# Supplementary material for: The host genotype actively shapes its microbiome across generations in laboratory mice
Source: Microbiome. 2024 Dec 5;12:256. doi: 10.1186/s40168-024-01954-2 (PMC11619136; doi:10.1186/s40168-024-01954-2)
Supplement: Supplementary file 2 — Additional file 1. Metabolites table. Measures targeted metabolites for 40 blood serum samples [file 40168_2024_1954_MOESM1_ESM.xlsx]

## Sheet: 01.AllData
MS.Label

## Sheet: 02.MeanData
Compound

## Sheet: 03.PossibleOutliers
Data.File
