# Supplementary material for: The host genotype actively shapes its microbiome across generations in laboratory mice
Source: Microbiome. 2024 Dec 5;12:256. doi: 10.1186/s40168-024-01954-2 (PMC11619136; doi:10.1186/s40168-024-01954-2)
Supplement: Supplementary file 3 — Additional file 2. Analysis repository. We performed all the presented analysis and graph generation through a single jupyter notebook. It lists necessary dependencies for full reproducibility. We have outsourced some of the functions into a public 16s rRNA gene analysis code repository: https://github.com/sjanssen2/ggmap. By default, external system calls are submitted to a Slurm cluster. You can instead run on your local machine by providing the optional argument use_grid=False. Additional conda environments can be conveniently created via "cd recipes && make all-env" after cloning the above repository and changing into its working directory. All files necessary for our analysis, the jupyter notebook and a static HTML version of the jupyter notebook for ease of readability are packaged as one zip compressed file [file 40168_2024_1954_MOESM2_ESM.zip]

Archive with 58 entries (51 files):
- microbiome_benga_hostgenotype-1.2.0/
- microbiome_benga_hostgenotype-1.2.0/.anacache/
- microbiome_benga_hostgenotype-1.2.0/.anacache/67c5816dbac3c72b37839db79215cbe5.rarefy
- microbiome_benga_hostgenotype-1.2.0/.anacache/a6441de54f640f20fd6f871235acca4a.adiv
- microbiome_benga_hostgenotype-1.2.0/.anacache/b7f0a36536d5cd8cffd2fc51c15bf90e.adiv
- microbiome_benga_hostgenotype-1.2.0/.anacache/d79cf3e0463ada8377c87cc9f28466d3.rarefy
- microbiome_benga_hostgenotype-1.2.0/EmperorSettings/
- microbiome_benga_hostgenotype-1.2.0/EmperorSettings/emp_settings_gutANDskin.json
- microbiome_benga_hostgenotype-1.2.0/EmperorSettings/emp_settings_gut_panelA.json
- microbiome_benga_hostgenotype-1.2.0/EmperorSettings/emp_settings_gut_panelB.json
- microbiome_benga_hostgenotype-1.2.0/EmperorSettings/emp_settings_gut_panelC.json
- microbiome_benga_hostgenotype-1.2.0/EmperorSettings/emp_settings_gut_panelD.json
- microbiome_benga_hostgenotype-1.2.0/EmperorSettings/emp_settings_metabolites.json
- microbiome_benga_hostgenotype-1.2.0/EmperorSettings/emp_settings_skin_panelA.json
- microbiome_benga_hostgenotype-1.2.0/EmperorSettings/emp_settings_skin_panelB.json
- microbiome_benga_hostgenotype-1.2.0/EmperorSettings/emp_settings_skin_panelC.json
- microbiome_benga_hostgenotype-1.2.0/EmperorSettings/emp_settings_skin_panelD.json
- microbiome_benga_hostgenotype-1.2.0/Figures/
- microbiome_benga_hostgenotype-1.2.0/Figures/GA.jpg
- microbiome_benga_hostgenotype-1.2.0/Figures/fig1_breedingStrategy.svg
- microbiome_benga_hostgenotype-1.2.0/Figures/fig2_gutTemporal.svg
- microbiome_benga_hostgenotype-1.2.0/Figures/fig3_gutDiversity.svg
- microbiome_benga_hostgenotype-1.2.0/Figures/fig4_gutEffectSizes.svg
- microbiome_benga_hostgenotype-1.2.0/Figures/fig5_skinTemporal.svg
- microbiome_benga_hostgenotype-1.2.0/Figures/fig6_gutTaxonomy.svg
- microbiome_benga_hostgenotype-1.2.0/Figures/fig7_metabolites.svg
- microbiome_benga_hostgenotype-1.2.0/Figures/figS10_skinGenera.svg
- microbiome_benga_hostgenotype-1.2.0/Figures/figS1_gutAlpha.svg
- microbiome_benga_hostgenotype-1.2.0/Figures/figS2_foundingSires.svg
- microbiome_benga_hostgenotype-1.2.0/Figures/figS3_taxonomyRobertson.svg
- microbiome_benga_hostgenotype-1.2.0/Figures/figS4_skinDiversity.svg
- microbiome_benga_hostgenotype-1.2.0/Figures/figS5_skinAlpha.svg
- microbiome_benga_hostgenotype-1.2.0/Figures/figS6_emperorSkinGut.svg
- microbiome_benga_hostgenotype-1.2.0/Figures/figS7_skinSourceTracking.svg
- microbiome_benga_hostgenotype-1.2.0/Figures/figS8_taxBarplots.svg
- microbiome_benga_hostgenotype-1.2.0/Figures/figS9_gutGenera.svg
- microbiome_benga_hostgenotype-1.2.0/Figures/makefile
- microbiome_benga_hostgenotype-1.2.0/FromQiita/
- microbiome_benga_hostgenotype-1.2.0/FromQiita/126769_split_library_log.txt
- microbiome_benga_hostgenotype-1.2.0/FromQiita/128106_insertion_tree.relabelled.tre
- microbiome_benga_hostgenotype-1.2.0/FromQiita/128106_reference-hit.biom
- microbiome_benga_hostgenotype-1.2.0/FromQiita/13422_20231204-091505.txt
- microbiome_benga_hostgenotype-1.2.0/FromQiita/13422_prep_11649_20231204-091434.txt
- microbiome_benga_hostgenotype-1.2.0/FromQiita/13422_prep_11649_20240705-141258.txt
- microbiome_benga_hostgenotype-1.2.0/FromQiita/204144_insertion_tree.relabelled.tre
- microbiome_benga_hostgenotype-1.2.0/FromQiita/204144_reference-hit.biom
- microbiome_benga_hostgenotype-1.2.0/Incoming/
- microbiome_benga_hostgenotype-1.2.0/Incoming/220511__Data_21-0025.xlsx
- microbiome_benga_hostgenotype-1.2.0/Incoming/SraRunTable.txt
- microbiome_benga_hostgenotype-1.2.0/Incoming/ena-file-download-read_run-PRJEB28381-fastq_ftp-20231104-1013.sh
- microbiome_benga_hostgenotype-1.2.0/Incoming/robertson-hit.biom
- microbiome_benga_hostgenotype-1.2.0/Outdated_analyses/
- microbiome_benga_hostgenotype-1.2.0/Outdated_analyses/Benga_FiveGen.ipynb
- microbiome_benga_hostgenotype-1.2.0/Outdated_analyses/Benga_Thesis_notebook.ipynb
- microbiome_benga_hostgenotype-1.2.0/Outdated_analyses/benga_threegen_analysis.ipynb
- microbiome_benga_hostgenotype-1.2.0/Outdated_analyses/notes_benga.odt
- microbiome_benga_hostgenotype-1.2.0/README.md
- microbiome_benga_hostgenotype-1.2.0/benga_hostgenotype.ipynb
