# Supplementary material for: The host genotype actively shapes its microbiome across generations in laboratory mice
Source: Microbiome. 2024 Dec 5;12:256. doi: 10.1186/s40168-024-01954-2 (PMC11619136; doi:10.1186/s40168-024-01954-2)
Supplement: Supplementary file 3 — Additional file 2. Analysis repository. We performed all the presented analysis and graph generation through a single jupyter notebook. It lists necessary dependencies for full reproducibility. We have outsourced some of the functions into a public 16s rRNA gene analysis code repository: https://github.com/sjanssen2/ggmap. By default, external system calls are submitted to a Slurm cluster. You can instead run on your local machine by providing the optional argument use_grid=False. Additional conda environments can be conveniently created via "cd recipes && make all-env" after cloning the above repository and changing into its working directory. All files necessary for our analysis, the jupyter notebook and a static HTML version of the jupyter notebook for ease of readability are packaged as one zip compressed file [file 40168_2024_1954_MOESM2_ESM.zip › microbiome_benga_hostgenotype-1.2.0/EmperorSettings/emp_settings_gut_panelA.json]

{"cameraPosition":{"x":-1.1538578347704942,"y":0.057861931785283864,"z":2.9236507699641745},"cameraQuaternion":{"_x":0.0033389676698939693,"_y":-0.21405624370819495,"_z":0.0007316908693285741,"_w":0.9768153563764796},"hideBiplotLabels":false,"color":{"category":"sample_category_cagelines","data":{"C1":"#fee8c8","C2":"#fdbb84","C3":"#e34a33","B1":"#deebf7","B2":"#9ecae1","B3":"#3182bd","Janvier B6J":"#0000ff","Duesseldorf B6J":"#0000ff","RM":"#ff0000","Duesseldorf C":"#f27304","Janvier C":"#f27304"},"colormap":"discrete-coloring-qiime","continuous":false},"visibility":{"category":null,"data":{}},"scale":{"category":"sample_category","data":{"Janvier B6J":1,"Duesseldorf B6J":1,"B6J":1,"RM":"1.5","C":1,"Duesseldorf C":1,"Janvier C":1},"globalScale":"1","scaleVal":false},"shape":{"category":"sample_category","data":{"Janvier B6J":"Cone","Duesseldorf B6J":"Sphere","B6J":"Sphere","RM":"Star","C":"Sphere","Duesseldorf C":"Sphere","Janvier C":"Cone"}},"axes":{"visibleDimensions":[0,1,2],"flippedAxes":[true,false,false],"backgroundColor":"#ffffff","axesColor":"#000000","referenceEdgeColor":null,"otherEdgeColor":null,"viewType":"scatter"},"animations":{"gradientCategory":"","trajectoryCategory":"","speed":1,"radius":1,"colors":{}}}
