# Supplementary material for: The host genotype actively shapes its microbiome across generations in laboratory mice
Source: Microbiome. 2024 Dec 5;12:256. doi: 10.1186/s40168-024-01954-2 (PMC11619136; doi:10.1186/s40168-024-01954-2)
Supplement: Supplementary file 3 — Additional file 2. Analysis repository. We performed all the presented analysis and graph generation through a single jupyter notebook. It lists necessary dependencies for full reproducibility. We have outsourced some of the functions into a public 16s rRNA gene analysis code repository: https://github.com/sjanssen2/ggmap. By default, external system calls are submitted to a Slurm cluster. You can instead run on your local machine by providing the optional argument use_grid=False. Additional conda environments can be conveniently created via "cd recipes && make all-env" after cloning the above repository and changing into its working directory. All files necessary for our analysis, the jupyter notebook and a static HTML version of the jupyter notebook for ease of readability are packaged as one zip compressed file [file 40168_2024_1954_MOESM2_ESM.zip › microbiome_benga_hostgenotype-1.2.0/EmperorSettings/emp_settings_metabolites.json]

{"cameraPosition":{"x":-0.47065365342906074,"y":1.269873662446087,"z":4.785422712402834},"cameraQuaternion":{"_x":-0.12572319183375474,"_y":-0.07517584582063742,"_z":-0.009554856875251266,"_w":0.9891668089611468},"hideBiplotLabels":false,"color":{"category":"host_genotype","data":{"B6J":"#0000ff","C":"#f27304"},"colormap":"discrete-coloring-qiime","continuous":false},"visibility":{"category":null,"data":{}},"opacity":{"category":null,"data":{},"globalScale":"1.0","scaleVal":false},"scale":{"category":"generation_x","data":{"F3":1,"F4":"1.5"},"globalScale":"1","scaleVal":false},"shape":{"category":"generation_x","data":{"F3":"Sphere","F4":"Cone"}},"axes":{"visibleDimensions":[0,1,2],"flippedAxes":[false,true,false],"backgroundColor":"#ffffff","axesColor":"#000000","referenceEdgeColor":null,"otherEdgeColor":null,"viewType":"scatter"},"animations":{"gradientCategory":"","trajectoryCategory":"","speed":1,"radius":1,"colors":{}}}
