# Supplementary material for: The host genotype actively shapes its microbiome across generations in laboratory mice
Source: Microbiome. 2024 Dec 5;12:256. doi: 10.1186/s40168-024-01954-2 (PMC11619136; doi:10.1186/s40168-024-01954-2)
Supplement: Supplementary file 3 — Additional file 2. Analysis repository. We performed all the presented analysis and graph generation through a single jupyter notebook. It lists necessary dependencies for full reproducibility. We have outsourced some of the functions into a public 16s rRNA gene analysis code repository: https://github.com/sjanssen2/ggmap. By default, external system calls are submitted to a Slurm cluster. You can instead run on your local machine by providing the optional argument use_grid=False. Additional conda environments can be conveniently created via "cd recipes && make all-env" after cloning the above repository and changing into its working directory. All files necessary for our analysis, the jupyter notebook and a static HTML version of the jupyter notebook for ease of readability are packaged as one zip compressed file [file 40168_2024_1954_MOESM2_ESM.zip › microbiome_benga_hostgenotype-1.2.0/Figures/makefile]

PNGDPI=300

SVGFILES = $(wildcard fig*.svg)

figures = PDF/GA.pdf \
	  PDF/fig1_breedingStrategy.pdf \
	  PDF/fig2_gutTemporal.pdf \
	  PDF/fig3_gutDiversity.pdf \
	  PDF/fig4_gutEffectSizes.pdf \
	  PDF/fig5_skinTemporal.pdf \
	  PDF/fig6_gutTaxonomy.pdf \
	  PDF/fig7_metabolites.pdf \
	  PDF/figS1_gutAlpha.pdf \
	  PDF/figS2_foundingSires.pdf \
	  PDF/figS3_taxonomyRobertson.pdf \
	  PDF/figS4_skinDiversity.pdf \
	  PDF/figS5_skinAlpha.pdf \
	  PDF/figS6_emperorSkinGut.pdf \
	  PDF/figS7_skinSourceTracking.pdf \
	  PDF/figS8_taxBarplots.pdf \
	  PDF/figS9_gutGenera.pdf \
	  PDF/figS10_skinGenera.pdf
figpng = $(figures:.pdf=.png)
figeps = $(figures:.pdf=.eps)

pdf: $(figures)
	pdfunite $(figures) figures.pdf;
png: $(subst PDF,PNG,$(figpng))
eps: $(subst PDF,EPS,$(figeps))


#PDF/fig1_breedingStrategy.pdf: fig1_breedingStrategy.pdf
#	cp fig1_breedingStrategy.pdf PDF/
#
#PNG/fig1_breedingStrategy.png: fig1_breedingStrategy.pdf
#	convert $< $@

PDF/%.pdf: %.svg
	mkdir -p `dirname $@`
	inkscape -d $(PNGDPI) -C --export-type=pdf -o $@ $<
	
PDF/%.pdf: %.jpg
	convert $< $@;

PNG/%.png: %.jpg
	convert $< $@;

PNG/%.png: %.svg
	mkdir -p `dirname $@`
	inkscape -d $(PNGDPI) -C --export-type=png -o $@ $<

EPS/%.eps: %.svg
	mkdir -p `dirname $@`
	inkscape -d $(PNGDPI) -C --export-type=eps -o $@ $<
	
EPS/%.eps: %.jpg
	convert $< $@;
