# Supplementary material for: The host genotype actively shapes its microbiome across generations in laboratory mice
Source: Microbiome. 2024 Dec 5;12:256. doi: 10.1186/s40168-024-01954-2 (PMC11619136; doi:10.1186/s40168-024-01954-2)
Supplement: Supplementary file 3 — Additional file 2. Analysis repository. We performed all the presented analysis and graph generation through a single jupyter notebook. It lists necessary dependencies for full reproducibility. We have outsourced some of the functions into a public 16s rRNA gene analysis code repository: https://github.com/sjanssen2/ggmap. By default, external system calls are submitted to a Slurm cluster. You can instead run on your local machine by providing the optional argument use_grid=False. Additional conda environments can be conveniently created via "cd recipes && make all-env" after cloning the above repository and changing into its working directory. All files necessary for our analysis, the jupyter notebook and a static HTML version of the jupyter notebook for ease of readability are packaged as one zip compressed file [file 40168_2024_1954_MOESM2_ESM.zip › microbiome_benga_hostgenotype-1.2.0/FromQiita/204144_insertion_tree.relabelled.tre]

((52:0.172253,(((((151811:0.112519,(255714:0.0624708,(115256:0.0976354,203276:0.0614508):0.0276235):0.0659145)0.484:0.0195835,(4344030:0.116354,7:0.100972):0.0442814)'o__pMC2A384':0.0280034,(((811571:0.0850222,(809967:0.110661,(331502:0.0140644,200845:0.0395635):0.0523214)0.528:0.0166246):0.0193401,((819422:0.0152927,805474:0.00167393):0.126689,4344031:0.108124):0.0263522):0.0427071,(((468417:0.0659957,384552:0.0734216):0.0126061,(450243:0.101853,(418158:0.0567707,707761:0.0826314):0.0503266):0.0305262):0.0765015,(2858609:0.167829,(395893:0.0551663,219508:0.0865927):0.0345494):0.0266155):0.0372791)'o__[Micrarchaeles]':0.0436021)'c__[Micrarchaea]':0.0235876,((((775:0.0549789,4345542:0.075758):0.0614038,(426860:0.16682,562925:0.122313):0.0315811):0.0295961,((408468:0.103582,((((((((1141056:0.0660239,4400131:0.0518818):0.0454863,(1141151:0.0225071,4339879:0.0235648):0.118095):0.0214843,((4450456:0.0221226,((1121156:0.00197591,4437874:0.00376647):0.00670856,GCGCGAAACCTTTTCAATGCGCGCAAGCGTGAGAAGGGAATTCCAAGTGCTCAAGTTTTACTTGGGCTTTTGCCAAGTGTAAAAAGCTTGGCGAATAAGGGGTGGGAAAGACTGGTGCCAGCCGCCGCGGTAACACCAGCGCCTCGAGTGGGGATCACGATTATTGGGTCTAAAGCGTCCGTAGCAGGCTTTGTAAATGCTTTGTGAAATCGGCAGGCTTAACCTGCCGGCGTGCAGAGTAGACTGCAGA:0.032422):0.00893397):0.0900915,(343697:0.0669934,(317164:0.0222337,(343305:0.0415757,4339880:0.063975):0.011049):0.0298542):0.0173617):0.0129396):0.0109716,((325771:0.0222188,(339963:0.0196627,(341244:0.00368039,320983:0.00285979):0.0149097):0.00820378):0.0389788,(317842:0.0365997,(355928:0.0516188,304486:0.0160541):0.0143441):0.0105637):0.0638865):0.0149763,(4450458:0.0924103,((4473545:0.00202627,4473547:0.00248098):0.0154376,(4473802:0.0194114,(4433471:0.0274094,4450457:0.0151693):0.0120804):0.00909792):0.0956883):0.0199093):0.0187415,1138501:0.154335):0.0085951,((2970053:0.0622231,4409593:0.0706985):0.0154432,(((394351:0.077761,(333280:0.0695006,328982:0.0963326):0.0157102):0.0168333,((343874:0.118583,346388:0.0983968):0.0202206,(345452:0.101799,324269:0.0976688):0.0161526):0.0148691):0.0105319,(((352344:0.0595612,307675:0.0706945):0.101078,(((415489:0.0477277,(462813:0.0257289,450270:0.00758855):0.032965):0.0376726,(4:0.0385652,270057:0.111522):0.0156812):0.0636844,(((4437875:0.0286075,TCGCGAAAACTCCGCAATGCGCGCAAGCGTGACGGGGGGATTCTGAGTGCTTCGGTCTAACCGAGGCTTTTCGTGAGAGTAAAGATCTCGCGGAATAAGTGGTGGGCAAGACTGGTGCCAGCCGCCGCGGTAACCCCAGCGCCACAAGTGGGAACCACGTTTATTGGGTCTAAAGCATCCGTAGCCGGCTTGTTAAATGCCCTGTGAAATCGTTCCGCTCAACGGGACGGCGTGCAGGGTAGACTGGCAA:0.0828463):0.083965,GCGCGAAAACTTTACAATGCACGAAAGTGTGATAGGGGAACTCAGCGTGCTTATGTTAAACATAGGCTTTTCTACAGGGTAAATACCTGTGGGAATAAAGGATGGGCAAGACCGGTGCCAGCAGCCGCGGTAACACCGGCGTCCTTAGTGGGAATCACTTATTAGGTCTAAAGCGCTCGTAGTCGGCTTTGTAAATTTCTTGTGAAATCGTGTCGCTTAACGGCACGGCGTGCAGGAAACACTGCGGAGC:0.203681):0.0417731,1130548:0.127224):0.0272236):0.0095493)0.304:0.0241495,((1126086:0.137839,(1134440:0.0592413,4452525:0.0618654):0.0139062):0.0107251,1126466:0.0950793):0.0101844):0.0106577)0.65:0.00600805)0.298:0.00306334):0.00976103,(322544:0.134752,((339941:0.060793,305476:0.0441841):0.0468654,(354795:0.0748571,4409591:0.121506):0.0412811):0.0198109):0.0236961):0.0141592):0.0225872,518244:0.127772):0.025554)'o__YLA114':0.0547186,((((202622:0.021963,201405:0.031856):0.0475982,((((((((202758:0.00203747,TCGGGGAAATTTTGCAATACACGAAAGTGTGACAGAGCAAGCCAAAGTGTTTTTCTATAATTGAAAAACTTTTATGAGATGTAAAAAGTCTCATGAATAAGGACCGGGCAAGACTGGTGCCAGCCGCCGCGGTAATCCCAGCGGTCCAAGTCGCAGCCACATTTGTTGGGTCTAAAACATCCGTAGCTTGCCTTTCAAGTCTTTTGTGAAATCGGGCCTCTTAAGGGTCCGGCGGGCAAAAGATACTGTT:0.106448):0.00918613,TCGAGTATTTTCTGCAATGTACGAAAGTATGACAGAGCGAGCCAGAGTGGTTTTCTATAATTGAAAACCTTTTGTGACATGTAGATAGTGTTACGAATAAGGACCGGGCAAGACTGGTGCCAGTCGCCGCGGTAATCCCAGCGGTCCAAGTCGCAACCACAATTATTGGGTCTAAAACATCCGTAGCTTGCTTGATAAGTCTCCTGTGAAATCCGGCCTCTTAAGGGTCGAAGAGCATGAGATACTGTCG:0.15122):0.00831338,TCGGGAAACTTTTGCAATACACGCAAGTGTGACAAAGCAAGCCAGAGTGCTTTTCCGTATTGGAAAAGCTTTTGTGAGATGTAAAAAGTCTTACGAATAAGGACTGGGCAAGACTGGTGCCAGCCGCCGCGGTAATCCCAGCAGTCCAAGTCGCAGCCACAATTGTTGGGTCTAAAACATCAGTAGCTTGCTTTTCAAGTCTTTTGTGAAATCGGGCCTCTTAAGGGTCCGGCGGGCAAAAGATACTGTT:0.0766747):0.00074183,GTAGGAAACTTTTGCAATGCGCGTAAGCGTGACAAAGCAAGCCAGAGTGATTTTCTATAATTGAAAATCTTTTGCGGGATGTAAAAAGTCCCGAGAATAAGGACTGGGCAAGACTGGTGCCAGCCGCCGCGGTAATCCCAGCAGTCCAAGTCGCAGCCACATTTGTTGGGTCTAAAACATCCGTAGCTTGCCTTTCAAGTCTCTTGTGAAATCGGGCCTCTTAAGGGTCCGGCGTGCGAGAGATACTGTT:0.101827):0.00741419,TCGGGTATTTTCTGCAATGTACGAAAGTATGACAGAGCGAGCCAGAGTGATTTACCTTATTTGGTAAATCTTTTGTGACATGTAGATAGTGTTACGAATAAGGACCGGGCAAGACTGGTGCCAGTTGCCTCGGTAATCCCAGCGGTCCAAGTCACAACCACAATTATTGGGTCTAAAACATCCGTAGCTTGCTTAGTAAGTCTCTTGTGAAATCCTGCCTCTTAAGGGTAGAAGAGCAAGAGATACTGCA:0.128711):0.00567142,TCGGGAAACTTCTGCAATGCGCGCAAGCGTGACAGAGCAAGCCAGAGTGCCTCTCTATAATTGAGAGGCTTTTGTGAGATGTAAAAATTCTTACGAATAAGGACTGGGCAAGACGGGTGCCAGCCGCCGCGGTAATCCCCGCAGTCCAAGTGGCAGCCACTTTTATTGGGTCTAAAACATCCGTAGCTTGCTGCATAAGTCTCTTGTGAAATCGGGCATCTTGAGTGTCCGGCGTGCAAGAGATACTGTG:0.106294):0.00202838,TCGGGAAACTTCTGCAATGTACGCAAGTATGACAGAGCAAGCCAGAGTGCGTTTCTATAATTGAAACGCTTTTGTGAAATGTAAAAAGTCTCACGAATAAGGACTGGGTAAGACTGGTGCCAGCCGCCGCGGTAATACCAGCAGTCCAAGTGGCAGCCGCTATTATTGGGTCTAAAACATCCGTAGCTCGTCGAGTCAGCCTCTTGTGAAATCTGGCCTCTTAAGGGTCAGGCGCGCAAGGGGTACTGCT:0.113684):0.0316583,4344033:0.0629879):0.0480979):0.0161874,((201281:0.0576167,(((4448437:0.0383577,(2776653:0.038604,(199876:0.0307955,2776654:0.0194039):0.0153972):0.00941178):0.0233482,TTAGGAATCATTTGCAATGCGCGAAAGCGTGACAATTTGAACCAGAGTGCTTCTCACTTGAGAAGCTTTTGCCAAATGTAAAAAGTTTGGCGAATAAGGACTGGGTAAGACGAGTGCCAGCCGCCGCGGTAATACTCGCGGTCCAAGTCGCAGCCATCTTTATTGGGTCTAAAACATCCATAGCTTGCTTGATAAGTTCCTTGTGAAATTTTATCTCTTAAAGATAGAGCGTGCAAGGAATACTGTCAGG:0.0830641):0.000353328,TTAGGAATCATTTGCAATGCGCGAAAGCGTGACAATTTGAACCAGAGTGCTTCTCACTTGAGAAGCTTTGCCAAATGTAAAAAGTTTGGCGAATAAGGACTGGGTAAGACGAGTGCCAGCCGCCGCGGTAATACTCGCGGTCCAAGTCGCAGCCATCTTTATTGGGTCTAAAACATCCATAGCTTGCTTGATAAGTTCCTTGTGAAATTTTATCTCTTAAAGATAGAGCGTGCAAGGAATACTGTCAGGC:0.125252):0.00934289):0.0466038,(4329576:0.0355161,(200959:0.0503653,4344032:0.0377006):0.0362962):0.0728484):0.0139334):0.180293,3770699:0.507279)'o__WCHD3-30':0.0647187)'c__[Parvarchaea]':0.0508404)'p__[Parvarchaeota]':0.0228439,(((((4479984:0.178004,((698544:0.0175765,(564724:0.00769466,650649:0.0143883)0.032:0.00763597)1.0:0.117196,((((4465919:0.027997,(3618043:0.00554212,(823988:0.0051598,(822553:0.00422298,4386653:0.00389828)0.792:0.00269756)0.767:0.00203284)0.979:0.02243):0.0718434,(540377:0.0357977,811993:0.037515):0.0646321)0.382:0.0238026,((691311:0.0484682,(3618039:0.033104,((536258:1e-06,829378:0.0017968)0.987:0.00841415,(554170:0.00425537,(555762:0.00184022,286856:0.00808026)0.976:0.00664757)0.943:0.00645565)0.86:0.00623361)0.538:0.00727663):0.0527642,(4397176:0.133881,4446470:0.0420271)0.749:0.0116894)0.378:0.00444726)0.989:0.0315909,(2384822:0.0832366,(281379:0.130237,(661986:0.0974016,(553287:0.0246364,(774958:0.00720859,(658407:0.00141957,(158830:0.0100619,1106961:0.00132269)0.17:0.00172555)0.939:0.00661133)0.997:0.0186988):0.0557757)0.329:0.0111468)0.991:0.0307983)0.851:0.0245063)0.964:0.0304655)'o__HydGC-84-221A':0.0587937)0.951:0.021345,((((((2724974:0.101289,4397177:0.160564)0.482:0.0237138,4403061:0.148819)0.189:0.0101046,(606667:0.0721229,4354130:0.0946586)0.992:0.0335566)0.968:0.0216798,(21:0.0922241,((785:0.0238409,745:0.0265517)0.986:0.0184317,(247740:0.0274317,773:0.0286672)0.9:0.00627007):0.0642732):0.0234979)'0.998:o__DHVE3':0.03453,(200279:0.128617,((((4372908:0.09411,((1940940:0.0499122,811277:0.0543666)0.561:0.0129103,((823117:0.0483799,822216:0.0320737)0.488:0.0117942,809280:0.0672823)0.56:0.00889124)0.993:0.0377664)0.994:0.0361987,((4371796:0.0582629,(4373917:0.133706,(817325:0.0606132,814300:0.0398208)0.139:0.0105221)0.894:0.0296007)0.842:0.0402867,(2681152:0.03327,4374783:0.0380931):0.102145)0.606:0.0213106):0.0582874,((119396:0.0789137,((813376:0.0156944,4339877:0.0109569):0.0483402,(517082:0.0764969,(719631:0.0692831,(771867:0.0258288,823009:0.0493985)0.999:0.0362904)0.137:0.0199326)0.845:0.0266087):0.0319698)0.983:0.0298237,((822817:0.0279522,3618038:0.00815584):0.135725,568498:0.161151)0.48:0.0212399)0.965:0.023074)0.996:0.0307788,(((137640:0.00485364,722981:0.00482924)0.99:0.0180394,(538905:0.0241012,535468:0.0213879)0.772:0.00890298):0.0872832,(135186:0.0998466,(33564:0.0423954,18294:0.103141):0.0838379)0.292:0.0335736):0.0394405)0.469:0.00657682)'o__ArcA07':0.0239258)0.985:0.024941,((815435:0.0627504,((283629:0.0408979,4368777:0.0296065):0.0813069,(((201959:0.0746361,((2684914:0.0226964,4354038:0.0364117):0.0289351,(564438:0.0342821,3470776:0.0462311):0.0328498):0.0487684)0.117:0.0195489,(815912:0.061409,(809255:0.0560597,734928:0.0748254):0.0566249)0.595:0.0176147)0.114:0.0104533,(201355:0.0156424,770657:0.0303706):0.0856273)0.959:0.0226041)0.953:0.02352)0.871:0.012798,202428:0.110599)'o__104A5':0.0727894)0.14:0.0129047)0.988:0.0242697,(100020:0.11787,(211110:0.056989,4346740:0.083176):0.0499245)0.61:0.0193234)'0.972:c__DSEG':0.0208811,((4372395:0.0369839,((670316:0.00340202,(696769:0.00495376,750799:0.00439936)0.908:0.00357758):0.0397111,(611340:0.0470114,(706267:0.00911942,(679457:0.00684397,759545:1e-06):0.00996616):0.0165122)0.945:0.0106706)0.888:0.0186976)0.932:0.00978156,((670855:0.0592959,(692:0.00454315,691:0.00673467):0.0429779):0.0231834,613605:0.0786888)0.274:0.00343603)'c__Halobacteria; o__Halobacteriales; f__MSP41':0.224828)'0.961:p__Euryarchaeota':0.0291336,((((((3080437:0.0274015,(((((566179:0.00301431,(151893:0.0162404,((140568:1e-06,139998:0.0017204):0.00435703,(4340927:1e-06,215225:0.000833633)0.786:0.000834376)0.726:0.000806734):0.00808764)0.384:0.00377794,(771612:0.00847607,(((((((4392639:0.0170566,((746494:0.0018088,(141406:0.00235533,84255:0.00456333)0.742:0.00112906)0.858:1e-06,77966:0.00422774)0.982:0.0073768)0.895:0.00453124,((565906:0.00169224,101553:0.000901652)'0.913:s__beijingense':0.00258703,((771678:0.00100899,4381696:1e-06):0.00769253,194137:0.0269041)0.905:0.00317416)0.938:0.00447624)0.872:0.00471234,((232661:0.00232966,((139554:0.00435759,(160478:0.000846936,177:0.000850958)0.963:1e-06)0.79:0.000837741,((139743:0.00792431,4355302:0.00269215)0.975:0.00529344,(79:0.00250952,(140505:0.00346096,753223:0.0114723)0.974:0.00655489)0.837:0.00179154)0.873:1e-06)'s__bryantii':0.00946342):0.0103303,(105600:0.00935243,(4470317:0.00655869,(139521:0.00185748,626383:0.00157567):0.00859563)0.902:0.00345148)0.822:0.00295009):0.00888938)0.508:0.00124487,(18599:0.0165006,2508129:0.0070237)0.885:0.00506616)0.854:0.00360559,(208655:0.00853528,(1144188:1e-06,(170726:0.00186724,617019:0.00218002)0.995:0.00781396):0.00747971):0.0119858):0.00684628,(4381695:0.00837365,(((((214422:0.00168338,((140488:0.00348857,140147:0.000873919)0.96:0.00260005,(1122540:1e-06,(140304:0.00436087,4311266:1e-06):0.000831109)0.861:1e-06)0.984:0.00590804)0.977:0.00420016,(133:1e-06,4436099:0.00166726)0.882:0.00165837)0.774:0.000844937,134:0.00167925):0.00532127,((169973:0.00574718,((650145:0.00299126,551498:0.00571076)0.794:0.00416196,(249915:0.00566954,(736600:1e-06,539277:0.00398005)0.244:0.00218752)0.912:0.0070382)0.884:0.0068247)0.118:0.00614121,(198:0.0035006,677966:0.00666128):0.00458976)0.909:0.00442426)0.933:0.00527458,759880:0.00345615)0.866:0.00197846)0.907:0.0065797)'0.958:g__Methanobacterium':0.00923444,((152466:0.00411346,((150477:0.00910214,(151657:0.00122936,(153647:0.00133072,564052:0.00870841)0.53:0.00163141)0.925:0.00387623)0.841:0.0017829,((565174:0.00338067,(155175:0.00451499,150973:0.00127996)0.349:0.00145627)0.941:0.00532968,3528445:0.0122193)0.785:0.0019284)'g__Methanosphaera':0.0152897):0.0222495,((((138:0.0205556,(109790:0.00938975,(94242:0.00103232,(547463:0.00247562,24414:1e-06)0.952:0.00394098)'0.862:s__arboriphilus':0.00296486)0.89:0.00323692):0.00312185,(150:0.0180634,263397:0.0321286):0.0052517):0.00339128,((((840006:0.00288898,(((152450:0.00908518,130:0.00101822)0.406:0.00121536,(842598:0.00128149,126:0.00917763)0.931:0.00570368)0.831:0.00358372,29783:0.00797407):0.00206029)0.97:0.00768299,470690:0.00467758)0.063:0.00260572,4438983:0.0075866)0.914:0.00410385,(849440:0.00911668,86:0.00912569):0.00579762):0.018305)0.773:0.00238173,((103975:0.0156384,(160868:0.00450199,127:0.0111788)0.937:0.00516099):0.0211869,((104130:0.00473749,(2808134:0.00670624,(114:1e-06,(847784:0.00169099,153168:0.0118692)0.224:0.000838769):0.00163784)0.867:0.00198155):0.0141475,(167356:0.00566903,(847094:0.000847856,22694:0.00454349)0.934:0.00484422):0.0130146)0.35:0.00399672):0.00385112)'g__Methanobrevibacter':0.0199187)0.926:0.00802547)0.709:0.00970696)0.966:0.00823847)0.348:0.00206163,(140592:0.00209094,(139922:0.0102212,139427:0.00597662):0.0102774)0.806:0.00293437):0.0246228,((((4434719:0.000844761,369183:0.0042512)0.763:0.000849003,227:0.00339107)0.893:0.000843456,162275:1e-06)0.056:0.00167768,((166509:0.00376577,236:0.00254503):1e-06,129196:0.00084621):0.0017268)'g__Methanothermobacter; s__thermautotrophicus':0.007751):0.0153962,(67147:0.00541298,2752954:0.00182224)0.823:0.00495686)'f__Methanobacteriaceae':0.0494197)'c__Methanobacteria; o__Methanobacteriales':0.0415451,(((157349:0.019461,((589434:0.0190334,(157276:0.00790721,4400661:0.00187834)0.853:0.00183799)0.649:0.00297485,(((70924:0.000882563,(179917:0.00716367,1885221:0.00175904)0.727:1e-06)0.748:0.000884371,(68333:0.00173612,3906081:0.00535084):0.00444375):0.00801915,584600:0.0205233)0.068:0.00277841)'g__Methanocaldococcus':0.0120186)'f__Methanocaldococcaceae':0.0118654,((3743397:0.00277785,(4362250:1e-06,(108119:0.0119997,(108128:0.0182476,(108121:0.019999,108120:0.00590769):0.00327773)0.732:0.000976068)0.928:0.00290061):0.00603753)0.919:0.00789221,((1139988:0.000871156,(585847:0.0175977,556001:0.0194548)'g__Methanothermococcus':1e-06):0.0115215,(((222407:1e-06,(4372917:0.0234234,1706861:0.0038426):0.00481833):0.00974383,(240377:0.022073,213180:0.0170687)0.803:0.00547103)'g__Methanococcus':0.0271306,(158164:0.0171358,(219691:0.0269573,4444847:0.0033088):0.0115791)0.815:0.00681617)0.165:0.00571916)'f__Methanococcaceae':0.0366801):0.0250454)'c__Methanococci; o__Methanococcales':0.059403,((((757:0.00392689,4474088:0.000885859)0.173:0.00088803,(((807:0.0146079,1032737:0.00219254)0.613:0.00594736,(1133104:0.00641176,(100398:0.00335097,(142830:1e-06,58788:1e-06):0.00193223):0.00761813)0.98:0.0113576)'g__Palaeococcus':0.00802379,(4188623:1e-06,(((((585184:0.0184553,584411:0.0062753):1e-06,592836:0.00177695)0.795:1e-06,(590781:0.055702,(569283:0.0551491,564111:0.0176057):0.00161034)0.949:0.00451641):1e-06,804:0.00190552):0.000884983,((2667143:0.000870625,4106712:0.00892252)0.954:0.00356775,1136559:0.00288757)0.755:0.000891264)0.571:1e-06)0.875:0.00181251)0.768:0.000876327):0.00590462,((4375425:0.00545151,(((915156:0.00179775,(4418835:0.00542507,(766:0.00708092,(4358638:0.00362594,4418834:0.000905507):1e-06)0.004:1e-06)0.847:0.00100147):1e-06,(100556:0.000898954,111955:0.00189908)0.903:0.00179781)0.836:0.00089194,768:1e-06)'0.75:g__Pyrococcus':0.000951172):0.00935785,((111068:0.00193034,((((18391:0.00181879,(((69804:0.00633197,781:0.00821575)0.758:0.000862264,806:0.00493936)0.357:1e-06,(1144812:1e-06,(215329:0.013845,110565:0.00584139)0.942:1e-06):0.00445841)0.967:0.00357141):1e-06,1130698:0.00088751)0.892:1e-06,((142466:1e-06,(157362:0.00178404,4344999:0.0009095)0.973:0.00399457):0.00297262,(139229:0.00665415,(791:0.00379491,142632:0.00471145)0.77:0.00116847):1e-06):0.00197523)0.864:0.00177591,(73209:0.00300818,805:0.000986591)0.78:0.00149293):1e-06):0.00157977,(((139355:0.000886214,1135040:0.00178196)0.796:0.000890447,(((1879068:0.00177943,(109726:0.00684706,776:0.00181804):0.000869128):0.00088984,((105767:1e-06,(144371:0.00484537,103286:0.00339937):0.0010802):0.000903478,(811:0.00544473,(554093:0.000897341,790:0.00629618)0.759:0.000809192):0.00908467):1e-06):0.00356831,((100362:0.000895317,(4358634:0.00179071,4358640:1e-06)0.799:0.000893481):0.000887131,(819:0.00294571,799:0.00907384):0.000899643)0.256:0.000888504)0.859:1e-06):1e-06,(101199:0.00267214,(748703:0.00270139,794040:0.00357411)0.752:0.000884644)0.797:0.00267903)0.834:0.00108974):0.00438123)0.433:0.0022503)'c__Thermococci; o__Thermococcales; f__Thermococcaceae':0.0436433,(239922:0.00549208,64372:0.00489215)'c__Methanopyri; o__Methanopyrales; f__Methanopyraceae; g__Methanopyrus; s__kandleri':0.108143):0.018887)0.527:0.0104208)0.747:0.011308,(((((13:0.045548,(1684058:0.0620881,4251239:0.0716611)0.413:0.0127038):0.0158801,((1814815:0.0127377,(4426774:0.0157709,(426137:0.00815554,4195126:0.00545007)0.804:0.00506409):0.0100924):0.0351236,(((((258563:0.10563,(457105:0.0378044,2440443:0.0508723)0.898:0.0164655)0.681:0.00386823,((((1518249:0.0743542,((729679:0.0168028,4412615:0.0109044):0.0313997,((3268256:0.00691931,4453564:0.00252425):0.00673324,((1581971:0.0101413,((540516:0.0130281,3488778:0.00715151)0.824:0.00335123,(3536376:0.00660835,4397916:0.00884213):0.00221834):0.0135369)0.883:0.00331476,1124884:0.00749006):0.00130888):0.0135327):0.0227477):0.00386107,4359075:0.0333469)0.981:0.0132939,(4404698:0.04731,(((3908152:0.00356548,((542257:0.00438252,4425573:0.00637778)0.91:0.00431162,279707:0.00756663):0.00317804)0.707:0.00465089,710602:0.0140473):0.0502875,(204898:0.0246872,(286992:0.0223704,782207:0.0101907):0.0103862):0.0284297)0.721:0.00868635)0.891:0.00902117)0.897:0.00896308,((((((((718270:0.0582047,(742892:0.00797056,832296:0.0129841):0.02131)0.629:0.0340719,(132865:0.0228202,(130029:0.00350836,714:0.00979606):0.0267022):0.0697619):0.0146023,((((288705:0.0390566,1138609:0.0354187):0.0294518,(2048671:0.0296005,761272:0.027221):0.0194206)0.023:0.00143341,3224273:0.0400821):0.0129529,((2729216:0.00791773,(2748306:0.000857666,4464793:0.00941681)0.855:0.00238513):0.00792952,((1533627:0.011572,((1632394:0.00615273,4343075:0.00428515)0.918:0.00510038,(4425287:0.00498425,(3908151:0.0025397,590109:0.00182948)0.765:0.000968042)0.562:0.00157746)0.82:0.00567459)0.957:0.00828367,(4354830:0.00967331,((1556943:0.00253962,748149:0.005972):0.00443284,(2748307:0.00333146,(4333187:1e-06,(3908149:0.00257898,1650536:0.00513854)0.172:0.000834993):0.00784277)0.878:0.00391524)0.764:0.00186617)0.843:0.00258137):0.00422595):0.0535652)0.339:0.00714543)0.039:0.00240487,((3304651:0.00937499,((1136180:0.00346869,4431374:0.00341597)0.887:1e-06,(773117:0.000856553,4450939:0.0080219)0.45:1e-06):0.0054267):0.0526988,(((((590371:0.000923667,4134162:0.00792623)0.791:1e-06,635224:0.00341409)0.411:0.000846677,3089071:0.00256055):0.00339625,(1961472:0.00778391,3825329:0.000853873)0.736:0.000889763)0.102:0.00123686,4110947:0.00479463):0.0354097):0.0201695):0.00844736,((((((4361475:0.00592555,(782042:0.00437624,(547371:0.00432259,4407844:0.00261508)0.923:0.00342178):0.00328105):0.00484946,(107533:0.0087398,(824847:0.00380415,(570725:0.0017247,(305512:0.00358106,99334:0.00254602):1e-06):0.00557431):0.00468779)0.553:0.00524853)'g__Methanomassiliicoccus':0.0238635,(4407845:0.0209635,(4408094:0.0144906,((4192888:0.00660928,(62881:0.000187721,4408103:0.00499921)0.72:0.00265901):0.00820886,(1145750:0.0105119,(647040:0.00772769,(329648:0.0114033,45960:0.0031547):0.00613223):0.0145771)0.578:0.00417445):0.00997175):0.00876068):0.0132527)0.265:0.00500827,(786121:0.0141581,4479099:0.0205614):0.0144876)0.81:0.00246523,(((178660:0.0102486,4379418:0.0059747):0.00554859,(689970:0.0149038,(((76154:0.0019351,4294543:0.00342985):0.0119151,(4294539:0.0160387,4294541:0.00836369):0.0108987)0.178:0.000892032,((4472847:0.0251428,(((153679:0.0220969,52339:0.00226867)0.315:0.00276364,544078:0.0130094):0.00789788,(((3626733:0.00350123,4100356:0.00506268)0.738:0.000903499,((4429307:1e-06,4424831:0.00845438):0.00161576,((3732275:0.0102819,4235576:0.00168997)0.686:1e-06,848713:0.00289917)0.969:0.00481528)0.318:0.00249943):0.0179791,(((155703:0.00396432,44971:0.00361588)0.948:0.00722264,(4442339:0.00320127,(4342977:0.00680798,4342978:1e-06):0.0135135):0.0119594):0.00691587,((1132712:0.00377715,(4427932:0.00498657,(284456:0.00420875,723:0.00251513)0.279:1e-06):0.00482803)0.852:0.00337023,(2536914:0.0154721,(155165:0.0033858,(4442337:0.0164171,4442338:0.000854301)0.676:0.00259652):0.0143952):0.00240739):0.00342948):0.00621929):0.00521667)0.228:0.00161703)0.946:0.00985211,(724:0.013796,((((849920:1e-06,4011307:0.00168484):0.0073444,((152801:0.0195728,152715:0.013229):0.00758315,154146:0.0143443):0.00493194):0.0047013,565570:0.0127807)0.971:0.00806785,(((4409175:0.0139526,4419320:0.00581484):0.00558614,(841246:0.0151678,((((850299:0.00359503,((841986:0.00260477,3064451:0.00102947)0.916:0.00376984,((3013001:0.0146255,1802379:1e-06)0.624:1e-06,850659:0.00285174):0.00526708):0.0023362)0.73:0.000939064,(3293182:0.000844361,4461956:0.0018419):0.00826554):0.00293845,(842352:0.00488443,(4341041:0.00595297,(4341040:0.00258089,(4472845:0.00336708,(847012:0.00518432,843408:0.00343922):1e-06):0.000788868):0.000843037):0.00278975):0.00444865)0.04:0.00168044,(1142812:0.015687,4379417:0.00271916):0.0140795)0.127:0.00470474):0.0126173):0.00114051,(4440954:0.00232742,((4325527:0.00438905,(4332030:0.00262865,4417721:0.00350517):0.00264613)0.868:0.00299535,(4314754:0.00554836,(4314750:1e-06,(76146:0.00369215,(76707:0.000918185,4314756:0.00174496)0.927:0.00339714)0.327:1e-06):0.00575517)0.645:0.00305434)0.306:0.00356022):0.00648908):0.0011054):0.00576072)0.261:0.00476764):0.0133787):0.0109337):0.0123979)'g__vadinCA11':0.0293382,(4426777:0.0237389,(1863166:0.00781648,(146197:0.0164163,4457985:0.0201294):0.00532009)0.268:0.00223562):0.00901981)0.857:0.00489512):0.0234387,((818933:0.0135372,810617:0.0172728):0.0395464,((353857:0.0126596,((1581972:0.00360149,4453565:0.00435096):0.02357,(3485018:0.00530951,(((4359433:0.00169088,4370482:0.00868738):0.00432282,((1121984:0.00598062,3618036:0.0101427)0.899:0.00349666,(4022971:0.00428006,4479098:0.000844712):0.00186707)0.675:0.000111296):0.00301166,1138165:0.00882293):0.00491809)0.149:0.00434481):0.00938995):0.0407594,(661299:0.0223789,4344208:0.0313061):0.0126264):0.0288201)0.359:0.00723439):0.0195682):0.00483934,(((286864:0.0442514,4381047:0.0249907):0.0487209,(711:0.0346004,((202888:0.0310116,(203515:0.0159249,200010:0.0198869)0.423:0.00649514):0.0101848,((4421124:0.0121181,4429809:0.0193161):0.00912992,((663606:0.00573062,(782854:0.00257353,(2039061:0.00553245,(2826110:0.00927347,(200255:0.000959088,286035:0.020892):0.00188064):0.000915333)0.783:0.000919761):0.000660159):0.00546579,201639:0.0303975)0.955:0.00944853):0.00926037):0.0321266):0.0128561):0.0108481,(((((755973:0.0818072,(781506:0.0224354,(((748007:0.0116383,(672225:0.00692629,651326:0.00251591):0.010517):0.0199664,((698149:0.0147501,695273:0.0150311)0.739:0.00856072,(209248:0.00453743,(((768560:1e-06,722536:0.0582444):0.0135911,717716:0.027676):0.0178832,(747607:0.0158515,674164:0.00326619)0.691:1e-06):0.00462736):0.00162581):0.0246214)0.695:0.00483585,((677864:0.0127906,(765592:0.0103399,700859:0.00674441)0.604:0.00578294):0.0186728,(782004:0.0147726,711882:0.0175972):0.0164642)0.601:0.00870483):0.0121928):0.0170908):0.0206414,(22294:0.0548732,(((683011:0.00615234,4403075:0.0134599):0.0073005,((((808814:0.000879642,(815655:0.00357582,207482:0.0233685):0.00339954):0.00523234,213630:0.00475005)0.95:0.00427677,313965:0.00933707)0.665:0.00203808,((823891:0.0115282,(216435:0.00801251,208498:0.00843744):0.0107728):0.0019053,(((63282:0.00262588,820725:0.00303936)0.627:0.00207201,4402074:0.00936837)0.076:0.00294149,(255410:0.00359249,63283:0.0123821):0.00516557):0.00226833)0.504:1e-06):0.00273903):0.00762836,(339025:0.00915196,324435:0.0315122)0.565:0.0140857):0.0642982):0.022864):0.00374974,(199554:0.0447362,766478:0.0477665):0.0295247):0.0166781,139526:0.0776874)0.59:0.00617645,2729207:0.0816411)0.705:0.00456657)0.564:0.00408715)'f__[Methanomassiliicoccaceae]':0.0175508,((140032:0.0330346,112017:0.0732611):0.0316942,(((4398324:0.0667129,(144865:0.030845,(153120:0.033323,137883:0.0339953)0.144:0.0063453):0.0438525):0.049913,((199955:0.00984187,(3015108:0.0227282,4394080:0.0101069)0.187:0.00866057):0.0495839,(818536:0.0621566,4398241:0.0490601):0.0185959)0.881:0.00894229)0.579:0.00673556,((((3558709:0.00253201,4420400:0.00597559):0.00319169,((3468115:0.00254936,4459383:0.00254421):0.00276161,(1132994:0.000891197,4409908:0.0102222)0.714:0.00412796)0.556:0.00457322):0.0149044,(651045:0.0252381,629139:0.109745)0.924:0.0218639):0.0446634,203399:0.0529124):0.0204274)0.835:0.00849143)'f__TMEG':0.00955943)0.291:0.00544894,(((766305:0.0262164,4343814:0.0568311):0.0785965,(541954:0.057176,236234:0.0663046):0.0309353):0.0233724,((((298327:0.0094907,290192:0.0186211):0.123715,(292079:0.100133,290329:0.0640989)0.762:0.0237555):0.036015,((782932:0.00148112,(421839:0.00802914,1706735:0.019678)0.819:0.00780109):0.0862669,((276992:0.0162489,((4426776:0.0138694,(618122:0.0144296,285599:0.0242248):0.00828793):0.015452,(((((279877:0.00393665,1122964:0.00254987):0.0159562,201596:0.00929167)0.542:0.00434819,(201309:0.00537671,((261044:0.00972085,(195551:0.00315394,199947:0.00726812)0.92:0.00348882):0.000860037,4426775:0.0055676):0.00420424):0.0134328)0.69:0.00524276,(200869:0.00868119,158026:0.00719546):0.00788364):0.00205094,280538:0.0412382):0.00636872)'f__CCA47':0.0647924):0.0486708,(50:0.0381749,((((130088:0.00179751,705389:0.000797742):0.0152951,(267307:0.00985256,559274:0.0313905)0.701:0.00492757):0.021174,((271733:0.0210117,(((1694433:0.0073813,((556325:0.00440358,(546805:0.00581497,(299208:0.00180031,201037:0.0051499):0.00174126)0.789:0.00277735):0.0106034,(411589:0.00836886,202764:0.00847999):0.00197548):0.00730222)0.936:0.00646916,(((448625:0.00462845,2729213:0.0105808):0.00833116,(761913:0.0107663,(1533626:0.0102064,(728639:0.00339619,160749:0.00198893):0.00842391)0.424:0.00174323):0.00774213):0.00859602,(((((576828:0.0107326,((4134167:0.00693425,(4405937:0.00893589,4397926:0.00288958)0.24:0.000815539):0.00389938,((4321271:0.00251487,4447236:0.00249959):0.00169019,(4359532:0.00168319,738991:0.00450555)0.869:0.00168914):0.00350391)0.956:0.00435788):0.0026134,(((3825323:0.0101908,((155086:0.0191617,(((201899:0.00340515,201172:0.0080184):0.00251821,(467343:0.00587211,(((666255:0.00418567,((1141918:0.00169799,661764:0.00849524):0.00163784,(838182:0.00501087,528432:0.00923799)0.751:1e-06)0.272:1e-06)0.343:1e-06,678207:0.00502372)0.481:1e-06,((102065:0.00464708,4409913:0.00425527)0.544:1e-06,1142427:0.00771652)0.828:0.000832789)0.312:1e-06)0.781:0.000921423):0.000822148,(300096:1e-06,203474:0.00533888)0.757:0.000935235):0.00374538):0.00424861,1533628:0.0193821):0.00332193)0.782:0.00316041,((3183799:0.00688331,4398325:0.00740202):0.00427921,(611459:0.013549,((1814515:0.003355,(4129986:0.00346748,4443984:0.0101857)0.447:0.00162683):1e-06,((4338321:0.00503652,(4425285:0.00587388,4377390:0.00251299)0.0:1e-06)0.212:1e-06,(4414138:0.00166691,(639064:0.00167053,766015:0.00251322)0.674:1e-06)0.838:0.000832703):1e-06)0.833:1e-06)0.922:0.00399524)0.944:0.00427258):0.00280318,(4251236:0.0138585,(((2669303:0.00967604,((409757:0.00865772,4334636:0.0206385)0.511:0.000935103,(200223:0.0137675,1122643:0.0198899):0.00658874)0.673:0.00208247):0.00155084,(3088522:0.00356252,(((2441655:0.00168574,3508150:0.0127207)0.753:0.00105365,(((((4388869:0.00492278,4466533:0.00179411)0.94:0.0041967,(3138158:0.00743421,4340392:0.00261914):1e-06):0.000831742,4377387:0.00429405)0.735:0.00094971,2344487:0.00238407):0.0017497,4483896:0.00563518)0.664:1e-06)0.38:0.00100845,2084187:0.00688294)0.829:0.00413569):0.00604905):0.000899736,((200905:0.0160468,((4464788:0.0148758,(412056:0.0172944,(274250:0.0151216,1144608:0.00998918):0.0130194)0.319:0.00341757):0.0050616,((((429:0.0225868,((202345:0.00191443,((4453566:0.0129546,((((4466531:0.00167932,3304652:0.00587833)0.222:1e-06,(287611:1e-06,(1539861:0.000849783,3019921:0.00166812):1e-06)0.921:0.000832351)0.978:1e-06,1110436:0.0118169):0.00550928,(((4305408:0.0224096,((2963549:0.00587604,1122483:0.010289)0.101:1e-06,2493157:1e-06)0.818:0.00082292)0.775:1e-06,1830641:0.00418544):0.00175194,526:0.00725159):0.00195766):0.00357658):0.00883032,((203370:0.00689737,(203129:0.0110339,((200730:0.00638569,(463660:0.00609583,3632798:0.0022625)0.129:0.0012268)0.876:0.00180767,((((((((652541:0.00166586,1137923:0.00595287):0.000830854,((705407:0.00167678,4338325:0.00590581):0.00166797,(634099:0.00588013,1533629:0.000852975)0.1:1e-06)0.472:1e-06)0.584:1e-06,4340394:0.00336166):0.000847512,((4389835:0.00324761,((1878655:0.0114256,(3084409:0.00166372,4359531:0.0212264):1e-06)0.451:1e-06,4398331:0.0143894):0.00343945):0.000824143,3787855:0.0100125):0.000935601):0.00266078,(3590222:0.0053874,4340393:0.00169418):0.000727486):0.00358723,428:0.00752491)0.399:0.00176862,((837866:0.00268518,4452524:0.00418853):0.000871742,(2804877:0.00417542,(4251235:0.00502143,(200117:0.00859423,4359533:0.00930234):0.00504947)0.915:0.00335121)0.801:1e-06):0.00356613)0.809:0.00149732,567877:0.0187798)0.654:1e-06)0.25:0.00263113):0.00344893)0.906:0.00287999,201690:0.013493):0.00137933):0.0054002):0.00507225,((467470:0.00676332,631158:0.00669121):0.00417884,200214:0.00609392):0.00432389)0.947:0.00645103)0.687:0.00706723,4426778:0.0353847):0.00975182,1753739:0.008727)0.448:0.00122337,((550661:0.00930455,(1140275:0.00436968,(429132:0.0154242,416609:0.013167):0.00582698):0.0131409):0.000548071,(1753741:0.0103905,4375245:0.00665026):0.00424545):0.00187577)0.877:0.00246836)0.251:0.00233392):0.00402753,((589211:0.00559718,558673:0.00343819):0.0455432,(520861:0.0347214,(1133713:0.00622711,(1145401:0.00526414,223508:0.0107675)0.432:0.00294011):0.0207085):0.00970339):0.00933059):0.00249648):0.00241912)0.734:0.000769168):0.00252223):0.00348951,((1132230:0.0186339,(1694434:0.00676583,4377392:0.00844258):0.000730331):0.00346614,(((1798022:0.0153149,644248:0.00339424):0.00417151,((4361118:0.0171529,(3825322:0.00670872,(1600773:1e-06,2592630:0.00248422):0.000792319):0.00505296)0.698:0.00243126,778948:0.0139321):0.00470737):0.000932561,(1706725:0.0144388,(3251776:1e-06,4404696:0.00845337)0.505:0.00352319)0.816:0.00327179):0.00327917):0.00330459):0.00169419,(384856:0.00417235,199784:0.0155559):0.00736562)0.435:0.00167779,(((4349846:0.00902201,(4330661:0.00599297,(558062:0.00359727,379145:0.00251679):0.00256892):0.0110472):0.00312233,(((464997:0.0287022,(810650:0.029011,(527335:0.0214621,519798:0.00993259):0.014197)0.646:0.00561838):0.00801186,((1128058:0.0306757,(530296:0.00377882,1126493:0.00656591):0.0186198):0.0064467,676547:0.0228548):0.00562935):0.0084028,73685:0.0212737):0.00487533):0.0037309,(((4409376:0.00847388,(((1753737:0.00344216,(2340858:0.00335929,4452523:0.00858756):0.00253048):0.00167263,(593427:0.00169329,4398328:0.0113566)0.787:0.000806608):0.00589156,(552392:0.0110075,(201923:0.0155262,((574769:0.00843739,1668381:0.0033815):0.00492166,(4477587:0.00550643,(202976:0.00565617,3612413:0.002304):0.00655065):0.00315176)0.459:0.00182922):0.00515445)0.802:0.00411831):1e-06):1e-06,(2445831:0.0413137,(583469:0.0134857,(260513:0.0189657,(389053:0.0166815,(202462:0.00908848,(586473:0.0152079,4464507:0.00672534):0.00485949):0.00816523)0.746:0.0087937):0.00467526)0.628:0.00383467)0.683:0.00177842)0.879:0.00255631,3604276:0.027465)0.84:0.00182851):0.0034156):0.00419247):0.000785618):0.00464071,(2804904:0.029815,(((((267334:0.000822083,(136106:0.00676557,(617703:0.00511961,(131074:0.00283805,622331:0.00147842):0.0050877):0.00114917):0.00341689):0.0059003,(260002:0.00480657,(564652:0.00388038,260592:0.00269265):0.0029707):0.00112484):0.00764396,(407348:0.00403306,(428243:0.00582717,226084:0.0125118):0.00560906):0.017048)0.844:0.00318175,157408:0.0157473)0.669:0.00302396,(4464505:0.0145482,((463714:0.00341949,(441972:0.0042562,393030:0.00594462)0.737:0.000775318):0.00802076,(612257:0.00650748,(1608733:0.00385557,(200343:0.000917544,105390:0.00273715):0.00664282):0.00114084):0.00511925):0.00343444):0.00356439):0.00720172):0.0164964):0.0111366)0.419:0.00489148,(261658:0.0224265,(271377:0.00651784,817097:0.0106021)0.412:0.00184658):0.00755242):0.010897)0.87:0.00730884,99475:0.0663963):0.0163569)'f__DHVEG-1':0.0207888):0.0233849):0.0120713):0.0152931,((249133:0.0120003,124193:0.0118149):0.0340847,(286499:0.0459828,(((148193:0.00378009,109663:0.00630001):0.00576571,(342565:0.00387263,(739517:0.0108763,43663:0.00181883):0.00164504)0.388:0.00394766):0.0416848,((110119:0.00585685,(307361:0.00542205,284342:0.00530453):0.00322362):0.00597,(110525:0.0113089,109822:0.0105517):0.00831923):0.0091985):0.022318):0.052803)'f__Marine group III':0.0418431):0.0162789)0.83:0.00974848):0.0121905):0.00655885)0.715:0.00925308,(4332843:0.0520332,4426773:0.0797666):0.0285816):0.0162393,((2528844:0.060663,(190786:0.0192427,(513408:0.0175401,(752517:0.00458325,559633:0.00636498):0.0204649)0.592:0.00527657):0.0205342):0.0216543,((((2380278:0.0241985,((1081176:0.00715904,(((1087785:0.00821341,((4467845:0.00685349,1572746:0.0544615):0.0162406,938224:0.00513053):0.00585756):0.010287,(4438575:0.00454533,(1040987:0.00206513,(1066759:0.00611063,(((932888:0.00293921,955995:0.00381968):0.00202383,1042097:0.00251726)0.813:0.00255167,(943063:0.0109339,3824576:0.0197176)0.442:0.00795868)0.693:1e-06):0.00180474):0.00153294)0.744:1e-06):0.00558925,(((909768:0.00741144,(((1075801:0.00456791,(4087884:0.00168031,(((4478734:0.00273228,4464995:0.0018153)0.422:0.00181967,3864636:0.00825178):1e-06,(4428688:0.00733181,(4461000:0.00457486,((((2404527:0.00647481,(1887376:0.00926981,4462888:0.00253843):0.000788134):0.00131724,(250392:0.00409706,4384575:0.00567466):0.00776936):0.00425587,(4462887:0.00751665,(((2383442:0.00130319,2622163:0.0170224):0.00584517,4026747:0.00551612):0.0026271,147786:0.00479182):0.00812371):0.00704357):0.00783973,4346248:1e-06):0.0076068):1e-06)0.434:1e-06)0.929:1e-06):0.00168988):1e-06,((3297880:0.00167597,(859772:0.00645578,1100313:0.00315341):0.00323306):0.00160224,4473018:0.0218041):0.00515588):0.00923448,1061808:0.00436048):0.00381378):0.00431246,3544602:0.00556194):0.0067488,1089675:0.00281338):0.00240571):0.0125574):0.0225793,(4344237:0.00129496,((852395:0.00740109,(4364842:0.00179865,(1547121:0.00923694,(2781721:0.0101975,1733270:1e-06):0.000874634):0.00555354)0.745:0.000961041):0.00175771,112246:0.0102317):0.00954897):0.0121322):0.0198825):0.0197273,(2760534:0.0273207,3138051:0.035471)0.42:0.00969985):0.0108284,((((((961250:0.0120501,4433153:0.0302248):0.00970228,4422430:0.00372567):0.0116416,4324777:0.00857175)0.901:0.00643241,(4453094:0.00653393,(1921157:0.00880212,3733204:0.0195747):0.00397473):0.00886399):0.0178931,(((((3900611:1e-06,(4392308:0.000892666,(4460997:0.0237218,(((1548096:0.000898388,4418952:0.00726997):0.000899309,(((4329693:0.00179879,4342485:0.00639577)0.493:1e-06,2017616:0.00824415):1e-06,((3466174:0.00171651,(3597424:0.00457243,((4457598:0.0116285,(3051474:0.000880893,4394387:0.00737446):0.00427909):0.00542248,4142035:0.00797045):0.00209457):1e-06):1e-06,(1014380:1e-06,(1020397:0.00820891,910422:0.00433851)0.198:0.00107877):0.00543803)0.336:1e-06):1e-06)0.402:1e-06,1524871:0.0092221)0.242:1e-06):0.00447963):0.0053892):0.00541592,4448281:0.00365875)0.41:0.000561928,(4473052:0.000932387,((((((1007464:0.00115687,((973735:0.00943948,980953:0.00246031):0.00824244,((2186363:1e-06,(4438427:0.00300956,(3412709:0.00125803,((2571040:0.00967069,(4419869:0.00613455,(4394385:0.0100121,(1642861:0.0229397,2399776:0.0112683):0.030394):0.0102862):0.00448124)0.71:0.00279088,4032754:0.00123499):0.0115386):0.00632633)0.793:0.00152314):0.00453655,856309:0.00184118):0.00624474)0.865:0.00455992):0.00848779,2775893:0.00414347):0.0213475,4431138:0.00650423):0.00664723,3556412:0.0103387):0.009197,(4326515:0.00130908,4416420:0.0163982):0.0138773)0.917:0.00327464,((3659689:0.00542358,4336083:0.00273218):0.00638248,1559857:1e-06):1e-06):0.00452222)0.095:0.0030231):0.00959857,((104364:0.00411702,(108962:0.00549018,((3134564:0.00826308,3786647:0.00219598)0.34:0.00242685,(3363274:0.00182023,250570:0.00883798):1e-06):0.00398789):0.00381038):0.0134502,((308755:0.00181773,(110125:0.00585612,(108950:1e-06,633431:0.00937944):0.00117807):0.000389638):0.00839201,((((((147601:1e-06,145267:1e-06):0.0027568,284865:0.00739725):0.00317923,(315098:0.00169635,(313185:1e-06,305:0.00255497):0.00336278):0.000431883):0.00246672,119305:0.00464939):0.00488186,((146866:0.0124121,(351294:0.0081125,(155847:0.00203145,((285041:0.00364037,149368:1e-06):0.0053313,(147038:1e-06,4142042:1e-06):0.00185368):0.000554525):0.00359736)0.324:0.00131188):0.00458206,(255494:0.00607894,688231:0.0041804):0.0212807):0.00656718):0.00346297,((4179500:0.00635655,(4418192:0.00451913,4455831:0.00271451):0.00547419):1e-06,2480257:0.00434799):0.0149072):0.00680571):0.00218404):0.00727119):0.0287649,2247717:0.0171878):0.00170645):0.0246373,((148407:0.00638973,147658:0.0119176):0.0296167,((142199:0.00987907,(347219:0.004716,146447:0.000968765):0.00807724):0.0370173,(3855581:0.044907,(3568809:0.011923,(109524:0.00706498,(344532:0.00190633,(2944477:0.000793717,3331514:0.0180567):0.014084):0.0023671):0.00612667):0.0101511)0.659:0.0167718):0.0266677):0.0209929)0.684:0.00757107):0.0179038,249350:0.0397117):0.0824275)'0.874:f__Marine group II':0.025246):0.0109936,(256706:0.0233853,141005:0.0312807):0.0746021):0.0116208):0.030359):0.0266214,(54:0.0654169,(2962506:0.0307363,((4371794:0.0099404,(205202:0.00382564,1518186:0.00881051):0.0163933):0.018811,(((4368778:0.0111111,4372159:0.00814467):0.0114924,(132046:0.0291895,(438290:0.0087461,187160:0.0086096):0.0133877):0.0234305):0.0508099,(664155:0.0365753,4381049:0.0168205):0.0304989):0.0125651):0.00491456)'f__20c-4':0.0406439):0.0171255)'0.252:o__E2':0.00965926,(278097:0.0447276,((((823506:0.0183753,(813079:0.00494038,(813863:0.00837751,809464:0.0111874):0.0109482):0.00478967):0.014351,(4314694:0.0155832,(((104320:0.000972559,99780:0.00255238):0.00166352,(170268:0.0018965,171334:0.0284356):0.00346157)0.316:0.00162966,((140353:1e-06,32461:0.00585912):0.00638908,(509712:0.00642755,810572:0.00878867)0.596:0.00305074):0.0060381):0.00633112):0.0141303)'f__A10':0.0472439,(((((995360:0.0250902,((825124:0.0256738,(((209344:0.0025624,71237:0.00506313):0.0278729,(819526:0.028079,805070:0.0141027):0.0116604):0.0153889,812136:0.0240094)0.808:0.00749309):0.00771314,(368917:0.00553205,(205614:0.00363495,56630:0.00318238):0.00681441):0.0183064)0.277:0.00649367):0.00135231,((142157:0.00387247,(144011:0.00114399,58156:0.0081979):0.00341049):0.020927,((58151:0.0282705,(213250:0.00345299,141956:0.00249045):0.00337045):0.0150606,(808446:0.0129655,(809043:0.00647756,(1000424:0.00346047,(58153:0.0272103,(143671:0.00303258,63279:0.00770786):1e-06):0.00203373):0.00173451):0.00727684)0.516:0.00186483):0.00427532)0.36:0.00473124):0.0079357,(4347828:0.0174811,161666:0.0478555):0.00736261)'g__Thermogymnomonas':0.00768296,((46145:0.00447782,(636541:1e-06,92226:0.00364488)0.728:0.00139256)'g__Thermoplasma':0.0366706,(104684:0.0208686,((4445049:0.00425331,665536:0.0212853):1e-06,((142354:0.00375054,(143985:0.00613709,(205568:0.00667124,133209:1e-06):0.00390002):0.00240299):0.00466087,574224:0.0380556)'0.514:g__Ferroplasma':0.0109303):0.0435647):0.0244079):0.00490852)'f__Picrophilaceae':0.0501198,(815024:0.0226339,((815952:0.0113943,4302826:0.00433382):0.00565719,(815974:0.0136744,810222:0.0217836)0.551:0.0105925):0.0250241)'f__BSLdp215':0.0427959):0.0257322):0.0297679,(68328:1e-06,((14:0.00633471,((139379:0.00869849,(154697:0.0011656,(156356:0.00369962,139281:0.0150731)0.367:0.00787922):0.00503263):0.00654238,(216978:0.00542659,4457347:0.00377573):0.00659397)0.23:0.00146379):0.00500672,(1120778:0.00392884,(4457345:0.00377093,4457346:0.00522053):0.00349804)0.904:0.00545725):0.00404737)'f__[Aciduliprofundaceae]':0.025127):0.0105888)'o__Thermoplasmatales':0.033767)'c__Thermoplasmata':0.060354,(((792730:0.0329578,((((71588:0.00529636,((104936:0.00480174,1132184:1e-06):0.00507183,(310630:0.00371016,((3171334:0.00180219,(753:1e-06,4416519:0.00189096):0.0135217):0.00326267,(((755:1e-06,(577361:0.00602923,553284:0.0227394):0.00392413)'s__fulgidus':1e-06,(279120:0.00185444,751:0.0090745):0.00637098):0.0107702,(1134126:0.0126877,((338213:0.00389282,326628:0.00202754)0.779:0.00324198,(673715:0.00440477,534420:0.0112211)0.091:0.00903651):0.00866454):0.024756):0.00526365):0.00787996)0.427:0.00233147):0.00846212)0.766:0.00150157,((557548:0.017644,((209452:0.0067258,(144391:1e-06,(142285:0.00388108,752:0.00116759)0.467:1e-06)0.474:1e-06):0.00252304,((682918:0.0134214,(108955:0.0035263,(141193:0.00379778,754:0.00354752):1e-06):0.00358698):0.00985517,(158889:0.00492244,(254455:0.00375887,71750:0.000941568):0.0120351):0.00744483):0.00622645):0.00773573)'s__veneficus':0.00820837,4349961:0.000769945):0.00397526)'g__Archaeoglobus':0.0181148,210766:0.00401987):0.0362791,210776:0.0175956):0.0293296)'c__Archaeoglobi; o__Archaeoglobales; f__Archaeoglobaceae':0.0205524,(((106014:0.00176831,72736:0.000876452):0.00798597,(4398090:0.00288092,4398091:0.0180497):0.0107013):0.0342506,(100086:0.00802754,(292511:0.10592,(((1074845:0.00329924,((746:0.00177608,747:0.0514079):0.00572295,((((1004528:0.00827927,834591:0.0117624):0.00251028,((((834353:0.0102419,(99077:0.0120452,(160594:0.00922764,70647:0.000849112)0.85:0.00181835):0.00532554):0.0102394,(((778134:0.00474282,(((102913:0.0101457,(98928:0.00293944,201313:0.0158256):0.0060707)0.322:1e-06,(572748:1e-06,((72728:0.0172083,99238:0.00181556):1e-06,71091:0.00168651):1e-06):0.000833532)0.437:0.000840533,(((((619059:0.00650536,160853:0.005188):0.000742163,(613078:0.000910138,670400:0.00364088):1e-06):0.000846622,796500:0.00272742):0.000840377,839311:0.00421185)0.719:1e-06,((568367:0.00364031,293305:0.00732633):1e-06,836590:0.00506013):0.00168017)0.777:1e-06)0.784:0.00119893):0.0154019,104223:0.00124557):0.00294059,159880:0.0117227):0.0137204):0.0137354,((768271:0.0121732,(102956:0.00448248,(797256:0.005933,716008:0.00534556):0.00244518):0.0111151):0.0125213,(((1141245:0.00257616,1139734:0.00432719):0.0017035,(1533622:0.00254903,(635435:0.000918016,(662865:0.00606608,(792907:0.00605692,747718:0.00490723)0.247:1e-06)0.896:0.00193658):1e-06)0.778:0.000853283):0.00637918,((825749:0.0127575,4359073:0.00913146):0.0101599,(628383:0.00741254,1928989:0.00251521):0.0200483):0.00419657)0.368:0.00591234):0.00214496)0.223:0.000660063,((((141281:0.0084745,((819677:0.00798562,811721:1e-06):0.00314935,4460037:0.00208142):0.00434385):0.00262602,836020:0.00458077):0.0195878,((681347:0.0137391,296987:0.0105608)0.798:0.00322483,(((523320:0.0027778,(((582796:0.0125998,(834956:0.00395932,(2289924:0.00231675,((725843:0.00255085,744337:0.00338794):0.00381788,(745533:0.00568002,764090:0.00376806)0.286:0.000882542):0.00285531):0.00134567)0.071:0.000858999):0.00581609,515306:0.00816769)0.616:0.00257589,3485019:0.00773603):0.00190205):0.00113812,810771:0.0198539)0.863:0.00300562,(((650017:0.00781106,4460836:0.0034405)0.769:0.00104917,((4419057:0.00345619,4456582:0.0068872):0.00146858,1863168:0.00559419)0.605:0.00176448):0.00992568,(1140783:0.00856893,4457987:0.00337628):0.00417825):0.00472269):0.00126311):0.0103151):0.00865718,(1928984:0.00870102,(1141579:0.00304885,(2461890:0.00343142,2461887:0.00940782):0.00205419):0.00406915):0.00656809):0.00861258):0.00892412):0.00223307,1684061:0.00881037):0.00379176,72343:0.00252469):0.00821543):0.0228673):0.00622808,930460:0.00250474):0.00385608,30999:0.00481789):0.0169504):0.0136115):0.0591615)'c__ANME-1':0.0548169):0.0150444,((((851138:0.0383586,(619651:0.00922683,652998:0.00385206):0.0507883):0.0370828,(1107197:0.0875379,(((4409534:0.0406882,(237630:0.011958,(251323:0.0250947,(236323:0.0057665,(256562:0.00545326,238871:0.0166247):0.00516062):0.00671688)0.425:0.00318573):0.0373985):0.0154861,(((((242718:0.0114322,((242281:0.00691767,156899:0.00487347):0.0258878,242268:0.0144179):0.0084044)0.094:0.00458252,((257313:0.0201334,239749:0.0116036)0.487:0.00424713,(((239680:0.0215327,238690:0.0175332):0.00723497,247642:0.01704)0.846:0.0135652,252039:0.016095):0.0202304):0.0171792):0.0165224,(((109549:0.075508,3865458:0.0277399)0.716:0.00681889,(((4437047:0.0147207,(633056:0.0193537,3862609:0.0225196)0.754:0.014328):0.0267298,(((1111086:0.00604828,(355788:0.00784012,242334:0.00247961):0.0135881):0.00222019,((4298732:0.00525144,(734809:0.00257854,163294:0.015122):0.00189645)0.372:0.00275913,(4298734:0.0117084,(4298731:0.0211526,202923:0.00968772)0.287:0.00450247):0.00469497):0.0172874)'g__Haladaptatus':0.0216237,(((805106:0.0027407,(4404369:0.00658174,709464:0.0317447):0.0230116):0.0073313,777733:0.00477631):0.0210993,((4370428:0.00227806,(978530:0.0108137,2076643:0.00972845)0.234:0.00293291)0.391:0.00575852,(4338137:0.0138128,2076641:0.0367588):0.0292208):0.0247802)0.856:0.00818115):0.0130218):0.00995248,(3022550:0.0300748,(330533:0.035504,(341739:0.0179341,4379917:0.0184718):0.0180852):0.0121233)0.692:0.00828564)0.513:0.00530794)0.203:0.00305925,(((1127752:0.00804839,(250721:0.00173377,1139618:1e-06):0.00330307):0.0161701,((17995:0.0106656,(574835:1e-06,360281:1e-06):0.00150337)'s__hamelinensis':0.0269966,((687:0.00258088,749121:0.00522677):1e-06,(4302078:0.0105478,(131259:0.00452809,(4413219:0.0128575,38435:0.00260882):0.00259184)0.729:0.000884414):0.00258617):0.0125484):0.0143857)'g__Halococcus':0.04236,(((((218386:0.0510523,(652:0.028917,((654:0.0160186,(656:0.00961603,639:1e-06):0.0135036):0.0147319,(249641:0.0167842,(4388590:0.00779903,(629776:0.0213098,708895:0.000817441):0.0118836):0.0319119):0.0108187):0.00764967)0.204:0.00491148):0.0164695,(4338135:0.0146435,(4404355:0.00840288,((779391:0.00471017,(591811:0.00468274,788391:0.0093248):0.00519811):0.00404955,2147799:1e-06):0.0101598):0.00777788):0.0579999):0.0119084,238902:0.0420834):0.0155883,(((255086:0.0202607,246039:0.0194682):0.00528749,(((250587:0.0332035,((4307029:0.00552973,4308348:0.00506018):0.0188483,848243:0.0135483)0.416:0.00212295):0.00583391,845599:0.00760735)0.814:0.00560325,((248360:0.00648726,(238190:0.0132288,(238309:0.0034143,235646:0.0189044):0.011905)0.962:0.0084206):0.00407553,((244082:0.0272721,257787:0.000505278):0.0130361,((1106734:0.0221828,238583:0.0204777):0.00902732,((4463497:0.0208091,((241352:0.0295183,156901:0.0223023)0.662:0.0075153,((((240803:0.00760994,236728:0.0122681)0.911:0.00511969,(643724:0.0190759,(103455:1e-06,33887:0.0218821):0.00440306):0.00876484)0.639:0.00191373,(((((1109970:0.00928751,(1106797:0.00524504,(1108408:0.00181071,(1107804:0.00598731,1112475:0.00389688):0.00477531):0.00422964):0.00885335):0.0102494,(((776090:0.0043081,((4412680:1e-06,((2660671:0.00520571,(((((4350279:0.00961996,(58987:0.00557552,((155548:0.00195894,1139770:0.00246935)0.589:0.0029662,((153150:1e-06,4350280:0.000853871):0.000801616,40112:0.0071914):0.00249658):0.00862113):0.00362604):0.00213273,(146856:0.00442945,1106252:0.00084191):0.00261734)0.685:0.00162697,(4360878:0.00446417,151936:0.0157589):0.0106042)0.76:8.53337e-05,254568:0.0166939):0.00346199,((((((1104458:0.00878506,1112876:0.0122501):0.0113866,581247:0.00566742)0.812:0.00248042,4292782:0.0257773)0.723:0.00380085,47016:0.0192571)0.733:0.000968518,559983:0.00910024):0.00825662,623797:0.00691574):0.00725952):0.00433289)0.743:0.000874589,(4362403:0.0137158,(155724:0.0148123,(846204:0.0282035,(106803:0.00574187,645:0.007299):0.00937941):0.00558348):0.0112023):0.0066765):0.00604305):0.00345159,(4350281:0.0060548,4479702:0.00380997):0.00170023)0.771:0.000831595):0.0034876,(((3564400:0.0043009,((((842599:0.0183135,626822:0.00864494):1e-06,701951:0.00171161):0.000854601,(4338136:0.00170393,74122:0.00959376):0.000865741):0.000862178,(545758:0.00359523,(197313:0.00125467,83240:0.00577546):0.00185265)'s__gari':0.00262862):0.000833864)0.88:0.000476185,1112124:0.0111869):0.00221021,152976:0.00789315):0.000837487):0.000840215,((((((1106661:0.00421581,(555695:0.00876342,4350275:0.00536005)0.509:0.00165771):0.000958084,4136360:1e-06):0.00173076,1107376:0.00343768):0.00277194,1110009:0.0103745):0.00328398,((548723:0.00608836,(541546:0.00347569,781489:0.000862041)0.084:1e-06):0.00606524,(4448464:1e-06,(582639:0.00956885,551685:0.0170771):0.000557451):0.0017387)'s__thermotolerans':0.00214374):0.00237202,361791:0.00197859):0.00407782):0.00083503)'g__Haloterrigena':0.00177811,(((253039:0.0237367,(1105279:0.00952043,4176865:1e-06):0.0115034):0.0150266,(((1113193:0.00254997,4442535:0.00869186):0.00705823,(4429983:0.00608166,131526:0.0175643):0.00980592):1e-06,((737195:0.0126128,(714724:0.00405339,112074:0.00626668):0.00702738):0.00784576,(((235648:0.0215146,(((((100467:0.0110906,687485:1e-06):0.00613059,52324:0.00173737):0.00169461,100936:0.000903739):0.00110089,(116055:0.0023481,252133:0.00715916)0.466:0.000843683):0.00995464,((755933:0.00197028,(1109383:0.00401577,173903:0.00232659):0.00441133):0.00679723,((4312416:1e-06,(42055:0.0123419,(32045:0.0120712,32934:0.00438855)0.13:0.0018589):0.00426861)0.756:0.000865598,(683191:0.00615492,105075:0.00884197):0.00346026):0.00527735):0.00493528):0.0126804)'g__Natronococcus':0.00434954,(245418:0.0132159,((256910:0.0418168,(((542973:1e-06,(574034:0.00513667,4338018:0.00183029):0.00863152):0.00515429,(28138:0.00170854,673916:0.00170441):0.000845623):1e-06,36767:0.00428908)'s__larsenii':0.0140966):0.0170242,242030:0.0195176)0.401:1e-06)'g__Halostagnicola':0.019798):0.00536662,(4363006:0.00704786,4440248:0.0137553):0.0169067):0.00652758):0.012317):0.00602872):0.00184302,542636:0.0096105):0.00184998):0.00263991,((97250:0.00801236,(686537:0.00768605,(58361:0.00170502,(668:0.0131317,43283:0.0266265)0.93:1e-06):0.001102):0.0058529):0.00612913,(21979:0.000859224,(620097:0.00670384,4308349:0.00286829):0.00186293):0.0187768):0.008223):0.00447853,((657:0.00931409,((560969:0.00988945,109519:0.0115378):0.00747217,(246508:0.0117757,236030:0.0116654):0.00650721):0.00694018):0.00459168,544733:0.0128022):0.0101085)0.661:0.00753232):0.0126443,18525:0.0474009):0.0103676):0.00949823):0.0109024,241952:0.0155422):0.00872559):0.00505381):0.00356774):0.0130399):0.00521153):0.0192269,(244512:0.0135271,244409:0.0122738):0.0139024):0.0156364)0.218:0.00981336,(254043:0.0129792,(2147801:0.0219712,(665283:0.00400499,4416518:0.00469622)0.059:0.00449318):0.0121297):0.00939905):0.00923362):0.00676685):0.00647198):0.00860738,(841927:0.0301905,((2834455:0.0253944,(249568:0.023189,(2147800:0.0153674,850087:0.0371384):0.0117294):0.00887942):0.00596291,4409533:0.0210826):0.00619624):0.00428764)0.445:0.00315441,(((((679966:0.0209126,(4363311:0.014777,4474546:0.0182395)0.088:0.00961293):0.00396006,(241252:0.0198081,(551722:0.0109209,322013:0.0262954):0.0153064):0.00659644):0.0128205,(((4409532:0.0191121,(136122:0.0444902,(536949:0.00299647,340382:0.00926652):0.00483275)0.549:0.00384871):0.0141513,(((((((((540673:0.0211446,((((241052:0.0321453,239041:0.00146015):0.00551294,254297:0.00882526):0.00560545,(245569:0.0107134,248396:0.017322)0.355:0.00178825):0.00252475,((4481485:0.00353261,(692355:0.00271668,(626202:0.00184227,721252:0.000824545):0.0114131):1e-06):0.00934865,698866:0.0160211):0.00391216):0.00977742):0.00411219,((((((((609811:0.0147255,660290:0.0388993):0.0124838,(544975:0.000982115,304972:0.0238958):0.0178817)0.788:0.00182356,(767286:0.00547782,(846377:0.00723894,(335260:0.00453849,(707858:0.00528755,736408:0.00470027):0.000983191):0.00677926):0.00272182):0.00684424)0.254:0.0022021,(642292:0.000938477,745716:0.00187481):0.000939574):1e-06,797792:0.00188417):0.00294501,((546534:0.0186051,(777573:0.0071948,((335606:0.0252569,621017:0.0164878):0.0248531,(313432:0.0227705,792747:0.048427):0.0399126)0.366:0.007132):0.010183):0.00762113,310906:0.0211077):0.0113358):0.0110298,(244042:0.00747071,156685:0.0153408):0.0120219)0.03:0.00297686,156624:0.0345136):0.010345):0.00228019,(849575:0.015985,847453:0.00723049):0.0114167):0.00925216,(846633:0.0183137,(4382014:0.00440174,(312714:0.00369704,(682706:0.000925467,539832:0.00371044):0.00372718):0.00946711):0.0152914):0.00520237):0.00562887,(842326:1e-06,850594:0.0103292):0.00913379):0.00768853,(4391425:0.0129688,((4379919:0.0191529,4379914:0.0264739)0.338:0.00294003,(2834453:1e-06,4047916:0.00691834):0.0127249):0.00560645):0.00572843)0.37:0.000661461,221900:0.0262749):0.00898315,316294:0.023519):0.00554356,325843:0.0107353):0.0112384):0.00880837,((4344013:0.028335,((546543:0.00438683,4478864:0.0113699):0.0101516,(247483:0.0150658,(3030226:0.00723901,4373089:0.00146626):0.0238257):0.00868907)0.39:0.00124221):0.0104591,(2147802:0.0159519,((841692:0.00428116,((788092:0.00386025,(847912:0.0120006,4379915:0.0194016):0.0019678)0.408:0.00108507,136139:0.00524447):0.00467691):0.0178796,(842964:0.00518818,(315524:0.00893851,(342974:0.00396174,4402415:0.0046786):0.000950638):0.000924835):0.0109635):0.0178457):0.0229712):0.0024901)'g__Halorhabdus':0.0106387):0.00921894,((((((249927:0.00177108,(2081790:0.00839191,(4325554:0.00393213,4409803:0.00472306):0.0015894):0.00476242):0.00123253,(4445264:0.00766508,4417824:0.0056431):0.00326298):0.0122395,4441738:0.00687687)0.479:0.000865145,787877:1e-06):0.0429402,((621895:0.0286815,((81508:0.00382603,4409536:0.00696195):0.00252688,(2406253:0.0148372,(555646:1e-06,((537721:0.000916364,(748763:0.0255124,314767:0.000853309):0.00128936):0.00128422,(((180325:0.00656574,(633:0.00085593,(1145507:0.0112115,4385066:0.000902933):1e-06):0.000806174)'s__salinarum':0.00685808,(641244:0.0497718,761031:0.000995911):0.00362101):0.00196317,((136434:0.00949191,136425:0.0140034)0.476:1e-06,(136410:0.00693112,(133547:0.000851942,(133630:0.00085309,132811:0.00428272):1e-06):0.000859923):0.000844401)0.407:0.000812631):0.00175916):0.00256522):0.0118294):0.00755624):0.0174481):0.00462956,(340913:0.0220525,4449883:0.0383766):0.00979351):0.00994284)'g__Halobacterium':0.0299604,(((((687164:0.0102483,4361363:0.00536949):0.0095235,(1109237:0.00396725,(4414124:0.0181821,659454:0.00537602)0.621:0.00321497):0.00505565)'g__Halobaculum':0.0268528,(741213:0.0367772,((4414125:0.0337118,4414127:0.0347626):0.0104056,(812297:0.0415954,4457801:0.0501234):0.0086843):0.0129402):0.0241739):0.0126331,(((((((664141:0.00831099,((4073841:0.00680971,(330299:0.00335856,(2036172:0.0077868,4449884:0.00626648)0.679:0.0103128):0.00929421):0.0141724,(((329769:0.00809787,(847775:0.00918817,815084:1e-06):0.00296078):0.00545468,((118101:0.00989397,598007:1e-06):0.00518716,3151596:0.00697603)0.363:1e-06):0.00148684,(659070:0.00400498,(627541:0.0111658,4318553:0.00327701):0.00211201):0.00723754):0.00662571):0.0309989)'g__Halolamina':0.0305329,((555778:0.0148594,(610415:0.0155299,(((727625:0.011084,((652438:0.0207528,((2552920:1e-06,((644264:0.00507514,(306648:0.0104242,325167:0.0122989)0.731:0.000632075):1e-06,39318:0.00867201):1e-06)0.418:1e-06,((762927:0.00763465,(608426:0.0200173,(797438:0.0047898,(647963:0.027359,755781:1e-06):0.0381497):0.0183046)0.548:0.00333154):1e-06,((786084:0.010248,605112:0.00604112):0.00600893,791806:0.0050643):0.00085589):0.00084054):1e-06):0.00217932,((333138:0.0045647,(641856:0.003372,(131295:0.00680734,693023:0.00363845)0.839:1e-06):0.000841278):1e-06,134713:0.00423761):0.00204025):0.00312953):0.00799381,759729:0.00713566)0.253:0.00414854,(678262:0.00582682,((331175:0.0169152,722413:0.00091832):0.00987275,540303:0.0135034):0.00704528):0.00982415):0.00385079):0.00642759)'g__Haloquadratum':0.0118056,((546382:0.0138856,(342799:0.015127,609058:0.0141936):0.00804095):0.0272948,((704278:0.0118442,((555450:0.0283676,(314457:0.019769,(675853:0.00184277,(730128:0.0140503,535526:0.00464733):0.000845739):0.00204525)0.827:0.00887075)0.393:1e-06,329757:0.015779):0.0127846):0.0200583,352093:0.0172415):0.020942):0.0223382):0.00742091):0.0260226,((586665:0.00710705,(201724:0.0284111,((587671:0.00154166,(850362:0.0126437,(134630:0.00945127,((848265:0.00359307,3867975:0.00765789):0.00855627,459227:0.00361666):0.00216446):0.0019858)0.498:0.00101143):0.00878642,(((270529:0.014135,4451814:0.0180967):0.00115359,629523:0.00206662)0.415:0.00167433,1108660:0.0021103):0.00481192):0.00102522)0.331:0.00678906)'g__Halogeometricum':0.0232296,((2147796:0.0127697,((2330580:0.00264983,4403322:0.00501573):0.00345542,(4358881:1e-06,4370431:0.010336)0.653:0.00260859):0.00745609):0.0153295,((4403211:0.00567998,(47968:0.00659011,4418043:0.00205604):0.00818207):0.00824843,692586:0.0243919):0.00202558):0.00860707):0.00787789):0.00829902,(464512:0.0146568,(1113463:0.00993773,4468883:0.00212879):0.00481632)'g__Halopelagius':0.0173657):0.00883691,(((4217330:0.00559302,(2908495:0.00203494,3389207:0.00183668)'g__Halogranum':0.00381395):0.0248807,(636116:0.0176909,(645559:0.00180593,136097:0.0035158):0.00919728)'g__ArcF12':0.0241879):0.0124485,((616997:0.0166302,(((((563153:0.00600014,705342:0.00167736):0.00830157,((2415730:0.00940353,2300927:0.00170159):0.000823738,(651042:0.0016882,((510949:0.0155834,576268:0.0156308):0.000882595,(((4431300:0.00562931,139004:0.028173):0.00178763,(570473:0.00260854,4347767:0.00826433):0.00122613)0.711:0.000730263,(4431305:0.00635547,118305:0.000857156):1e-06):1e-06):1e-06):0.00255636):0.00518516):0.00339161,740837:0.0020485):0.00397454,153873:0.00344286)0.722:0.00545989,530303:0.00455983)0.197:0.00294677)'g__Haloferax':0.0173835,(4358883:0.0205312,((4449886:0.00796267,(775843:0.0050296,4477642:0.0123899):0.00528009):0.000971927,(616489:0.0164256,(156718:0.0130628,(4358884:0.0052106,(132815:0.00346169,1142852:0.000850483):1e-06):0.00792081):0.00476169)0.007:0.00105625)'g__Haloplanus':0.0328069):0.0168201):0.0160806):0.00861919):0.0186018,(((329007:0.035195,(((((749699:0.00547519,4449888:0.00400517):0.066948,(((732500:0.0260119,((((706587:1e-06,632:0.00600123):0.00213799,1104993:0.00334585):0.00311215,638067:0.00170547):0.000857684,((737551:0.00373049,198541:0.00169906):0.00347541,((565550:0.000855708,((254192:0.00453975,1598567:0.00085136):1e-06,((((109406:0.00427392,(265460:0.000850804,547595:0.00799278):1e-06)0.156:1e-06,268311:0.00427204)0.54:1e-06,(199963:0.0474393,(802581:0.00126152,698547:0.00237469):0.00227051):0.00276138):0.00341879,625:0.00170798)0.458:0.0025687):0.00256958):0.000855133,(((((1140618:0.00257715,4475450:0.00172526):0.0017012,(335012:0.00558351,677709:0.00183402):0.00471826):0.00314469,(((846887:0.000870129,654772:0.00646962):1e-06,((4320041:0.00937437,(21492:0.00105891,(844975:0.00757448,323576:0.00559093):0.00552697):0.00342983):0.00342113,639367:0.0044399):0.00365479):0.00169178,(((((333735:0.00772864,841009:0.00344846):0.000855498,(264072:0.00167438,145217:0.00441503):0.00346322)0.169:1e-06,801168:0.00275833):0.00256439,2167655:0.000873598):0.00169953,((847148:0.0110981,851206:0.00861259):0.00196699,(658234:0.00276055,(329207:0.00226513,2636696:0.00173795):1e-06):0.0011315)0.583:1e-06):0.00171977):0.00116007)0.452:0.00104676,((182928:0.00354896,35867:0.00272471):0.0110155,((576020:0.0165899,(553481:0.0244233,344263:0.0104188):0.0115383):0.0129231,(788081:0.00521137,(((1125150:0.000852779,325385:0.00836697):0.00259946,343109:0.00275498):1e-06,760729:0.00379556):0.00476753):0.00652567):0.00217878)0.405:0.00403157)0.817:0.00205985,2147798:0.0051469):0.00695942)0.886:0.00170405)0.099:1e-06):0.000858762):0.00368402,((1805757:0.0330458,((355910:0.0144765,((553907:0.0161921,717470:0.006546):0.00895549,(566908:0.0348548,(574209:0.00921878,344223:0.0198897):0.00681932):0.00660338):0.00541168):0.00201993,(((((442591:0.00269908,(768478:1e-06,757030:0.0164631)0.225:0.00191964):0.00580354,(795585:0.00173337,613620:1e-06):0.00170018)0.633:1e-06,797340:0.00556722):0.00255478,(((190096:0.00171364,4432642:0.0188427):1e-06,(514386:0.00380496,(((((((803056:0.00280915,(((711466:0.00114858,((320196:0.00556256,(329083:0.0083574,335114:0.00781874)0.375:1e-06)0.554:1e-06,341290:0.0208923):0.00331393)0.889:0.00228153,689637:0.00171184):0.00441957,(548419:0.0010183,788144:0.0129054)0.682:0.00345462):0.00162575):0.00140778,778116:0.00773155):0.00298165,((1128824:0.00255608,(585943:0.000940747,4475446:0.00345292):1e-06):0.00170322,(1125127:0.00170848,4320043:0.000850315)0.049:1e-06):1e-06):0.00170024,621:0.00344499):0.000852722,((3610538:1e-06,1130394:0.00255708):1e-06,614:0.00171514):0.000850091):1e-06,(3389202:0.00171208,4475448:0.00518732):1e-06):1e-06,(((((594197:0.00282026,(750532:0.0102808,4339175:0.0145805):1e-06):1e-06,842742:0.00874268):1e-06,38950:0.00171306):1e-06,(((709456:0.00221247,552864:0.00960498):0.00208119,(4318401:0.000885054,4377761:0.0130741):0.000816654)0.11:1e-06,(616:0.00171044,1138546:0.0025582):0.00169956)0.024:1e-06):1e-06,(567574:0.00803677,(556420:1e-06,(676626:0.00600121,181679:0.00598631)0.097:1e-06):0.000849658):1e-06):0.00170075):0.0034452):0.000835872):0.000856451,740550:0.011313)0.246:0.000847817):1e-06,(1145513:0.00170285,569909:0.00951385):0.00343861):0.00266257):0.00932746):0.00224736,4391428:0.0166582):0.00687662)0.151:0.00250285,((748297:0.00899292,(566259:0.0114956,169555:0.00255063):0.0116497)0.849:0.00273784,(((160319:0.00173202,1131990:0.00605834):0.0040662,(((542454:0.0012564,(202851:0.00223433,112125:0.00920875):0.00427875)'s__alkaliphilum':0.00753889,(((644067:0.00819435,701479:0.0029454):0.00172338,(668435:0.000949232,709831:0.0141661):0.00426241):0.00110488,(318497:0.0169967,635559:1e-06):0.00335898):0.00527858):0.00363817,(156991:0.0124248,45762:0.00519763)0.494:0.00403275):0.00481961)0.341:0.00162931,(660434:0.0070603,(845803:0.00260913,4358882:0.00956868)0.283:0.00113696):0.00432161):0.00565092)0.572:0.00268584)'g__Halorubrum':0.00888401)0.373:0.00228538,4315401:0.0232031):0.00966785,((252525:0.0184481,(1114397:0.0256071,(2834454:0.00857522,4449887:0.00734263):0.0170351):0.010143):0.00749974,(((753747:0.00233147,(39652:0.00417389,4463937:0.00709703):0.00519939):0.005256,(1598565:0.012483,1115657:0.00553242):0.0108573):0.0129725,255381:0.0445653)0.523:0.0104609):0.0113873):0.00843703,263762:0.0171644):0.00727406):0.00781647,(542786:0.0479611,(759360:0.0173353,((348299:0.0248724,(570520:0.0407734,792981:0.0109796):0.0221838):0.0119204,(((((340992:0.00852812,327649:0.0260971):0.0196748,(537698:0.0211987,(536159:0.00698648,(548300:0.0231402,(321196:0.00472125,(618352:0.00858242,645883:0.00270769):0.000942991):0.00185178):0.00330545):0.00779751):0.0358934):0.00197863,(339432:0.0252545,(631367:0.00598458,538690:0.0158233)0.492:0.0068442):0.00325981):0.00133934,331938:0.00280835):0.0125627,(798060:0.0183175,(606492:0.0175952,((((626207:0.00786086,705166:0.0218633):0.0121201,(554753:0.00270243,(337641:0.0114656,((561557:0.0109987,((((275424:0.0155532,((277447:0.0186988,270276:0.0274234):0.00857244,260442:0.012606):0.00787734):0.0131299,(((346228:0.017622,(345589:0.0153552,(344797:0.0179067,324150:0.00185975):0.00154003)0.935:0.00913486):0.0127502,330034:0.0370043):0.011446,(353566:0.0194964,318690:0.0165872):0.0209072):0.00904816):0.00142719,(561995:0.0211688,535487:0.0194567):0.00696569):0.0111933,560922:0.0178536):0.0160007):0.00428926,(354764:0.0368811,340431:1e-06):0.0105017):0.00748052):0.0267824):0.0138062):0.0193715,(((((559445:1e-06,(575398:0.000967099,(851099:0.000854355,(((606578:0.00686643,763539:0.00615663):0.00499102,323528:0.00550379):0.00254677,344657:0.0087936):0.00229208):0.000885798):0.0130832)0.271:0.00173984,534650:0.00934213):0.000824861,(337647:0.0427586,339586:0.012182):1e-06):0.000684674,753724:0.00276281):0.00856985,((342722:0.000925442,(((((330684:0.00199132,((352590:0.00200899,654706:0.0138808)0.305:0.00374601,759202:0.038247):0.0163392):0.00896052,((323799:0.0408346,309749:0.00798102):0.00435071,565602:0.0386862):0.0156345):0.0158981,319071:1e-06):0.0156112,(574842:0.0250229,(672766:0.014841,(679066:0.0061806,((550787:0.00281332,803263:0.0190195):0.00133731,685812:0.0100997):0.00932784):0.00981885):0.0116912):0.00739416)0.696:0.00348569,(769896:0.000941384,542810:0.0122136):0.00626756):0.00191528):0.0050894,(((544232:0.00484032,((642395:0.00185207,((653921:0.00427317,(218253:0.0112651,775796:0.00371017):1e-06):1e-06,(303744:0.015349,665410:0.00886608):0.00328155):0.000843535):0.00270335,(761621:0.0038503,695515:0.00636589)0.221:0.000931701):0.00757134):0.00338422,(543335:0.00725266,(626154:0.00639525,(676893:0.00461584,(336846:0.00276665,771895:0.0018388):0.00277536):0.00184695):0.00227478):1e-06)0.108:0.00253476,(655665:0.00560924,574253:0.0027897):0.00925382):0.00465756):0.00535826)'g__Halonotius':1e-06):0.0113221,((4338133:0.0125288,(305475:0.00975133,4404469:0.00659812)0.239:0.00484173):0.00763298,(156610:0.0199513,628991:0.013568):0.011016):0.0186241):0.0154875):0.0123474):0.00392394):0.00679566):0.018969):0.0213642):0.0157271):0.0099113,(((732225:0.0175347,((343730:0.0139906,(614643:0.0115572,(786969:0.00457782,(((2147797:0.00301555,545708:0.00468948):0.00274994,(133970:0.00410756,4299366:0.00193277):0.00134955):0.00246493,841609:0.00381117):0.0128553):0.00629202):0.0179987):0.0314969,678701:0.0276777):0.00915295)'g__XKL75':0.020255,(((555456:0.0163345,661496:0.0482096):0.0219014,((567447:0.00727875,541287:0.0143107):0.0217718,(313167:0.0429961,(134188:0.00538692,(561162:0.00472729,321974:0.0180067):0.00553537)0.446:0.00618759):0.0170412):0.0161492):0.0147233,(((350806:0.016851,303644:1e-06):0.0109546,(538509:0.005962,354832:0.0137061):0.00166586):0.012888,(327988:0.0127502,309060:0.0267308):0.00342036):0.00456069):0.0234616):0.0098675,(308349:0.0102709,(348780:0.013985,(356619:0.0270077,(304638:0.00942804,(306151:0.00286555,(355803:0.00505992,351101:0.0111373):0.00441756):0.000847766):0.012145):0.0126712)'g__209ZB06':0.042412):0.0365032):0.00269348):0.0213561):0.00829688,((4414126:0.0405316,(843873:0.00164038,(565363:0.0344254,(757046:0.00546414,736265:0.00856263):0.00221076):0.0088453)'g__GA41':0.0374703):0.0105855,((156836:0.0108107,(156943:0.0568131,4409535:0.0309223):0.0178514)0.449:0.00608382,2147795:0.0495144)0.67:0.0120028):0.0143536):0.00872326):0.0111862,(((47411:0.0225145,(106491:1e-06,(2076642:0.00936027,780128:0.0431243):0.00596266):1e-06):0.0121167,((4451185:0.00216414,((1134637:0.000851339,((106645:0.00134719,4477643:0.00728346)0.536:0.00248261,4435634:0.028725):0.0102521):1e-06,823196:0.0248051)0.308:0.0144607):0.0233889,818496:0.00653065):0.00781319)'g__Halosimplex; s__carlsbadense':0.0272578,(((813104:0.0197853,(773133:0.00318956,815453:0.00372054):0.031581):0.0150915,((666521:0.00652381,((547797:0.0197947,(149748:0.00624621,125425:0.0216587):0.0073068):0.000749388,(1577647:1e-06,(337957:0.0096189,4374345:0.00337701):0.00784836):1e-06)'g__Halomicrobium':0.0111077):0.0362251,(((1805755:0.00582198,4403371:0.00909802):0.00624268,((4358879:0.0100783,((((((((362650:0.00829495,((850485:0.00892285,(358294:0.00067826,(4453918:0.00440205,(((((((244868:0.00520034,240020:0.00690907):0.00346492,4435629:0.000841629):1e-06,132646:0.00520163):0.00345036,((693:0.00145514,4475447:0.00369899):0.00105874,((270774:0.0195254,(1805758:0.00788334,4403370:0.005213):0.00386609)0.201:0.00590437,(842292:0.0145726,(843289:0.0190639,(626765:0.017626,4449885:0.0143129):0.0071361):0.00576669):0.0116229):0.013031):0.0019116):1e-06,250432:0.00430728):0.000859713,((4294944:1e-06,136222:0.00520513):0.00259409,(4438225:0.00274945,(((4484375:0.00932471,(4294949:0.00182374,4317739:0.0046015):0.00370513):0.00183234,(4431304:0.0142247,4431302:0.0132691):0.000761788):0.000910843,4382926:0.00365131):0.000906472):1e-06):0.000864652):0.00092385,((246896:0.00696084,3615737:0.00174622):0.00082825,248065:0.000861505):0.000789686)0.414:0.000832572):0.0114712):0.00909754)0.636:0.00300104,61001:0.00668807):0.00689409):0.004775,4438224:0.00738614):0.0114803,4294942:0.00335987):0.00778086,(4306673:0.0104204,(362191:0.00183155,698:0.0155848):0.00793069):0.00479432)0.106:0.00374204,(((((563669:0.00503278,(340182:0.00210404,2147792:0.00386663)0.206:0.000894512):0.00216507,4344012:0.00338954):1e-06,(841542:0.00254891,23836:0.00429856):0.00256659):0.000872125,((((133397:0.0025508,(4369627:0.00424967,(700:0.00510807,1134171:0.0026417)0.387:1e-06):0.000847575):1e-06,((576105:0.00692237,137889:0.0064169)0.461:1e-06,(937071:0.0061693,(1135369:0.0132578,874649:0.00641676):1e-06):0.00143283):1e-06):1e-06,699:0.00947381):1e-06,(((105902:0.00287902,4079103:0.00566852):0.0042097,(313962:0.0352251,4344015:0.000912006)0.805:0.00138828):0.0020165,763141:0.00441177):0.0009201):0.00170905)0.761:0.00170378,(4347762:0.00170027,(845433:0.00606638,149047:0.00597449):1e-06):1e-06):0.00512228):1e-06,((1124031:0.00343059,702:0.0103737)0.575:1e-06,(((132088:0.0106969,642687:0.00586532):0.00282019,251952:1e-06):0.00169011,118820:0.00620399):0.00254731)0.496:0.00339423):1e-06,(366555:0.002557,709:0.00777919):0.00257476):1e-06,(847445:0.00432954,(369869:0.0034348,((840094:1e-06,847577:0.00271419):0.00386505,((4347766:0.00497181,(518606:0.00926301,4347770:1e-06):0.00258975):0.001457,4320042:0.00389159)0.457:0.00171159):0.0012941):1e-06):0.000850485):0.0102403):0.00778492,(4047922:0.0181337,4358880:0.00115228):0.0135568):0.00706276)0.258:0.00281097,((552597:0.0104943,(629479:0.0533828,767936:0.0274179):0.0121993):0.0189129,311512:0.00238214):0.0235984)'g__Haloarcula':0.0304585):0.0327248):0.0118143,4379913:0.0718118):0.00730781):0.00926167):0.00952753):0.00752844):0.00228191,(((2147793:0.00675964,713894:0.00642766):0.0267751,(256597:0.0235424,((140276:0.00708032,(1598566:0.00540486,(114830:0.00300639,4448642:0.0147922):0.00326929):0.0131819):0.00690848,((4373812:0.00277595,573494:0.00865479):0.0034781,((46481:0.00619243,(4448641:1e-06,4448644:1e-06):0.00711344):0.00371482,(702384:0.00289833,((650962:0.0153828,645159:0.00254661)0.741:0.000764246,4448643:0.00365259):0.00345843):0.00232872):0.00377953):0.00530727):0.0084546):0.0197351)0.168:0.00834834,((4476827:0.0351269,(1126446:0.00385068,4432613:0.0128061):0.0245703)0.821:0.0101123,(260157:0.0308542,739481:0.0279095):0.0178303)0.238:0.00428974)'g__Natronomonas':0.0153072):0.00632538):0.00732207):0.00766114,4391424:0.0292278):0.00832608):0.0268982)'f__Halobacteriaceae':0.0891171,(100246:0.0967774,(52466:0.0348363,41854:0.0156323):0.0548027):0.0407524)'0.651:c__Halobacteria; o__Halobacteriales':0.0280707,((((((454059:0.00545751,4332496:0.00653609):0.0627095,((3485022:0.0722556,((253964:0.0106703,(((1105803:0.00534781,(1894655:1e-06,62889:0.00735224):0.00313721):0.00188882,(4126653:0.0239526,(((253768:0.00155548,235941:0.00702378):0.00859948,(248477:0.00427057,249243:0.0251651):0.00525222):0.00517555,(254640:0.0101681,243000:0.0143891)0.259:0.0032843)0.832:0.00487671):0.0026598):0.00704955,(139575:0.00889596,((233066:0.0071023,140213:0.000873146):0.013689,(533:0.00111693,((41595:0.00538967,((139580:0.00532141,(141067:0.00175448,140675:1e-06):0.00176787):0.00174551,245210:0.0190248):0.000542005):0.00212202,251210:0.00340031):0.0039772):0.0064305):0.0152114)0.475:0.012497):0.0130536)'g__Methanocella':0.0807631,(2053228:0.0214635,(103626:0.0197551,(1720561:0.00614613,2161434:0.00591295):0.0212477):0.00843305):0.024364):0.024942):0.0172516,719649:0.100561)'f__Methanocellaceae':0.0201365)'0.174:o__Methanocellales':0.0109498,(2528838:0.074315,298377:0.0752266)'o__RCII':0.0152627)0.704:0.00454955,(((((((1122623:0.0260762,(4212309:0.0154356,(((298738:0.00186641,289606:0.018343):1e-06,643007:0.00426474):0.00361771,(193607:0.0103742,((((3200287:0.00198993,(833854:0.00431252,(326044:0.0016685,4192886:0.00858656):0.00339972):0.0283216):0.00413131,((157389:0.0118494,(107642:0.00642209,4447018:1e-06):0.00305887):0.00136329,((((296935:0.00827977,69934:0.0131001)0.22:1e-06,766745:0.00927842):1e-06,((103203:0.0171123,643344:0.00528143):0.00076399,(323871:0.00478556,(279734:0.00554063,73952:0.00338032)0.047:1e-06):0.00173327)0.8:0.000830611):1e-06,143846:1e-06):0.00259183):0.0054131):0.00250467,((582277:0.00357999,4397921:0.00660513):0.00502438,((4409095:0.0153681,1753082:0.00501557):0.00551864,((4437488:0.00535851,4460035:0.0110644):0.00655199,4384983:0.0132191)0.708:0.00636695):0.00224729):0.00354023):0.00204539,(154061:0.00575283,4409096:0.00946195):0.00703229):0.00206914)0.064:0.00158263):0.00479631)'f__ANME-2a-2b':0.0111217):0.00629497,(2795810:0.0408338,((1104986:0.0045074,1106554:0.0112266):0.020025,(1109779:0.00124487,281821:0.0184501):0.0148808):0.00961871):0.00847835):0.0108633,(183181:0.00909473,1110466:0.00977539):0.0703994):0.00251807,(((((((1127474:0.00174131,1142715:1e-06):0.00565277,(((836604:0.00257203,(581916:0.0049325,135280:0.0188734):0.00991291):0.00252033,159741:0.000869222):1e-06,(62890:0.00426794,(4394650:0.00111036,(4348301:0.0213516,48567:0.00502301):0.00399797):0.0014131)0.46:0.0017038):0.00204729)'g__Methanomethylovorans':0.0146214,((3324203:0.00687465,(((4465758:0.020879,(4212307:0.000911765,4379457:0.0194977):0.0091734):0.0102025,(701407:0.00337751,(798392:0.0244906,(125712:0.00273143,1140580:0.00101828):0.0056855):0.0174504):0.00384619):0.00528077,(4380870:0.00206895,(4318459:1e-06,4339176:0.0118868):0.00619719):0.00800694):0.00976434):0.0100315,((((421535:0.00773092,386754:0.00341863):0.00499284,(((255120:0.0025736,212545:0.00255972):0.00167674,(83898:1e-06,(4325511:0.0100173,107074:0.0105387):1e-06):0.000878291):0.000815101,330573:0.00434176):0.00284289):0.00163687,2413263:0.00288537):0.00313209,((245047:0.00171082,(253187:0.00341525,4343902:0.00345638):0.0025347):0.00171013,((((((367815:0.00331142,((264516:0.00177745,4357079:0.00253178)0.74:0.000937238,(((4346015:0.00711346,4346016:0.00513947):0.000849244,542466:0.00770289):1e-06,1128285:0.000868424):0.00159044):0.00366966):0.0118462,361031:1e-06):0.00435373,((580589:0.0053789,(1706864:0.0013025,(592689:0.00863929,538640:0.00172802):0.00568907)0.046:0.00161059):0.00328498,763224:0.00469927):0.00741272):0.00158028,((((836275:0.000970389,129142:0.00762328):0.0024883,((1144404:0.00332108,(677694:0.00744102,136527:0.004803):0.00231878):0.000972586,(706555:0.0075555,537578:0.00171188):0.00336721):0.000858091):0.00254336,(563662:0.000855618,((170038:0.00445685,580426:0.00489005):0.00195107,((4458362:1e-06,(213391:0.00175095,4414668:0.0120598):0.00096822)0.273:0.00169385,((561082:0.00669446,(4472844:0.00338691,((405660:0.00601496,((467541:0.0265101,451189:0.0283715):0.00124746,(439:0.00169728,206978:0.00628312)0.55:1e-06):1e-06)0.463:1e-06,104887:0.00775469)'0.443:s__mazei':1e-06):0.00279584):0.00341877,108557:0.00458117):0.00407389):0.000847463):0.00257013):0.000835244):1e-06,1132401:0.00514043):0.0025642):0.000853396,((491:0.000845157,(4419317:0.00514231,(249328:0.00171455,1109113:0.00426793):0.00342742):0.000809095):0.00084595,130989:0.00168924):0.00168546):0.00390354,135633:0.00461713):0.00294275):0.00169248):0.0067439)'g__Methanosarcina':0.0229039):0.00485653,((((686387:0.0489606,(511207:0.0149092,99140:0.0129781):0.0170366):0.00235332,((517689:0.00677896,(827829:0.000840475,(697603:0.00369488,777754:0.000913595):1e-06):1e-06):0.00248325,(109237:0.00925041,((745339:0.00257462,(143256:0.000841349,281147:0.0139465):0.00168026):0.000827563,(730717:0.00255134,(674727:0.000853,612489:0.000851679):0.00168911):1e-06):0.00340402):1e-06):0.00426736)'g__HMMVBeg-29':0.00759215,((150685:0.0471839,(142727:0.00451915,(88818:0.00177372,(617620:0.00270089,((513304:0.00277959,794345:0.00722901)0.299:0.00163771,535050:0.00888144):0.00221483):1e-06)0.353:1e-06):1e-06)'g__ANME-3':0.0360791,(4032177:0.0397134,(2153390:0.00600728,679091:0.0237928):0.0104389):0.00992306)0.454:0.00298437):0.00448588,((((182015:0.0147568,1136804:0.000875973):0.00882339,(((4354727:0.0234325,(161635:0.0114307,((((((((1121684:0.016881,4354731:0.0203835):0.0037979,4354734:0.00340834):1e-06,(4354730:0.0192252,4354728:0.0238086):1e-06):1e-06,4393443:0.0129892):1e-06,4354729:0.0182643):0.000964902,538679:0.00172875):0.00256923,1550444:0.00260372):0.000963577,4308625:0.00169708):1e-06)0.374:0.00258835):0.00727701,4426772:0.00520086)0.214:0.00236724,264357:0.00669238):0.00295588):0.00568796,(((((1126108:0.00516357,4212314:0.00253589):0.0025483,(108529:0.00376451,(268187:0.00208894,826110:0.020704):0.0068373):0.00131335):0.00693346,(211246:0.00173633,418:0.00126917):0.0037986):0.00162132,193773:0.00280855):0.00559268,(262001:0.00880636,(539582:1e-06,259957:0.00347271):0.000840724):0.00512817):0.00456882)'g__Methanolobus':0.00911378,((62892:0.0478446,(630311:0.00768979,4354726:0.123614)0.321:0.00716776):0.0103997,203665:0.0367648):0.0158065):0.00611726):0.00629876):0.00194558,((2940299:0.0161597,(1057747:0.0107623,(566371:0.00263688,189415:0.0044924):0.00285613):0.00431658):0.00973925,(343638:0.0252399,(((559288:0.0116464,(1753080:0.0100229,(3324264:0.0131257,(1109135:0.0183726,1753083:0.00973325):0.0157224):0.00556416):0.00514256):0.00115142,((4394083:0.00955165,(629427:0.000908017,(((262453:0.0182008,268197:0.000806115):0.00723842,831856:0.00294641):0.000850626,745539:0.00543084):0.000886741)0.534:1e-06):1e-06,((40857:0.00395393,(157003:0.00443162,(4425290:1e-06,(785532:0.00424628,(763444:0.0033963,4428627:0.00168898)0.232:1e-06):0.00168525):0.00101958):0.000931397):0.00309774,(3323752:0.00187953,4316447:0.0119843):0.0123436):0.00353728):0.00464404)'g__Methanococcoides':0.0029185,4379461:0.0256074):0.00663974):0.00888259):0.00912154):0.00647787,(((100784:0.0330509,100316:0.0636476):0.0581483,((36837:0.0425288,(1957623:0.0019246,4369722:0.0117618):0.00844193):0.0107006,2359285:0.00338661):0.012498)0.19:0.00992893,((611626:0.0053257,578012:0.00489133):0.00680831,((2459859:1e-06,1137781:0.00175462):0.0024212,(4369721:0.00410674,4400927:0.0150895):0.00213289):0.00596609)'s__blatticola':0.00897146)'g__Methanimicrococcus':0.0639052)'f__Methanosarcinaceae':0.0112581,(((((((138049:0.0150803,3157755:0.00888731):0.00574521,(((799958:0.00940902,554129:0.00961191):0.0194751,((4429486:0.0222807,((193585:0.00180486,(681473:0.00259252,550535:0.00609772):0.000857123):0.00106565,(155726:0.00390014,174284:0.00908656):0.00286486):0.0254147)0.647:0.00898169,(4106711:0.0120722,((250904:0.00440653,(257428:0.00686786,242720:0.00347962):0.000609282):0.0179988,((((826668:0.00084575,((((((1123710:0.0086084,((4410300:0.00688861,1145028:0.00428593):1e-06,(((67140:0.00277743,22948:0.00451443):0.0118659,((4468716:0.00872945,(1146159:0.00514805,4397104:0.00256441):1e-06):0.00170474,4407842:0.00256306):0.00171049):1e-06,1125449:0.00257658):0.00168893)0.33:0.00173144):0.000826323,((272691:0.00514701,((559680:0.000847627,(((709781:0.00186499,1130218:0.00128297):1e-06,(566692:0.0698032,605723:0.00172175):0.0253665):0.00128337,(541608:0.0112699,(625674:1e-06,(733538:0.00511425,634446:0.00374409)0.489:1e-06):1e-06)0.389:1e-06):1e-06):1e-06,1134128:0.00607691):1e-06):0.00345461,(550080:0.00364318,((826837:0.00172334,(777548:1e-06,(564603:0.00472563,656104:0.00091064):0.00281688):0.00373712):0.00349711,739433:0.00177889)0.192:0.00172049):0.00176508):0.00160047):0.00173786,((1105708:0.00324219,236606:0.00596897):0.00110109,1107584:0.00947126):1e-06):0.00170123,(257892:0.00425327,251788:0.000851321):0.00165399):0.00430344,524013:0.00556505):1e-06,(((236471:0.00233003,(251036:0.00278251,237084:0.00492846):0.00254502)0.395:0.00192722,1129017:0.00513847):1e-06,(1137264:0.00690832,(799188:0.00786606,((1142899:0.00259207,(102505:0.00260103,4398247:0.00431336):0.00078636):0.00514814,(107223:0.000851834,1127550:0.00688426):0.00168855):1e-06):0.00169273):0.000841375):0.000846688):1e-06):1e-06,((553531:0.00435423,(1122013:0.0166172,1128916:0.00171837):0.00255349):1e-06,(((650367:0.00658675,540647:0.00470498):0.00661898,((((((104730:0.0186059,(553937:0.00352803,((260489:0.0209234,(794236:0.0140753,636823:0.00948173):0.0150863)0.668:0.00428913,(306173:0.00565953,102202:0.00991174):0.0132727):0.00883141):0.00524614):0.00257655,149173:0.0101073):0.0227296,((203472:0.00429148,((553941:0.00558852,189856:0.00715895)0.473:1e-06,(689930:1e-06,542769:0.0102701)0.518:1e-06):1e-06):1e-06,(((108521:0.00337979,731513:0.0027895):1e-06,273344:0.00994416):0.00254044,(837417:0.00770889,(((106396:0.0137751,1129233:0.00738126):0.00413833,(540044:0.00579689,1141464:0.0223845):0.000622515):0.00258211,(((103219:0.00684756,(572275:0.0318026,(148338:0.00202087,(699426:0.00286673,637584:0.0474686):0.0231604)0.072:0.00198764):0.0109266):0.0110163,(525:1e-06,368815:0.0120073):1e-06):1e-06,104576:0.0112031)0.439:1e-06):0.000835338)0.263:1e-06):0.00254715):0.000998779):0.000676292,(143930:0.0043506,4468718:0.0052426):0.00166445)0.386:0.00171893,104116:0.00776208):1e-06,287185:0.00511272):0.000830762):0.00172324,((245902:0.000850452,1121855:0.0042908):1e-06,244052:0.0059911):0.00424778):0.000844891):0.000844519)0.226:0.00222625,617073:0.0536192):0.00205638,((1110161:0.00639599,(1107369:0.00677962,1105330:0.00925567):0.011401):0.0220393,(115371:0.0216477,(254952:0.00874205,793739:0.036275):0.00485232):0.00384969):0.00392791):0.0084572):0.020505):0.00517738):0.0107302):0.0137151,(4426780:0.0116969,(202347:0.0206698,(528681:0.00254954,527005:0.00511524):1e-06):0.0087249):0.00830508):0.00895618):0.0103218,((((((172441:0.000789315,103247:0.0146942):0.00458902,(660450:0.012172,(561472:0.00254632,3637297:1e-06):1e-06):1e-06)0.522:1e-06,555508:0.00463765):0.00275679,27475:0.00804299):0.00181126,(4422230:0.0042815,((192188:0.00100847,((((1141143:0.0322706,1127174:0.0107688):0.0195154,1126077:0.00470255):0.0169141,187194:0.0053351):0.00137191,2510441:0.00870472):0.00227839):0.000747354,4379456:0.00230264):0.00169351):0.00142099):0.00134573,4281506:0.00387675)0.065:0.00120867)0.622:0.0039654,(((1123545:0.0220637,(1140347:0.0241554,(1144132:0.0241994,535337:0.0294606):0.00108747):0.00164804):0.000851145,((((4462247:0.0178178,1136619:0.0326021):0.0035573,(1130797:0.0297083,1131532:0.028891):0.00333158):1e-06,(537100:0.00169625,(1128658:0.0624837,(((1140166:0.0426736,(1140777:0.0236101,4462248:0.0574049):0.0111057):0.00320733,1134548:0.0475337):0.00194938,4462249:0.0134595):0.00130837):0.000776422):1e-06):1e-06,(1125881:0.0113896,(4462246:0.0393304,1136615:0.0186559):0.00187955):0.000831862):1e-06):1e-06,(1129804:0.0225274,1140556:0.0114688):0.000788526):0.00107746):0.013557,1140013:0.0271743):0.0197581,(1142481:0.0148993,1124644:1e-06):0.00782931):0.0293207,(145147:0.0299419,(584426:0.0126413,107596:0.00565785):0.0276008)0.295:0.00903342)'f__Methanosaetaceae; g__Methanosaeta':0.0135801):0.015332):0.00815187,((674988:0.0297605,(715854:0.0249881,((((158920:0.0071855,838070:0.000851607):0.000845021,((((((615581:0.0739069,(668969:0.00430349,690235:0.0008628):1e-06):0.00140739,732328:0.00375896):0.00607397,(289920:0.00304165,(70991:0.00370958,792526:0.00750367):0.00254393):1e-06):0.00645983,(152374:0.0140565,(802399:0.00513285,570724:0.00643996):0.00353703):0.00445821):0.0027519,41219:0.00263166):0.000444545,725478:0.00185653):0.000319526):0.000847501,((294148:0.000913497,521223:0.00599264)0.776:0.000847396,(529338:0.00768064,(71136:0.0111698,(142512:0.00169481,4110945:0.00696973):0.00169721)0.52:1e-06):0.000844708):1e-06):0.00494486,(35354:0.00598622,(788028:1e-06,302651:0.000909737):0.00170153):0.0167718):0.00165835):0.0158541)'f__ANME-2c':0.0385958,(((137909:0.00364915,4353965:0.00189786):0.00889547,(137592:0.00973096,4426771:0.0221816):0.0115954)'f__Methermicoccaceae':0.0433272,(385416:0.0472122,((252377:0.0195115,((532287:0.0295557,830596:0.0308365):0.0259783,(68323:0.0182149,(68326:0.00520795,68322:0.0150069):0.00740306):0.00351831)0.848:0.00751129):0.0362101,((((1753087:0.00352046,4464827:0.00538329)0.453:0.00338347,(1122899:0.00571737,4409215:0.00598349):0.0121244):0.012718,(4379458:0.00538982,292813:0.0333002):0.00755952):0.00676991,((288288:0.00494714,(293252:0.0136967,288822:0.00708972):0.00209764):0.0113839,((((4398243:0.00681275,(706603:0.00831446,(1110891:0.0136805,4398239:0.00145732):0.00734285):0.00370601):0.00100978,((4379460:0.0264921,(4359428:0.010442,(241384:0.000893471,(590970:0.00469899,((((1123463:0.00257807,(4378162:0.00344803,4407840:0.00515729):0.00172691):0.000782059,805881:0.000974659):0.000857816,453468:0.00660232):1e-06,(1122844:0.00603858,4399408:0.00528527):0.000772603):0.00187553):0.000853832):0.000856365):0.000624861):0.00430364,((((((1145757:0.00184589,(4398242:0.00790048,(1144947:0.00174302,(4359432:0.00787856,1105151:0.00528845):0.000717356):0.00348829):0.00152212):0.00430998,4411393:0.00530319):0.00528266,4411394:0.00931417):0.00173584,4378163:0.00192885):0.0054751,(1111290:0.0142913,1112808:0.0118249):0.00613771):0.00443664,(555929:0.0145501,242876:0.00404561):0.00133522):0.00247551):0.0036943):0.00158681,(4411390:0.0107477,4411396:0.0126786):0.00146879):0.00536714,4379462:0.012367):0.00872945):0.0104873):0.0165556):0.02006)'f__ANME-2D':0.0176901):0.01025):0.00369968)'o__Methanosarcinales':0.0226958,(208514:0.0282839,(210610:0.0480655,208359:0.00216967):0.0196709)'o__YC-E6':0.0384197):0.00981632,((((((565730:0.0216972,((((108525:0.00579442,(841948:0.00692393,(215024:0.00170941,71599:0.00591874):0.000805925):0.000946947):0.00134021,565033:0.0261965):0.0020685,281828:0.0168668):0.000759344,212362:0.00163412)'g__Methanocorpusculum':0.00575393)'f__Methanocorpusculaceae':0.0600683,((1133758:0.02038,(4379419:0.0323,(4458631:0.00264818,(1143841:0.0131528,782416:0.0200237)'f__D002025C03':0.016564):0.0117084):0.0185506):0.00559713,((((535788:0.00495168,4409072:0.0349145):0.00126899,(2766888:0.00550052,794342:0.00745615):0.00335361):0.00225203,((1753081:0.00975826,(536415:1e-06,4379422:0.0228296):0.00584297):0.032061,298:0.00089894):0.000772368):0.00210815,(108550:0.000852235,108439:0.00897621):0.00725306)'f__Methanocorpusculaceae; g__Methanocalculus':0.00614656):0.0234688):0.0464539,(557121:0.0135839,1131401:0.0211305):0.0216654)0.566:0.00405243,(((((((1112083:0.0198115,(518529:0.00864673,((((237725:0.00259017,(248666:0.00463186,1132592:0.00601146):0.00552424)0.082:1e-06,(((715817:0.0062911,((538807:0.000891425,547600:0.0145078):0.00341882,(240012:0.00300212,202562:0.00382614):0.00097962):0.00257887):0.00287651,4392633:0.001803):0.00268817,612973:0.00604553):0.0105078)0.478:0.00256127,((((4419318:0.00512291,(4435598:0.0026108,(243787:0.00366966,4393776:0.00931018):0.00281429):0.00367378):0.00792612,(269:0.0086364,(62887:0.00551561,531891:0.00519298)0.68:0.00369546):0.00477663):0.00376072,(4359425:0.00633328,4106708:0.011984):0.00261344):0.00169439,((((((((4346639:0.00662094,((37119:1e-06,(1135490:0.00508332,((1129919:0.00511498,1132033:0.00254663):1e-06,1135860:0.00337442):1e-06):0.00337487):0.00162072,(248054:0.00676935,4359424:0.00576449):0.00436743):0.00284083):0.00166735,4427558:0.00345474):0.00417682,256465:0.00441175):0.00221065,242597:0.00848863):0.00186178,4412738:0.00148781):0.00513851,219610:0.00796062):0.0011177,(248568:0.00595039,(615115:0.00521629,(1108510:0.0016919,(66896:0.00278436,((355727:0.0102845,315627:0.0136745):1e-06,((310778:0.00949911,(342441:0.00340957,28545:0.00423109):0.00340853):0.0025118,((349670:0.0108208,50440:0.00521351):0.00233036,326615:0.025876):0.00349654):1e-06):0.00167836):0.00170346):0.0042594):0.00252896):0.00167849):1e-06,((282386:0.00600561,(243629:0.00427452,(2580845:0.00890847,(235615:0.00168778,4427554:0.00768321):0.00406755):0.000973199):0.00421224):0.00335939,((4353689:0.00120218,(((322786:0.00592965,85604:0.00645669):1e-06,107512:0.00508505):0.000843443,4343900:0.000847218):0.00219358):0.002545,703510:0.00383875):0.00390954):0.00509684):0.00293824):0.00290448):0.00174886,(((1105241:0.00520685,585509:0.0103215):0.00241359,(251162:0.00252244,(253344:0.000839351,238101:0.00252078):1e-06):0.00340325):0.0025715,4435603:0.00686966):0.00344908):0.00529276)'g__Candidatus Methanoregula':0.0128861):0.00576499,((521827:0.00639401,236619:0.00652889):0.00680876,(236057:0.014349,(((549891:0.00262956,4475393:0.00075768):0.019341,349926:0.00772959):0.0033087,((166865:0.00536229,140270:0.0136119):0.00681501,((((4355523:0.0125087,(264985:1e-06,(655762:0.00645464,175935:0.00900316):0.00084695):0.00198136):0.00095727,(((272833:0.00268881,(285704:0.00567244,102663:0.000895163):0.000948835):0.00109394,(259704:0.00779435,4478326:0.00558953):0.00561679):0.0136091,(361178:0.00751953,51522:0.0282697):0.0192161):0.00469695):0.00317844,571728:0.0220966):0.00509705,313193:0.0141231)0.658:0.00460051)'g__Methanolinea':0.00227346):0.00503837)0.612:0.00448787):0.00110841):0.00103199,4426779:0.019448):0.0022088,((1121930:0.000857914,(643450:1e-06,723969:0.00180754):1e-06):0.0253114,545597:0.0272395)0.552:0.00311405)'f__Methanoregulaceae':0.00814245,((237857:0.0227381,1110108:0.038121):0.00374091,641012:0.0167076):0.00748303):0.00396779,145624:0.0294281):0.000438557,(((((172345:0.003865,4400447:0.0306203):0.0110699,(294916:0.0193518,(((((557845:0.0182757,(((266149:1e-06,693311:0.034345):0.00624934,((279809:0.00348992,2429709:0.00861568):1e-06,(100944:0.00735132,50770:0.0008104):0.0235304)0.182:0.00228469):0.0156868,(1753084:0.00690727,4367067:0.00218698):0.00980106):0.01199):0.00541859,(2724975:0.0159295,(1140600:1e-06,837218:0.000837059):0.00378103):0.0171197)'g__Methanoplanus':0.00587943,(158338:0.00674625,(157535:1e-06,157384:1e-06):0.00169941):0.0439266):0.00987199,((536937:0.00296985,((840522:0.000864891,1141035:1e-06):0.00328472,(574711:0.000951393,851007:0.00880951):0.00516765):0.00690956):0.00125477,(((163137:1e-06,157304:0.00532592):0.00439827,(187147:1e-06,825387:0.00169012)0.465:0.00167245):0.000865921,832373:0.00171356):0.00263224)'g__Methanogenium':0.0104994):0.0049102,513268:0.0103303):0.0117277):0.00993553):0.00505588,(4355526:0.00915846,(4355520:0.00937292,4355525:0.0293219):0.00531372):0.0172166):0.00722074,(297:0.0129761,((((4027691:0.00793319,(145915:0.0273408,2260762:0.0127683):0.0170738):0.0136829,283331:0.0289697):0.00736536,(((4447000:0.00087325,(154517:0.00369732,((155613:0.00459879,(((617196:0.00205792,((840654:0.00877053,(((639719:1e-06,1137022:0.00174478):0.000840624,(841520:0.00434922,(840131:0.00239714,3852220:0.0156013):0.00717776):1e-06):0.00169871,((((4320494:1e-06,4455990:0.00292418):1e-06,4323342:0.0172937):0.000844412,4323345:0.00339299):1e-06,267774:0.00593244):0.00512293):0.000837989)'s__bourgensis':0.00218844,623010:0.00377811):0.00340603):0.00378395,(350986:0.00358717,(314589:0.00263464,(4027698:1e-06,(107096:0.00344813,106940:0.00522575):0.00344844):0.00469585):0.00188701):0.00278529):1e-06,((845608:0.00964343,841668:1e-06):0.00265525,((840334:0.00164618,(1122974:0.00440249,(840393:0.0079337,849456:0.00433356):0.00438502):0.00445654):0.0043745,851059:1e-06):0.000872424):0.0052746):0.00176193):0.00255362,149591:0.0112333):0.000885625):1e-06):0.00172517,67141:0.00649418):0.00171074,((261976:0.00603586,(4409069:0.0245569,4353966:0.000713655):0.0050436):0.00687118,((267:0.000489016,4346018:0.0257876):0.00889599,(209833:0.0113954,((((((213002:0.00590087,(647418:0.00375193,580580:0.00748794)0.303:0.00106483):0.00501518,((849780:0.00384174,(433307:0.00172979,433016:0.030421):0.00216994):0.00450473,(841498:0.000946942,101703:1e-06):0.00886601):0.0013248):0.000630733,295:0.00613423):0.000870329,(286653:0.00531748,((102708:0.0045145,660991:0.00997034):0.00244857,2996275:0.00301504):0.0014861):0.00211808):0.00172502,(((((((1128628:0.000645669,((1127169:0.00226033,213055:0.00522639):0.00406023,1121041:0.00377718)0.302:1e-06):0.00607621,((206368:0.000851868,(100657:0.0025653,1144703:0.000849882):0.00255727):1e-06,((140685:1e-06,((1142030:0.00706073,1133168:0.00238417)0.21:0.00257016,((1131670:0.00124036,1138254:0.00269167):0.00405526,(1127703:0.00274985,(578368:0.00870556,139961:0.00796196):0.00768929)0.013:0.00254069):0.00550273):0.00123011):0.00342309,4334927:0.00346358):0.00254285)0.585:0.0035614):1e-06,(1144776:1e-06,1132532:0.00776914):0.00194109):0.00477634,4413158:0.00409416):0.00450201,((((4359319:1e-06,4359328:0.00990239):0.00904736,(4359326:0.00992712,4398148:1e-06):0.00184484):0.013689,(1144969:0.00940424,(283625:1e-06,4359324:0.00903082):0.00176629):0.00173797):0.00167099,4331211:0.00175527):0.0043267):1e-06,1142037:0.00599905):0.00138594,167871:0.00276175):0.00084657):0.00115515,(445793:0.00475841,(106637:0.0102348,(108784:1e-06,304:0.00170831):0.00551173):0.00774973):0.00733254):0.00329426):0.00262736):1e-06):0.00168653):1e-06)0.656:0.000770017,(270985:1e-06,154673:0.0113145):0.00176191)'g__Methanoculleus':0.0126226):0.00581848)0.591:0.00322643,((1128360:0.0102636,1137360:0.0135564):0.00616313,(((230172:0.00093427,4435419:0.00181823):0.00394493,(139726:0.00756891,139622:0.0104343):0.00584135):0.00711962,(574336:0.0108879,(138837:0.010228,329:0.00675727)'s__liminatans':0.00511603):0.00799842)'g__Methanofollis':0.00686001):0.0227622)'f__Methanomicrobiaceae':0.00534332):0.0137543):0.0212576,(370000:0.0292456,(((716147:0.00514698,((551694:0.00635194,683901:0.00866562):0.0200508,699459:0.00675684):0.00740007):0.0138182,(2860240:0.0441692,(((99581:0.00802641,4479342:0.00635371):0.00210383,(((4398146:0.000911158,(162930:0.00352582,674690:0.00739877):0.00454548)0.697:0.00280545,(138804:0.00618688,843826:0.0108364):0.00265949):0.00535796,((142524:1e-06,(1141639:0.00788497,144121:0.00703079):0.00161284):0.00373359,(343:0.00530655,(4479343:0.00901867,(((3219150:0.010544,(557417:0.0107866,607352:0.0217651):0.0265467):0.0116573,(553929:0.00182593,(550112:0.00647449,(748333:0.000603323,849517:0.00811093):0.000898346):0.00442093):0.00168017):0.00353176,263121:0.00508551):0.0113573):0.00166988):0.00932371):1e-06):0.00435951):0.00486681,(((((1126676:0.0133618,1121672:0.00218089)0.152:0.0016724,554587:0.00916751):0.00495541,((235558:0.00083745,(4334754:0.0033906,517828:0.00461391):0.000855678):0.00253882,(1126269:0.0101559,(334489:1e-06,108551:0.00679955):0.00935156):0.00462406):1e-06):0.00345634,(1142515:0.00628095,(1127026:0.00798289,(647334:0.00254027,4419316:0.000845925):0.00245917):0.0131081):0.00158996):0.0060897,(581399:0.00175895,(762464:0.000920763,4427560:0.0121994):1e-06):0.00343608):0.0190404)'g__Methanospirillum':0.0258529):0.0165624)'f__Methanospirillaceae':0.0383759,(30145:0.0112797,(572118:0.0460949,658057:0.00444253)0.464:0.00630665):0.0100201):0.0122201):0.0128506):0.0166894,(572253:0.0234237,4480678:0.0384255):0.027843)'o__Methanomicrobiales':0.0384369):0.0180951):0.0103488,(144407:0.050844,((4453568:0.0112351,(1961476:0.0190578,(1706737:0.00736073,(4416739:0.000854132,4416741:0.00174945):0.00293191)0.713:0.00126906):0.00311193):0.0370676,(3791853:0.00862929,(4409094:0.0227859,(516270:0.00923869,4271527:0.00428608):0.00274521)0.332:0.00608443):0.0301311):0.0293777)'o__F99a103':0.0179109):0.00957352,((139737:0.00304623,1122791:0.016174):0.0994978,(799536:0.0848268,(299062:0.00487599,(301494:0.00830487,295516:0.00934126):0.00156718):0.0279111)'o__NRA6':0.0765601):0.014662)'c__Methanomicrobia':0.0333024):0.0298606):0.0242924):0.0119822):0.00942085,(((589892:0.0151124,253993:0.00820934):0.0735527,(((119938:0.0235991,((253120:0.00884613,245107:0.0167169):0.00416297,((239879:0.00830696,(252384:0.00660775,(((534240:0.0223691,((252488:0.013685,247653:0.00422412):0.00698945,543071:0.0166906)0.001:0.00342833):0.00311335,(249:0.0141295,124491:0.0133256):0.00346207):0.00429196,244899:0.0106427)0.617:0.00416994):0.00489424):0.00595234,555512:0.0276422):0.00884082):0.0110472):0.0427696,((((246862:0.00793364,(((120421:0.00321152,(245:0.0107244,4269099:1e-06):0.00214127):0.00434296,240993:0.00903736):0.000787064,242808:0.00428983):0.00265104):0.00318676,1767218:0.00934221):0.0381732,(238890:0.0327532,2384821:0.0351574):0.0319133):0.0175058,(241385:0.0649681,(((((1697085:0.00443349,1878663:0.0141771):0.00877425,(3470779:1e-06,(680185:0.00517824,3470780:0.00985044)0.519:0.00174962):0.00394501):0.00600199,(((2678755:0.0159581,2678762:1e-06):0.00545265,(((1753738:0.00600967,4324046:0.00428846)0.131:0.00287709,(742091:0.00678539,4460034:0.0127712):0.00626091):0.00384218,(2443007:0.00356085,4409912:0.0102234):0.00258077):0.00329936):0.00371671,((3488781:0.00435379,4382729:0.000931526):0.00950735,(235962:0.0160465,(2343730:0.00352272,(2441654:0.00503259,(800352:0.00428401,802008:0.00750013):0.00289407):0.000830205):0.00515511):0.00444396):0.0116543):0.00463374):0.0427832,(122105:0.0198698,(252537:0.0187664,(241739:0.0171657,1600821:0.0169534)0.28:0.00292394):0.012361):0.03031):0.0135806,(265152:0.0384467,((124675:0.037707,((256264:0.00179659,239351:0.00196829):0.00885148,(246286:0.00905637,(254388:0.0107892,254051:0.0093113)0.155:0.00725145):0.0210329):0.0119859):0.0197526,((762495:0.0332767,49:0.0532184):0.0159109,252174:0.0516999)0.314:0.00675243):0.0247651):0.00807587):0.0166645)0.181:0.00596983):0.0251777):0.0328462,(255692:0.000923178,188272:0.00291562):0.0481231)'g__pMC1A4':0.0334937)'f__pMC1':0.0329382,(544647:0.0235632,(844106:0.00722372,840406:0.00312004):0.0222262):0.136984)'c__Methanobacteria; o__Methanobacteriales':0.0108626):0.0096879,((((144490:0.0397484,141309:0.0408881):0.11018,((((4464789:0.0578677,4466536:0.0546036):0.0304551,((566797:0.0428508,543245:0.0569702):0.0500712,804773:0.115398):0.0342535):0.00598268,((((569329:0.0222677,(721436:0.0179888,3254766:0.0100794):0.0200868):0.0428683,108925:0.0803774):0.01787,((4388783:0.0226307,(202396:0.00335804,4343074:0.0189937):0.0148653):0.026988,(201361:0.00718087,3015113:0.00417902):0.0386111)0.255:0.0220063):0.00484603,1121409:0.0509077):0.0191622):0.0818092,((202746:0.0552455,815762:0.0619649):0.0825325,(252489:0.0666054,(2945462:0.0449146,(269089:0.012463,200115:0.0108111):0.029972):0.0554592):0.0342052):0.0676538):0.0261339):0.018832,((((((660570:0.0159618,(802110:0.00999314,845890:0.00536034):0.0103996):0.0266855,((554773:0.0258764,(659067:0.0136951,845878:0.0300127):0.017572):0.0173945,308677:0.03025)0.598:0.0106369):0.00475049,831767:0.0355979):0.00922857,((847278:0.0461959,(135477:0.0463809,((129587:0.00633726,((131094:0.00766032,136054:0.00586802):0.00364416,132875:0.00670794):0.00131194):0.00106167,129560:0.00342205):0.032216):0.00860633)'0.128:g__DL1A-100':0.00527566,136141:0.0321612)0.637:0.00466171):0.00325633,(544697:0.0239032,131861:0.0221862):0.0202051):0.0561743,((140271:0.0345076,(((43427:0.0228392,16893:0.0635788):0.0190506,(((((36097:0.00603351,26100:0.00722063):0.0155309,(((139995:0.0239177,139861:0.0191287):0.0128636,140240:0.0207946)0.162:0.00443985,((178232:0.0145031,4370831:0.00787453):0.0134639,(3304649:0.0101212,((1719726:0.00922427,4325973:0.00624165):0.00788169,((2870271:0.00863852,((2649270:0.00093312,(2325834:0.00253491,4370830:0.00181841):0.000867008):0.00490357,((2461889:0.0043709,4468554:0.00174101):0.000852185,((4387863:0.00261924,4244450:0.00611532):0.000858745,((1539865:0.00356905,(1500151:0.00610059,3852040:0.0280315):1e-06):1e-06,((1131733:0.00610036,4468514:0.00610631):1e-06,((1532654:0.00261814,4397923:0.00881196):0.00173775,4389878:0.00609158):1e-06):1e-06):1e-06):1e-06):0.0011051):0.0101965):0.0100013,((566419:0.00300386,(607987:0.00329387,3558716:0.00454637):0.00265207):0.00852169,(4398327:0.0123232,(1638451:0.00445278,(((((((((4347644:0.00601769,((2419923:0.00367797,((4420401:0.00488575,(685390:0.0070037,720905:0.00703319):0.00209576):0.000861303,616193:0.00296425):0.00200695):0.000881272,4433906:0.00932648):0.00096405):0.00187789,(4369547:0.000889959,4459386:0.00350669):0.000846338):0.00172101,(1146060:0.00350367,738001:0.00960462):1e-06):0.000855029,(((691831:0.00347926,4338320:0.00259838):0.00259397,(((2629261:0.00257174,3215646:0.0104647)0.278:1e-06,1138189:0.00608251):1e-06,4369552:0.00607169):1e-06):1e-06,2027426:0.0017234):1e-06):0.000857226,((2419908:0.00184583,((((4385451:0.00430447,4433904:0.00664113)0.392:1e-06,4433903:0.00431809):0.00283178,4385450:0.00257448):0.000987118,4433905:0.00764676)0.526:0.00171461):0.00158276,(1813602:0.031572,3691135:0.0034371):1e-06):0.000853197):0.000856487,(1719728:0.0025734,((((((((2729209:0.00214108,4429810:0.00172833):1e-06,((4414551:0.0105052,3084413:0.000861208):0.0017261,(1563461:0.00345209,1128310:0.00173167):1e-06):0.000860525):1e-06,((4425288:0.000871408,4459381:0.00345567):0.0008616,4459380:0.00608556)0.811:0.000861491):1e-06,(4422595:0.00964471,4332738:0.00341816):7.5961e-05):1e-06,(4381799:0.00431731,3138728:0.00172688)0.557:1e-06):1e-06,4129996:0.000866338):1e-06,4459385:0.0017308):0.00106153,662505:0.0105128):0.00107489):1e-06):1e-06,(1137668:0.00173914,4110955:0.00436385):0.000860332):0.00226313,(3829189:0.00290839,4400761:0.00403774):0.00173495):0.00448313,(((2649272:0.000843117,3073954:0.00260714):0.00258324,(3983301:0.00606424,((689864:0.00526778,(664660:0.00260692,633767:0.00520984):0.000866086):0.000845736,(726034:0.00522664,(1134437:0.00680615,1125070:0.00529761):0.000869663):0.00192384):0.00172566):1e-06):1e-06,3879144:0.00891792):0.00455658):0.000926565):0.00520099):0.00216055):0.00323988):0.00350097):0.00271803):0.00539853):0.0145744):0.00432445):0.00606933,(4403112:0.0280523,((799144:0.00505193,(1694429:1e-06,694782:0.0115649):0.00199545):0.0257187,4425861:0.0119342):0.0101821)0.689:0.00864365):0.00388732,34194:0.0225241):0.00855178,((((140261:0.0554764,(191626:0.0203182,140100:0.0563856):0.0230268):0.0147107,24840:0.0341202):0.00968509,140297:0.0272145):0.00473919,(73906:0.0271901,141088:0.0383723):0.0133299):0.0162466):0.0140336):0.00768434,((306445:0.0106317,(637541:0.00481758,1784995:0.0116808):0.00390249):0.0523192,(((144912:0.00538316,(142838:0.00800183,((142014:0.00521743,144977:0.00698762):0.00177006,144757:0.0151446):0.000913457):0.00324919):0.00146595,142322:0.00109011):0.0138531,(111614:0.0147313,68897:0.0158857):0.0150463):0.0353186):0.014658)'g__SAGMEG-1':0.0432444):0.0086442,(4359070:0.0209904,(3963079:0.00526791,(663506:0.0107738,(4331542:0.00286389,(2548738:0.00519473,4412620:0.00877538):0.00236661):0.00579582):0.00493057):0.0115663):0.0240413):0.0270503)'f__MSBL1':0.0599401):0.0198537,((1077608:0.0113688,(691565:0.0121397,4097115:0.0166056):0.00780194):0.11387,(3829182:0.135521,(((27098:0.00254351,(546535:0.00280316,154575:0.00416708):0.003167):0.00323655,(557761:1e-06,((102341:0.00263614,574481:0.000919711):1e-06,((708448:1e-06,(532753:0.000918753,646448:0.000925882):1e-06):0.000917614,(((((535778:0.000928045,((((153250:0.00555843,(((((((154711:0.0057564,((153032:0.0379561,671013:0.000754776):0.00381436,799665:1e-06):0.00156426)0.126:0.000938793,(533166:0.00499292,((513727:0.00597129,(((341192:0.00191147,52425:0.00822261):0.00429997,32110:0.00833298):0.00225653,204914:0.00825498):0.00179049):0.00301271,((687503:0.00367695,(((151209:0.0208728,153765:1e-06)0.163:1e-06,548069:0.00926398):1e-06,(730494:0.0074585,654054:0.0236182):0.00460094):0.00275578)0.347:1e-06,(535622:0.0111094,(573553:1e-06,559839:0.00185467)0.497:1e-06):0.000916059):0.00091801):0.00921548):0.004667):0.002783,154020:0.0227814):0.00433355,156455:0.00462049):0.000888231,152378:0.00939589)0.125:1e-06,(155643:0.00277689,782844:0.00730465):0.00102605)0.146:1e-06,155845:0.00933928):1e-06):1e-06,628341:0.00370092)0.471:1e-06,(790363:0.0018397,(559112:0.00184386,790003:1e-06):1e-06):0.000916938):1e-06,(697077:0.00184019,699140:0.00276539):0.000922324):1e-06):1e-06,668018:0.00375381):1e-06,620843:0.000922207):1e-06,638095:0.00184524):1e-06,267686:0.00329448)0.085:1e-06):1e-06):0.000843774):0.00107432):0.0736082,(((105401:0.00344129,39716:0.00172105):0.00903846,(570008:0.018074,(1071111:0.00486267,(703869:0.00193652,660248:0.00679342):0.00116658):0.0108213):0.0111271):0.0761864,(4106713:0.0740073,((4312914:0.0105698,4390014:0.00349289):0.0144904,(519852:0.0205129,137541:0.0175152):0.00755791):0.0587792):0.0175653):0.00803575)'f__WSA2':0.0373809):0.0194695):0.0171102)'c__Methanobacteria; o__Methanobacteriales':0.0154752)'p__Euryarchaeota':0.0161392,((125020:0.0493811,((4415874:0.0242069,4455376:0.00959959):0.0306289,(99845:0.0313169,(77902:0.00797403,4345214:0.0106101):0.0423057):0.0423323):0.0650986)'p__Nanoarchaeota; c__[Nanoarchaeoti]; o__[Nanoarchaeotales]; f__[Nanoarchaeotaceae]':0.172469,((((((867378:0.00770704,136217:0.0192068):0.0310856,(((299015:1e-06,200267:0.0173651):0.0502495,((((4422157:0.00275946,(4354190:0.000860282,4354191:0.0189654):0.00936696):0.000863405,(4425289:0.00833889,4466532:0.00191731):0.00184357):1e-06,(4377391:0.00277696,(711137:0.00187337,3429911:0.00556201):0.00181251):0.00377284):0.00434749,4314529:0.00126071):0.017979):0.00742271,((202834:0.00734719,(203261:0.00940839,832432:0.00304323):0.00744197):0.0271728,4281508:0.0452125):0.0133851):0.0278172):0.186616,(729293:0.357449,((3871866:0.00493508,3954102:0.0078727):0.035776,((((3705655:0.00440926,(4341955:0.0026078,1632401:0.0113709):0.000866719):1e-06,(2142446:0.00257844,3704992:0.00260851):0.00173043):0.00259699,(4340390:0.00434225,(2201479:0.0026096,3347347:0.00347476):0.000833911):1e-06):0.0270689,(3202308:0.0211945,((1122524:0.00692587,4072802:0.000917869):0.00665766,(2528843:0.00582275,(200425:0.00185346,(200378:0.00708193,(4327819:0.00897655,(2528845:0.00362534,202477:0.00850931):0.00228836):0.00425287):0.0110602):0.00868182):0.0108401):0.0131365):0.014855):0.0305238):0.16142)'c__AAG':0.0485838)0.153:0.0196312,771:0.141446):0.0386737,((((2804901:0.0241816,1143371:0.0471793):0.113616,(801940:0.133812,(1133015:0.00909374,4464792:0.00133743):0.121864):0.0278938):0.00767337,((4298210:0.132176,(2335039:0.00781733,3825327:0.0347233):0.167954):0.159583,(2963552:0.115852,(4417895:0.0385669,((1581969:0.0104534,2804887:0.00221425):0.0107932,(836195:0.0124882,(200168:0.00374483,(200312:0.00295012,202925:0.011578):0.00252618):0.0048217):0.0349983):0.00971596):0.139602):0.0395075):0.0140425):0.0199121,260063:0.251614)'c__MHVG':0.0384987):0.0251898,((3470777:0.149677,(((2748305:0.00350341,4129994:1e-06):0.11537,(772:0.0824237,(830:0.0665269,(((202783:0.0177768,(1928988:0.0166318,(677841:0.0075702,2830206:0.000830577):0.00141557):0.0234763):0.00971971,(3489142:0.00730828,((568129:0.0193153,(200619:0.00977375,201237:0.00220776):0.00292057):0.00230508,((((561248:0.00928103,((2482019:0.00188797,(4470784:0.00792458,((4097108:0.00897228,(102239:0.00547174,(836797:0.000833927,(((661425:1e-06,((1135217:0.00338341,(792590:0.00846041,(1128528:0.00172262,4110948:0.000843623):1e-06):0.00167319):0.000835599,(1141612:0.000842018,((4414550:0.00506991,667734:0.0119131)0.517:1e-06,(1132799:0.00252955,(1928987:0.00399326,(1122857:0.00172897,748379:0.0147967):0.000835406)0.121:1e-06):1e-06):1e-06):1e-06):1e-06):1e-06,637480:0.00336809):0.000992947,100327:0.00359359):1e-06):0.00088841):0.00345232):0.00309755,4409914:0.00294317):0.00092044):0.00279656):0.00198095,(((4437935:0.0100481,4453851:0.0024592):0.00108083,(4453567:0.0162204,(4361710:0.00423516,((((1830639:0.00335159,303605:0.000900634):0.000833874,1655391:0.00931104)0.563:1e-06,(688659:0.00083979,1137491:0.00253896):1e-06):1e-06,(((4340089:0.000839798,(4390903:0.0042051,1104429:0.000898571):0.00167724):1e-06,(4414552:0.00421531,786663:0.00507288):1e-06):1e-06,(4134161:0.00367139,(1655392:0.00758411,((137608:0.00334468,(((4333220:0.00750488,650680:0.000839403)0.177:1e-06,((4354831:0.0033461,2320549:0.00358182):1e-06,(4409911:0.00435466,788275:0.00336927):1e-06):0.000833813)0.219:1e-06,4225757:0.00688336):1e-06):0.00166255,3114986:0.00167175):1e-06):0.00167142):0.00166127):0.000832583):0.00332112):0.000892579):0.000887794):0.00383035,1830644:0.00550143):0.0016196):0.000686724):1e-06,((4129990:0.0101056,(1134670:0.00922168,4414137:0.00179604):0.0025141):0.00450783,(((2592638:0.00504482,((3908155:0.00437652,(((4359069:0.00251902,(1129426:0.001687,1132934:0.0033732):0.000839105):1e-06,(((1122786:0.00928615,(1140566:0.00419536,4379846:0.00599428):0.000838782):0.000948843,1532395:0.00335112):1e-06,1126832:0.00252505):1e-06):1e-06,2063978:0.00250625):0.000834631):0.000835896,((4359077:0.00168269,(1131440:0.00424464,4394079:0.00515109):0.000797601):0.000837241,(4110949:0.00518346,1134866:0.0167315):0.00068471):0.00168105):1e-06):0.0025102,((((4129992:0.00759873,2963554:0.00864572):0.00311104,2795806:0.00400715):0.00237047,605057:0.00705398):0.00273378,(562027:0.00671712,(((4368518:0.000837395,4389840:0.00673748):0.00589878,(722823:0.00423453,1798018:0.00310345):0.00343861):1e-06,(3614592:0.000839054,4474792:0.00419601):0.00166749):0.000836494):1e-06)0.235:0.000831786):0.00167957,((4394082:0.000839606,4394084:0.0016848):0.000845966,(4359072:0.00174479,((1893436:0.00257268,3470775:0.0116344):1e-06,1711730:0.00337947):0.000840816):0.000764791):0.00337403):0.00125182):0.00169015):0.0020662,(((4338812:0.00167578,(1145219:0.00339978,4412619:0.0109227):0.000965195):0.000943837,539535:0.00810157)0.586:0.00336557,((((2804911:0.0187131,(2592645:0.00151689,3448947:0.00523762):0.00689576)0.521:0.00103946,4389841:0.00662604):0.000859502,(((3704991:0.00675286,3090463:0.00421871):0.00253589,((3088817:0.000825448,4422597:0.00339815):0.00251217,2605832:0.00808132):0.000844995):0.00596222,(203260:0.00908096,104332:0.0100245):0.00221103):0.00254035):0.00334693,(((287074:0.0176373,((814666:0.0116722,4418110:0.0373419):0.0294195,(311668:0.00461892,(329629:0.00184698,345715:0.00103608)0.16:1e-06):0.0135658):0.0107005):0.0120662,1608751:0.0182087):0.00507052,((383277:0.00416902,3347350:0.00452959):0.00469145,560993:0.0140152):0.00295154)0.539:0.00161872):1e-06):0.00245434):0.0016853,((4429403:0.0122259,(1830637:0.0201432,4429808:0.00512962):0.00665903):0.000922273,(202265:0.0113888,(3215640:0.00820338,((3722740:0.0146239,3033348:0.00172245):0.005356,4361711:0.00371091):0.00119365)0.328:0.00125441):0.000976832):0.000872004):0.00279688):0.0107614):0.00551905):0.0490539,(((831257:0.0207003,(310891:0.0194819,(4391138:0.0133926,(411190:0.00254012,250053:0.00339977):0.0145667):0.00582327):0.00682081):0.020748,(1019:0.0335838,((826255:0.00418501,564250:0.00338046):0.0295404,(917:0.00530129,3240665:0.00310982):0.0217597)0.337:0.006423):0.00627707):0.00700265,(518765:0.0342517,(((1010:0.0188876,((16284:0.0296118,((316290:0.0108957,4460036:0.0184975):0.0129414,285739:0.0738405):0.0161332):0.00591607,((735527:0.0243115,348720:0.0143728):0.00577876,(((3963081:0.00919853,(298914:0.00172658,4359068:0.00361942):0.000718354):0.0184715,(137975:0.022189,(150361:0.0138016,(682878:1e-06,2345664:0.00627291):0.00459652)0.49:0.00577047):0.00684175):0.00553194,(137903:0.025192,(4452521:0.0205894,(1110360:0.00691188,(282184:0.0213866,4381632:0.0106525)0.383:0.00343961):0.00214897):0.0145224):0.00841826):0.00311144):0.00634401):0.00559404):0.00536604,332597:0.03314):0.0112645,327308:0.0309992)0.006:0.00221752):0.0498261):0.0182228):0.02492)'c__MBGB':0.103589):0.00769884)0.019:0.0104991,(200436:0.0629949,4447237:0.115933):0.0160457):0.0118722):0.00601978,(((142674:0.109048,((((143380:0.00235686,(141171:0.0171021,142245:0.00291433):0.00249644):0.0173198,(70637:0.00327544,(886:0.00983492,(((144950:0.00292048,142169:0.00546346):1e-06,143992:0.00795467)0.43:1e-06,141816:0.00981609):1e-06):0.00233817):0.00336391)'0.569:f__Korarchaeotaceae':0.00556916,(142513:1e-06,(144428:0.00581182,144658:0.00288789):1e-06):0.00207899)'o__Korarchaeotales':0.00286832,((305952:0.00887881,(161411:0.00884422,4387918:0.00118383):0.00182181)'o__Korarchaeotales; f__Korarchaeotaceae; g__Candidatus Korarchaeum':0.0262709,((49873:0.0058292,(159805:1e-06,144656:0.000950728):0.00268678):0.00184618,811072:0.000820413)'o__pJP78':0.043413):0.0156514)'c__Korarchaeota':0.104298):0.019731,(533567:0.00885208,(141876:0.00939541,883:0.0147478)0.533:0.00497184)'c__pOWA133':0.186876):0.0255897,((((((((((((111754:0.0562384,(((4418536:0.0039714,196927:0.0549254):0.00848277,(813726:0.000948999,1130124:0.000919336):1e-06)'g__Thermocladium':0.00831359,4314695:0.014111):0.0136126):0.034252,(4450741:0.010697,(2058825:0.00176001,4483258:0.0295407):0.0248223):0.0167614):0.00826868,(((544992:0.00678405,(((174437:0.0101974,((168524:0.00553235,(195167:1e-06,((194624:0.00300299,(((165044:0.00228054,(168945:0.00198043,(163529:1e-06,(((((170987:0.00460211,(3636240:0.00179526,(103094:0.00423786,(2909029:0.0595412,2430106:0.00493873):0.00119728)0.57:0.00135906):0.0260369):0.00142183,(4367774:0.0506287,4295385:0.00195581):1e-06):0.000938006,141351:0.00193687)0.436:1e-06,(143372:0.00697208,(((4439778:0.0091492,2289218:0.00551452):0.00736031,4484285:0.00747753):1e-06,(178974:0.00361805,(688488:0.00111602,1141344:0.00342459):0.004496):0.00267088):0.00459669):1e-06):0.000928975,26139:0.00279914):0.0234792):0.0239609):0.00744833)'g__Pyrobaculum':0.0281818,165960:0.00407221):0.00789476,(((((164925:0.00792845,165345:0.0140511):0.000982604,((806839:0.00469265,(2032363:0.00358761,(168179:0.0129627,(179370:0.00138311,170476:1e-06):1e-06):0.0115137):0.0198535):0.00830631,184439:0.00394668):0.00224972):1e-06,179483:0.00196833):0.0103867,194576:0.000840197):0.0365381,188346:0.0134962):0.0168779):1.26604e-05):0.013696,(177394:0.00191913,148674:0.0159947):0.0112056):0.00178155):0.00336209):0.00480708,((180484:0.0178119,(197837:0.00380875,180561:0.0201269):0.00764252):0.00843734,189388:0.00919339):0.0249681):0.00969494):0.00708603,(170547:0.000862117,(194923:0.0415575,197113:0.0280402)0.703:0.00836745):0.0112352):0.00179964,(((191817:0.00948084,174652:0.00643581):0.0067928,(191774:0.0219907,143713:1e-06):0.000963831)0.113:1e-06,199723:0.00881923):0.000912508):0.00114853):0.0020884,(720463:0.00908757,(4418037:0.00089254,(4417438:0.00269317,559851:0.00539351):0.000894348):0.00101099)'g__Vulcanisaeta; s__distributa':0.0043454):0.00316903,198120:0.00419929):0.00415034):0.0139756,209987:0.0073633)'f__Thermoproteaceae':0.0454687,(((144733:0.00250061,143520:0.00339353):0.0328456,((4415873:0.00606084,(150549:0.00423372,(319215:0.00516969,278654:0.00465124):0.000981567):0.00640373):0.0163246,(817457:0.0157755,(((140660:0.00979925,16774:0.000988518):1e-06,(70948:1e-06,(192594:0.00404918,139529:0.0158489):0.0078255):0.000942536):0.0116083,826:0.00286267):0.00797265):0.0192147):0.00675613):0.0125388,((144314:0.0168841,4371793:0.00755841):0.0377619,(212332:0.00448347,73046:0.0208255):0.0277054):0.00802092)'f__Thermofilaceae':0.00745965)'o__Thermoproteales':0.00793484,((((((279646:0.0135675,814111:0.0141993):0.0212513,((142612:0.00436826,(143228:0.00540141,142542:0.00632848):0.000925166):0.00565605,(112408:0.0254227,(((812226:0.00853767,819859:0.00354448):0.00308421,(816233:0.00960096,4470331:0.0138269):0.00723917):0.00817746,(142364:0.00306492,111652:0.0034288):1e-06)0.671:0.0118105):0.0383646):0.00706211):0.0167693,(((169480:0.0521892,(183068:0.0168629,(178877:0.0155215,4372198:0.0112808):0.0112346):0.000932155)'g__Sulfolobus':0.0561975,((((((963:0.0114783,4302833:0.0201437):0.0201531,((953:0.0218083,((4314696:0.00594399,(168742:0.0108855,(172669:0.0142175,162062:1e-06):0.00113188):0.0145798):0.0146164,(241978:0.0145399,(((750307:0.0118692,512716:0.00196226):0.00781918,1132808:0.00714299):1e-06,46167:1e-06):0.00210686):0.00787046):0.0191913):0.00529337,(((168564:1e-06,((192529:0.011973,162732:0.000750686):0.0165347,140111:0.0181765):0.00942891):0.0106906,165733:0.00194843):0.00582714,((196870:0.00387458,(170721:0.00386925,162027:0.00291449):0.00193987):1e-06,(((4426294:0.000512929,(199665:0.0137587,198073:1e-06):0.0169098)0.158:1e-06,(140752:0.0057717,140827:0.0019325):0.000952682):0.000367643,((((190482:0.00169789,169569:0.0060538):0.00892127,170334:0.0079715):0.00197743,170141:0.00639756):0.000317857,954:0.0126918):0.000383078):0.0010717):0.00329881)'g__Stygiolobus':0.0112907):0.0183482):0.00371347,((19329:0.0376418,(721913:0.0158356,(99785:0.00370125,(3713657:1e-06,(3596176:0.0606218,(678883:0.0138899,(259487:0.00648793,(276812:0.0741065,4460209:0.0053096):0.00133206):0.00996164):0.0217045):0.0112883):0.00187377):0.000869168)'g__Acidianus':0.0257455):0.0205562,((166039:0.00561614,(111775:0.037929,(((4417514:0.00377729,(172773:0.00787934,((((179054:0.0271757,(189995:0.0213374,180332:0.00398762):0.0260723):0.00964377,((177860:0.00830292,162968:0.0164669):0.0062005,172168:0.00750241):0.00433521):0.00349173,((172850:0.0120118,111758:0.016764):0.00886938,(168933:0.0147557,(168907:0.00307728,168019:0.00466403):0.00688923):0.00104993)0.717:0.000926211):0.000936845,171473:0.0010779):0.00479856):0.000868023):1e-06,4372197:1e-06):1e-06,(806507:0.001406,((179264:0.000865066,((555048:1e-06,816730:0.00189161):0.00143379,4343248:0.0141159):0.00402807):0.00309389,981:0.0022742)'s__sedula':0.0170154):0.00326626):0.0082779):0.00344238)'g__Metallosphaera':0.0129619,198100:0.0200597):0.01106):0.0240142):0.00568769,((197374:0.0149609,173683:0.015561):0.0136869,(175603:0.0160988,((((240469:0.00187312,167501:0.00406574):0.00725045,(59549:0.00290471,716172:0.00598805):0.0290552):0.00238396,(184568:0.0275104,(173502:0.0249041,((649969:1e-06,(938:0.010624,(71769:0.00546536,69935:0.00381361):0.00100597):0.00289888)0.512:0.0018009,(73229:0.0065979,70345:0.00524227):0.0012874):0.00438432)0.217:0.00155646):0.0116248):0.00412271,(4340583:0.011244,522630:0.0153758):0.00338909):0.00587865):0.0043568):0.0217267):0.0037528,624117:0.0363252):0.0077336,((818529:0.00355677,(562255:0.00472249,(945:0.00352359,4464004:0.000864089):0.011432)'s__metallicus':0.00422738):0.076883,176082:0.0374989)'g__Sulfolobus':0.0128947):0.0051926)'o__Sulfolobales; f__Sulfolobaceae':0.0381476,((168570:0.0111162,((164482:0.0169127,(((177017:0.00766578,(759485:0.00384864,4450275:0.00458999):0.00549859):0.0029089,812124:1e-06):0.00252334,145326:0.0499608)'g__Caldisphaera':0.00937638):0.00374929,166260:0.00114334):0.00907473):0.024115,509413:0.0944798)'o__Desulfurococcales; f__Desulfurococcaceae':0.0520784)0.688:0.00458503):0.0088565,(((144187:0.00691105,(144945:0.00490032,141098:0.00113624):1e-06):0.0102082,(141374:0.00566276,(212695:0.00153328,143597:0.00346162):0.0215993):0.00599044):0.0129946,((4359050:0.0103615,(143586:0.00479518,(4455377:0.0153849,(144552:0.0191546,(318531:0.00301872,4415872:0.0119083):0.00774209):0.0117062):0.00853434):0.00155015):0.00703409,(151608:0.00387489,1889934:0.00158113):0.0118723):0.0148508):0.00644332):0.000643293,((208401:0.0282648,((((4410174:1e-06,4471291:0.00177938):0.00590973,(214562:0.00336212,(201339:0.0108241,1629246:0.00119104):0.0260205):0.00404928):0.00508136,((936:0.0294811,(344989:0.0207109,(4359816:0.00356261,4478889:0.00994695):0.00634448):0.00734619)0.194:0.00328907,(4455378:0.0103851,((50800:0.00918529,3630583:1e-06):0.00390854,329943:0.0255895):0.00373085):0.00962541):0.00784451):0.00597618,(((914:0.00352836,(141544:0.00479476,(912:0.0113467,((4389718:0.000892414,4396319:0.000890577):0.00366818,(911:0.0138944,141263:0.0138037):0.00121769):0.000908804):0.00312072):0.00552281):0.00801853,((157150:0.00786827,2083564:0.0111945):0.00133425,(4455379:0.0293151,72647:0.0101337):0.00194957):0.0210081)'g__Aeropyrum':0.00731976,(252944:0.0118271,(16514:0.0026513,921:0.0106785):0.0105044)'g__Ignicoccus':0.0230431):0.00805238)'f__Desulfurococcaceae':0.00706374)0.567:0.00187794,(1723943:0.00801246,(141513:0.0119249,(83399:0.0274241,(570515:0.00180644,186470:0.00360769):1e-06):1e-06)'f__Pyrodictiaceae':0.00409724):0.0105704)'o__Desulfurococcales':0.00292274):0.00807143,209277:0.0232629):0.0326153):0.0121931,(((192862:0.0349161,(195050:1e-06,186042:0.0764448):0.034563):0.00442398,(((188780:0.00384654,(197566:0.00653699,(181782:0.0337428,(192381:0.0123435,179909:0.0310234):0.043918):0.027981):0.00671755):0.00110797,187525:0.00288915):0.00993021,4370638:0.0520872):0.0412525):0.0866926,(179805:0.0313053,142358:0.054044):0.0181131):0.011715):0.00777835,(278952:0.00537564,(311539:0.00489263,824:0.00485537):0.00237249):0.028448):0.0163446,((823:0.00795618,((753732:0.00386112,4340096:0.00585282):0.0147116,(549322:0.00832313,522457:0.0136722):0.0138436):0.0214402):0.0662784,(4396909:0.00346597,(314761:0.00389814,839:0.0028729):0.0300372):0.0729283)0.495:0.0155579):0.00442555,(723019:0.067371,(337219:0.00359566,836:0.00406064):0.0533347):0.0125061):0.0106652,(((166057:1e-06,18084:0.00368458):0.0227408,(805820:0.00689539,(807523:0.0202824,51122:0.00759261):0.00265441):0.00465696)'f__A13':0.0948628,(112265:0.0404396,(189729:0.0144475,((183726:1e-06,(181881:1e-06,((180847:0.00759456,(41999:0.000891043,(34207:1e-06,(45996:0.00179883,4417511:1e-06):1e-06):0.000903447):1e-06):0.010746,174835:0.00952351):0.00488907)'f__SK322':0.0156546):0.00538478,((36629:0.00258021,(63276:0.0373556,(186498:0.0175447,183713:0.0369057):0.016001):0.00078346):0.00106442,174329:0.00475489):0.00494332):0.0131745):0.0105578):0.0614836)'o__YNPFFA':0.0350927)'c__Thermoprotei':0.00997584,((((123977:0.0105219,119867:0.00983043):0.0311108,(124925:0.0453882,((252920:0.0372794,(615168:0.0515008,(3614594:0.0139026,4464794:0.00485604):0.0327415):0.0052295):0.00988257,(122032:0.03681,(240841:0.0184302,1799073:0.0320023):0.0249135)0.398:0.0119006):0.012164):0.0254621):0.0224431,((((530733:0.0751829,823240:0.0637411):0.0206172,(112651:0.143216,(1140740:0.0789333,1127611:0.0852715)0.381:0.0189652):0.0365311):0.0107731,(2493161:0.0594378,((780205:0.0657482,(198509:0.00266701,(4041763:0.00532295,1521570:0.00249486)0.06:0.000998275):0.0539254):0.0274561,(657080:0.0704315,(((((565152:0.00842434,2528841:0.0172723):0.013646,(630637:0.0181051,(((4331544:0.0140049,3825331:0.0286086)0.394:0.00323703,(696940:0.0337346,(((3804877:0.00343838,(626896:0.00627407,4358256:0.00400631):0.00189633):0.0014084,(3053988:0.0105393,3114987:0.0169532):0.00539285)0.078:0.00165784,(1719719:0.0067171,4382727:0.00683393):0.00136939):0.00958855):0.00506583):0.00314103,4332217:0.0161641):0.00136138):0.00442779):0.0324976,(((269121:0.0252762,4372024:0.0162559):0.0276659,((756339:0.0288793,(2757724:0.0008562,3519059:1e-06):0.0128037):0.00927276,(520629:0.0323716,(514701:0.0104154,2569438:0.021838):0.011532):0.00737961):0.0308795):0.0063848,667948:0.059225):0.00713775)0.663:0.00601236,((3151316:0.00531639,4397919:0.00416349):0.0358738,(1521564:0.000871323,3512690:0.000859566):0.0093235):0.0178948):0.0104517,(193033:0.0129922,(1138031:0.0166263,(668846:0.00974502,((4416924:0.00678945,(4129989:0.00219922,4459382:0.00603745):0.00817648):0.00717422,4056782:0.00542694):0.00511048):0.0053984):0.0119029):0.0287268):0.0110455):0.0222093):0.0215967):0.0156664):0.0113238,((((4361225:0.00729609,4464653:0.00785595):0.0153774,(((445453:0.00373708,405199:0.00707203):0.0300357,(528762:0.0456563,(395774:0.0125621,((4392635:0.0103478,4392640:0.00966132):0.00563629,(530020:0.0080367,142115:0.00679189):0.0048857):0.000692381):0.0152583):0.0153361):0.0379217,388833:0.0648796):0.0116525)0.183:0.0134702,((3566999:1e-06,4356276:0.00441358):0.010903,(709277:0.0196588,(1719722:0.00871737,1759998:0.0184724):0.00363109):0.00661371):0.00825474):0.0968231,(((((144092:0.026551,(144266:0.0491852,((73608:0.00602197,(142964:0.00961373,(177633:0.0125239,1814821:0.00198977):0.00189465):0.00233429):0.0126729,((((4375778:0.0137327,(1863170:0.0141727,182769:0.0263986):0.00470404):0.00616536,(723920:0.0210739,2569439:0.039405):0.0224949):0.00325847,112707:0.0579094):0.00419069,4446469:0.0234777):0.0293258)0.184:0.00749599):0.0103018):0.0112849,(1684054:0.017678,(330020:0.0314923,837:0.00436756):0.0107195):0.0215296):0.00477487,(4332645:0.0879464,((121711:0.0266331,119680:0.0402823):0.021827,(732358:0.037063,3420260:0.0450801):0.0153151):0.0243248):0.0407724)0.491:0.00621648,(140689:0.0506331,((178792:0.0379018,((2577991:0.00991568,(644405:0.00207563,2649274:0.00492549)0.3:0.00538241):0.0274779,(2288949:0.0173713,2569436:0.0227678):0.0217757):0.012977):0.00664662,((1533630:0.0216766,1957347:0.0331569):0.0144464,(3260443:0.0212517,2289926:0.0615908):0.00816045):0.022906):0.0110413):0.0128869):0.00753172,(((3118227:0.0120233,(126690:0.00103455,121611:0.00557337):0.022672):0.0167845,(126212:0.0135571,((144071:0.0104187,1684068:0.00834731):0.0035557,((252451:0.00683183,142752:1e-06):0.00425007,1128612:0.0133949):0.00191716)0.361:0.00577202):0.0167345):0.00777432,((((308277:0.00423322,305849:0.00718789):0.0290651,((((240025:0.0107784,((127780:0.0042229,(119614:0.0121993,120842:0.00313118):0.00472023):0.00693148,((2258120:0.00176786,(((4343139:0.00176573,(2663163:1e-06,(3566997:0.00175319,4056775:0.0026289):1e-06)0.619:1e-06):0.000869884,(3581597:0.00297496,(((1711740:0.000910134,4452829:1e-06):0.00090032,(4404091:0.00174678,((2757718:0.000937679,(2493156:1e-06,2164505:1e-06):1e-06):0.0017223,3088266:0.00175325)0.362:1e-06):1e-06):1e-06,1638449:0.00179246):0.00173255):0.000870121):0.00262024,2258129:0.00437516):0.000847378):0.00406995,(3548668:0.00817997,(4106703:0.00644036,((250709:0.0089214,(574318:0.00129164,1780454:0.00762586):0.00561116):0.00094651,(716563:0.0081023,(1961468:0.00533307,(4397920:0.00348799,1961475:0.00352497):0.00250373):0.00868678):0.004114):0.00127976):0.00190226):0.0045228):0.00281318):0.00223231):0.00475075,(1633126:0.00730555,2649271:0.0289051):0.00932136):0.00944078,(689490:0.0259166,((138956:0.0236672,((702901:0.0128663,3485026:0.0147549):0.00922214,(3485023:0.00150045,4455957:0.00838035):0.0145761)0.344:0.0070999):0.0100727,701228:0.0260958):0.0120876):0.0247608):0.0120744,(((((457903:0.0305309,797577:0.0115327):0.0370102,((((144717:0.0286907,(637390:0.0130399,(781056:0.0591855,(790459:0.0181466,(1651526:0.00361173,725992:0.00186423):0.00090388)0.276:1e-06):0.00768996):0.015601):0.00333353,((((((((1138890:0.0294831,(539714:0.00526609,(3115778:0.00478834,((3398719:0.00176659,4358939:1e-06)0.215:1e-06,(4463032:0.00443999,1721887:0.0115881):0.00166506):0.000856242):0.0034414):0.00910469)0.503:0.00284705,(3485017:0.00897172,(1706681:1e-06,(3114989:0.00539844,1139847:0.0134433):0.00164513):0.0211286):0.00365775):0.00826011,4414813:0.0497905):0.00640887,(2963551:0.0115255,(109236:0.00571485,4457490:0.00370977):0.00958786):0.00537622):0.00394921,3118225:0.016918):0.0119766,((1814820:0.00603746,((336090:0.0237258,((346497:0.00291901,(144063:0.00196226,1171:0.00464561):0.00107761):0.00167502,(676542:0.00542486,4348371:0.00558744):0.0212909)0.142:0.0078042):0.00297537,((565507:1e-06,(105531:0.00464112,1121188:0.0154338):0.00754568)0.611:0.000529441,(144549:0.00286635,(337415:0.00288979,326681:0.00676921):0.00481291):0.00337958):0.00448678):0.0182401):0.0105688,277820:0.0238814):0.00798472):0.00494351,((142927:0.00140282,142882:0.0459363):0.00796816,4481489:0.00117184):0.00782888):0.00981671,2528847:0.061606):0.00581532):0.00947495,(((2569435:0.00432304,(526250:0.00377434,4372025:0.00231082):0.00121709):0.00711859,((813203:0.00771552,4397178:0.0184485):0.00592592,(515691:0.0183038,(519027:0.00282448,(525464:0.0133693,4368302:0.00289922):0.000945659):0.00182787):0.00937531):0.00390812):0.0112373,((529235:0.0155245,525569:0.00948302):0.0138242,(((515962:0.00186338,4372026:1e-06):0.00612358,(2569434:0.00527395,729623:0.0105134):0.00175073):0.00701875,(821003:0.0146486,1651528:0.024773):0.00705708):0.00354406):0.00628088):0.00771219):0.00410736,((((557485:0.012038,3963085:0.0199964):0.0102558,(526426:0.00758696,522191:0.00378468):0.0117843):0.00379489,((((518927:0.0227727,(((((4368303:0.00695558,1651529:0.0114016):0.00500883,(3684827:0.00303603,3684834:0.0102247):0.0023469):1e-06,254458:0.00341221):0.00182315,(3684825:0.0069021,(3684828:0.00257889,4372027:0.00342751)0.335:0.00171477):1e-06):0.00337545,248699:0.00342146):0.00187528):0.00428412,(282132:0.0123288,(1134699:0.00691917,4414669:0.00256654):0.00413115):0.00179072):0.00345175,(((3684835:0.00570292,(((564015:0.0067287,(570593:0.00852399,(788113:0.000929106,(107678:0.00198718,776995:0.000926732):1e-06):0.00359186):0.00363518):0.00307043,(283549:0.0111788,(1129605:0.00354771,739278:0.00459499):0.000888993)0.115:0.000923038):0.00510736,(462098:0.0109296,4478632:0.00912576):0.00803731):0.00691445):0.00170697,((((348161:0.00767668,245697:1e-06):0.000848403,1123589:0.00597411):1e-06,236879:0.00768682):0.00206812,251062:0.00304335):0.0018444):0.00320024,((829:0.00775867,(285864:0.00255969,753548:0.010316):0.00085333):0.00259796,(650349:0.013151,((535254:0.0345402,((((156311:0.00482295,153278:0.0354169):0.00826689,(781484:0.00555513,835:0.00957893):0.00350774):0.00171608,(1108257:0.0050988,(284901:0.0087501,56717:0.00269728):0.00588656):0.00187052):0.00602891,((441638:0.00456084,(425335:0.00398366,(((380306:0.00602102,((389302:0.00256745,((463639:0.00888025,(464037:0.0165159,398812:0.00270816):0.0540515):0.0276067,((370449:0.00340759,451466:0.00774215)0.468:1e-06,((403583:0.00245328,(380218:0.00685027,((414452:0.00427588,404470:0.00257216):0.000807284,463052:0.0121218):0.00260622):0.000954451):0.00257342,402128:0.00418341):0.000936742):1e-06):0.00688524):0.00428941,(399505:0.00781125,375439:0.00694889)0.257:0.00336444):1e-06):0.00258291,373460:0.00429996):0.00139181,((440085:0.00342051,((425657:0.00513019,438306:0.00597814):1e-06,((422516:0.00512481,371817:0.00598923):1e-06,(395663:0.0068618,380452:0.00772116):1e-06):1e-06):1e-06):0.00170424,385632:0.00257332):0.00113157):0.00180721):1e-06):0.00608723,212639:0.00662917):0.00760037):0.0029051):0.00174674,3634783:0.0151077):0.00278483):0.00309474):0.00316337):0.00445814):0.0162293,((2878769:0.0164955,(2807094:0.00730867,(529521:0.00588474,144537:0.015391):0.000572296):0.00654947):0.00531769,((((512868:0.00532505,4316446:0.00398538):0.00519074,(575464:0.00690617,(423724:1e-06,406857:0.0167596):0.00757198):0.00466654):0.00101795,(1753086:0.00597497,(455926:0.00820217,2795808:0.00519676):0.00435609):0.00501819):0.00450349,(((4316448:0.0102661,(816371:0.0094738,((43667:0.00793958,(246371:0.0048756,1144154:0.0179636):0.00478534):0.00683528,1145860:0.00766975):0.00408212):0.0138398):0.00509251,(817893:0.012114,658008:0.0126909):0.0134163):0.00244722,(103294:0.00923044,(((2569437:0.0112576,(681753:0.00772677,1651527:0.00531577):0.014232):0.00669767,((115199:0.0138475,4392634:0.00447675):0.0154492,(1106008:0.0105493,(1113489:0.0128049,(143073:0.00865639,818326:0.00289867):0.00697727):0.00571431):0.00835847):0.00597841):0.00296977,(4410919:0.0153186,3200290:0.00710332):0.00437782):0.00236944):0.00348895):0.0026815):0.00189232):0.00346588):0.0019108):0.0174988,(139237:0.0286336,3485016:0.0296176):0.00651965)0.409:0.00461538):0.0188369)'o__pGrfC26':0.0283525,(4310894:0.0261162,((1707175:0.0269097,((((((678225:0.00431823,665630:1e-06):0.000856096,(((1135989:0.00968,676958:0.00266078):0.000832196,(769223:0.00261487,(772094:0.00613451,621357:0.00437949):1e-06):1e-06):0.000860496,612328:0.00431901):1e-06):1e-06,(((722238:0.0052849,803695:0.000852144):0.000870002,639068:0.00345332):1e-06,(669367:0.00258153,1124751:0.00431447)0.618:1e-06):1e-06):1e-06,((777978:0.00523993,(796689:0.00614919,(((729995:0.00262406,1128961:0.00345278):1e-06,1143892:0.00174159):1e-06,766811:0.000872108)0.404:1e-06):1e-06):1e-06,(669570:0.00433597,705448:1e-06):1e-06):1e-06):1e-06,732538:0.00173101):0.000741778,634284:0.00357005):0.0132369):0.0075547,3825326:0.0347284):0.00600643):0.0433402):0.00754774,(105220:0.0223884,((818115:0.0107365,4372029:0.00699316):0.0323157,(105679:0.0104892,105063:0.00410554):0.0083926):0.0182396):0.0176366):0.0107218,2078987:0.0491771)0.27:0.00675471):0.00981148):0.0046832,(((140252:0.0106891,(140627:0.0102601,(327442:0.00601663,(3260449:0.00129246,(2577989:0.000868066,4382099:0.00174663):0.00129103):0.0018473):0.00681248)0.058:0.00179724):0.0121324,(122375:0.00658934,(198216:0.010191,(2048679:0.00845472,(((4382096:0.00434223,(1876463:0.000866064,(630822:0.00256792,1961467:0.00707517):0.00260894):0.000865456):1e-06,4446083:0.00354945):1e-06,(662349:0.00174823,4359076:0.00438701):0.00172409):0.00379329):0.00726643):0.00861092):0.00654088):0.0197867,((590520:0.0142298,(((3489144:0.0367003,((1106660:0.0020063,(1790753:0.00820873,4281505:0.00275938):0.00604798):0.00360719,((1125367:0.0105731,(((444679:0.0138083,(463324:0.00487952,243675:0.00384491):0.00167289):0.00153641,(255080:0.00473219,(371847:0.0070364,(((462844:0.00975879,((447843:0.00289858,(247355:0.00527035,(390331:0.0111011,(256174:0.00454053,4271528:0.00708155):0.00172957):0.00098677):0.00434603):0.00467756,643483:0.0317262):0.00473926):0.001136,239672:0.00728921):0.00411008,244542:0.00818633):0.010843):0.00135347):0.0076027):0.00492205,(((((729556:0.0050509,(4409910:0.0122244,698404:1e-06)0.345:0.00269175):0.00546321,241830:0.00847966):0.00480903,430433:1e-06):0.00844987,(447740:0.00760349,(237757:0.008756,(545878:0.00521669,788913:0.00277994):0.00616515):0.00459355):0.00530595):0.00262837,468294:0.00473577):0.00347244):0.0036661):0.00281691,((614438:0.00188197,(763385:0.00724089,(((322321:0.00462568,(3489143:0.00633452,4379844:0.00961527):0.00154467)0.196:0.00103761,((201321:0.00445099,547478:0.0056371):0.00258279,3585754:0.00174728):0.000917312):0.00312522,428318:0.0147359):0.0037695):0.00552731):0.00174031,((1961473:0.00611941,(677098:0.00349058,2471630:0.00461755):0.000867573):0.00173838,((3304653:0.00522376,4394078:0.0043795):0.00191278,(1928985:0.00105914,542849:0.0121172):0.00171162):0.00072232):0.000871081):1e-06):0.00622599):0.0141984):0.0080935,((126348:0.00379548,125340:0.00376815):0.00659587,((((((4410331:0.00524041,4358941:0.00252833):0.00175054,575513:0.0167581):0.000938525,4359375:0.00434691):0.00174606,4375776:0.00348795):0.000871827,(1719724:0.00172794,4333545:1e-06):1e-06):0.00621267,(4426941:0.00427633,(2437258:0.00172066,4396199:0.0139896):0.00109611):0.00407077):0.00176279):0.00223416):0.00409845,(561428:0.00921259,3485021:0.0049469):0.00607142)0.573:0.00340941):0.00898993,(254054:0.009128,238140:0.00906495):0.00545784)'o__B10':0.0111854):0.00728186)0.582:0.0056547,((1145311:0.0261159,(324396:0.0165108,((627630:0.0102678,305084:0.00964439):0.00105431,(4338251:0.0165699,4375574:0.0312106):0.00892122):0.015459):0.00934374):0.0297481,((4381185:0.0472684,(609266:0.0150377,523571:0.0157323):0.0502328):0.0252567,(2748302:0.0150227,(4421107:0.00701442,((2321122:0.00349329,4431376:0.00174465):0.000830905,(4410891:0.00176591,2278758:0.0294949):0.00180182):0.0063109):0.00683261):0.0343215):0.00887863):0.00340943):0.00897817):0.00566019):0.00712744)0.609:0.00830448):0.00493113)'c__MCG':0.015306,((((277799:0.0396037,(126878:0.0120405,(348254:0.04377,919:0.0166873):0.0161236):0.0279124):0.0237537,(((144807:1e-06,838:0.00480339):0.0603377,(((278219:0.0238959,(278246:0.0137651,(808975:0.00680707,(815567:0.00575438,(183128:0.00388986,71209:0.00586057):0.000947634):1e-06):0.00798744):0.0104):0.0122186,((278899:0.0274828,143638:0.0176724):0.0110594,245328:0.0244489)0.643:0.00760181):0.0291399,((321466:0.030896,(277898:0.0136542,277785:0.00607445):0.0183037):0.0218699,(4370637:0.0158992,(137080:0.016386,(807297:0.000972317,(822059:0.00193031,2670181:0.00583013):0.000922775):0.00213278)'g__Candidatus Caldiarchaeum':0.0461011):0.0127285):0.00728696)'f__[Caldiarchaceae]':0.035085)'o__[Caldiarchales]':0.0415459,309846:0.115703):0.0147631)'c__Aigarchaeota':0.0149492,(((122879:0.0138606,(122438:0.0223432,(213849:0.00898971,(214838:0.000992689,195948:0.0107443):0.0364696)0.429:0.0102267):0.0207287):0.0399547,(136293:0.0188124,(((141995:0.00688746,323496:0.16716)0.501:0.00999533,127101:0.0102354):0.017114,126849:0.0328695):0.0338409):0.02079):0.0193884,141677:0.0473843)'c__THSCG':0.0285747):0.0118695,(((888:0.0392862,((194551:0.0010379,141899:0.00193663):0.0169023,((556228:0.0221888,1129377:0.00287011):0.013165,(184033:0.022161,(165292:0.00191217,50397:0.00191476):0.001552):0.0165922):0.00740354)'c__pISA9':0.0185506):0.0187914,((((849:0.00386301,((1143839:1e-06,(163550:0.00932269,(195473:0.000878013,43314:0.00382075):0.0147313):0.0338122):0.00274792,(181362:0.00368346,(660958:0.00485562,((629791:0.00576861,((111678:0.0278936,53714:0.00235129):0.00219909,1143200:0.00175149):0.00265742):0.000835837,824306:0.000973254):0.00532422):0.00186543):0.0063093):0.00401828):0.0180649,937:0.0297976):0.0314138,173183:0.0149477):0.0115059,173953:0.0230875)'c__pUWA2':0.0436572):0.025736,(4302830:0.109632,((((141858:0.0124994,127052:0.00810604):0.0259481,((((115168:0.0489327,1006:0.0782471):0.00536598,(((346816:0.0556068,(326141:0.00273769,280463:0.00362079):0.0838968):0.0287375,((677090:0.0193239,741760:0.0149381):0.0266537,((703438:0.0180365,(556195:0.012028,2448439:0.00633221):0.0216934)0.293:0.00686574,((319869:0.00571582,284878:0.00447017):0.0286629,((337477:1e-06,((108959:0.0188695,286663:1e-06):6.13451e-06,(336346:0.00514006,(108942:0.00397626,(344810:1e-06,283606:0.00264756):0.00567971):0.00385302):1e-06):0.0139598):0.0130539,(341277:1e-06,318854:0.00777114):0.00348516):0.0183112):0.0406175):0.012087):0.00825362):0.00948164,(((((((759347:0.0134212,641461:0.00287393):0.00222351,(780150:0.00107618,667665:0.0737096):0.00899416):0.030672,(664787:0.0287108,(726991:0.0106374,(775320:1e-06,(800765:0.0184002,772633:0.00188922):0.000932925):0.00629492):0.0183463):0.0140952)0.202:0.00192185,((255722:0.036195,240573:0.0268434):0.0054004,((665068:0.0506111,243880:0.0339868):0.00662216,((240450:0.0241601,236394:0.0408798):0.0076631,4412617:0.0508539):0.0050965)0.053:0.00528791):0.00759674):0.00251712,((240348:0.0266941,278856:0.0490236):0.00915937,((((745134:0.0284756,769571:0.0334196):0.00923847,250424:0.0130331):0.00818435,651305:0.0638801):0.00655244,257598:0.0310255):0.00353579):0.0055193):0.00263523,(119654:0.0448797,((513481:0.00939653,633506:0.00475513):0.0509528,((246140:0.0080095,241157:0.00673152):0.00856578,(533251:0.0175525,716145:0.0134221):0.018012):0.0210048):0.00566666):0.00797937)0.309:0.00416074,(660974:0.0529893,(((3684826:0.0129515,((((4435600:0.00354139,4474279:0.0034513):0.00971842,(2569441:0.00907303,(4435476:0.00778438,4435599:0.00849862):0.00471998):0.00221334):0.002905,4435477:0.00177539):0.00142674,((4435488:0.00366419,1575174:0.00972591):0.00678031,(4474277:0.00287706,4474278:0.00934365):0.00351241)0.325:0.00372442):0.00885573):0.0238577,((213389:0.0282396,((((144887:0.0195735,(141782:0.00937755,(141403:0.00493162,3684832:0.00378204):0.00421993):0.00410835):0.00386894,((3684829:0.00857006,537776:0.0262579):0.0024111,(2569443:0.00454798,3684831:0.0122938):0.000963503):0.00410855):0.0103019,(2569442:0.0148748,(3456791:0.00674507,(2461832:0.00263956,3106281:0.00340035):0.00199399):0.0140658):0.0125077):0.00997747,(763082:0.000938072,(664150:0.0428115,766027:0.0353136):0.00515285):0.0239328):0.0047764):0.00668628,623003:0.0283078):0.00791069):0.0329242,((143239:0.0191473,((3604094:0.00383807,(3021377:0.00890782,3644846:0.00417952)0.672:0.003262):0.00406454,(813473:0.0063418,4474283:0.00774524):0.00517275)0.58:0.00130761):0.00579216,(144695:0.00192906,141949:0.0165992):0.0383737):0.041333)'0.706:o__NRP-J':0.00881779):0.00995242):0.00337643):0.00582153)0.608:0.00742368,250484:0.043483):0.00982265,((244423:0.00551325,4474280:0.00590473):0.0442461,(111494:0.0116162,(111933:0.00205349,111762:0.00933797):0.0100847):0.0253439):0.0475931):0.0129319)0.602:0.00612779,(185056:0.00401204,(203982:1e-06,142331:0.00866177)0.397:0.00188017):0.0195359)'c__MBGA':0.0174738,(((623359:0.00736472,4462167:0.000600048):0.0131083,(1142940:0.0174801,(264893:0.00151055,((822604:0.00485757,39230:0.00467151):0.00385798,1121889:0.00176192)0.455:0.00110321):0.00852307):0.0166185)'o__Nitrosocaldales; f__Nitrosocaldaceae; g__Candidatus Nitrosocaldus':0.0149067,((4370636:0.00809857,((581512:0.00768648,210856:0.00844714):0.00869885,(2977194:0.00214168,580782:0.0330946)0.6:0.0036696)'o__D-F10':0.0112985):0.0212887,((800846:0.0263479,((677065:0.0261167,(583985:0.0210021,(124873:0.0360143,204290:0.0118344):0.00333807):0.010021):0.0117874,(676378:0.0230534,646621:0.00804299):0.0104498):0.00813851)'o__AK31':0.0170365,((680292:0.00777207,(666472:0.00105927,(690963:0.00330419,((513486:0.0448943,((((100621:0.00936409,((31165:0.00332088,1127869:0.00238339):0.00608035,((1135385:0.000952206,4481553:0.00816835):0.00917053,(1122570:0.000915252,1126020:0.00274101):0.00286042):0.00710745):0.00904054)0.632:0.00541946,(767225:0.00085079,(4402118:0.00270171,4431813:1e-06):1e-06):0.0069581):0.023003,(138353:0.0383769,(137954:0.00338924,(707190:0.0196054,(203774:0.00843847,(431858:0.00241295,692209:0.00470353):0.000848142):0.000995853):0.00254678):1e-06):0.017432):0.0114843,(((4425284:0.0271852,((321018:0.0150806,((((335642:0.00673548,(341551:1e-06,1106:0.00764232)0.678:0.00251582):0.00419193,(108958:0.00336222,(350325:0.00480902,(1105:0.0134414,108949:0.00532859)0.093:0.000993903):0.00300595):0.00250932):1e-06,((146826:0.00226243,108927:0.0080521):0.00212154,(((((((108944:0.00334835,(1107:0.00547422,(1093:0.00639597,34469:0.00394588):0.000910203):0.000975052):1e-06,(1036261:0.00832321,108997:0.00998854)0.525:0.00262886):0.00823651,(108923:0.0230855,(((325885:0.00389371,(323489:0.00203394,108961:0.00409908):0.00355048):0.00698251,(348569:0.012807,(347913:0.0029829,336600:0.00455874):0.0118088):0.00800558):0.00836265,((109253:0.00902411,1074804:0.0133359):0.0110977,(108999:0.00419627,(108954:0.00353407,108921:0.00566637):0.0172636):0.0127433):0.00274813):0.00652049):0.0063387):0.00231398,((104582:0.00562266,318329:0.0120542):0.00305912,347857:0.02352):0.00215366):0.00123827,1104:0.00792139):0.000823742,((108946:0.00250349,(108957:0.000835916,(341815:0.00501544,((870146:0.00419893,1070934:0.00380792)0.417:0.00109375,862101:0.00787395):0.00215734):1e-06)0.444:1e-06):0.000825421,(108965:0.0102575,108945:0.0110909):0.0033465):0.00505407):0.00210718,(((312409:0.0134096,(324034:0.00171908,108964:0.0204528):0.00452968):0.00209142,148729:0.00653069):0.00618194,108966:0.0075381):0.00220909):0.00369185):0.0017133)'s__pIVWA5':0.00352713,((((348549:0.00909137,(869040:0.00214769,(((862878:0.00817815,(1047468:0.000794833,893542:0.00840279):0.00558355):0.00314312,559394:0.013777):0.00183499,4450953:0.00289346):0.00210552):0.00712893):0.0110175,325965:0.0211484):0.000815365,(353306:0.00331626,(1099025:0.00271253,1080410:0.00820136):0.00104175)0.588:0.00172282):0.0134139,630928:0.00350383):0.00371512):0.0124454):0.0153041,(568829:0.0159084,(763603:0.00568406,324008:0.00365959):0.0137477):0.011766):0.00369726)'g__Nitrosopumilus':0.00409811,(((((((512011:0.0030076,(((428536:0.00274831,(((673841:0.0119099,564460:0.00369681)0.237:0.00176773,569440:0.00543846):0.000931199,((1101:0.00650719,((799303:0.00512409,(669040:0.000835508,((((195277:0.00586431,(178454:0.00250416,(185608:0.00334395,3286011:0.00169353):0.0025002)0.188:0.00083485):1e-06,3994367:0.00361414):0.000832273,((542426:0.00637039,189769:0.0016865):0.00317766,(195018:0.00269631,509081:0.00528269)0.008:0.000794417):0.0018347):1e-06,659087:0.00685674):0.00176177):0.00141007)0.122:0.00249749,(575025:0.00198433,512015:0.00712691):0.00246262):0.00196634):0.0029506,513371:0.0045322)0.067:1e-06):0.000876596):0.000836472,383328:0.00508373):0.000837597,((466883:0.00778493,397239:0.00606828):0.000726543,((((((((4405499:0.00545832,(1692591:0.0193564,1131:0.00755822):1e-06)0.245:1e-06,(3697469:0.00925929,4378556:0.000906283):0.000892551)0.313:1e-06,(3355802:0.00360997,4364399:0.00366026):1e-06)0.428:1e-06,(4369009:0.014668,202145:0.00550374)0.535:1e-06):1e-06,(248842:0.0124716,2898546:0.00106514)0.262:0.000829203):0.00167479,(398323:0.00681686,(553895:0.00763972,((546219:0.00595089,154353:0.00521812):0.00076347,243544:0.0068465):0.0016962):1e-06):0.00188804):1e-06,((((556610:0.00869485,(804048:0.00779265,633108:0.0023424):0.00845516):0.00469858,((((241767:0.0068608,744651:0.0034086):0.000774267,((250507:0.00601737,252302:0.00687117):0.000767345,((154211:0.00540095,((546925:0.00465258,537742:0.00362867):0.00645125,152483:0.00742265):0.000954334):0.00508199,155526:0.015587):0.00317731):1e-06):1e-06,(782699:0.00424942,(559668:0.00578037,(535480:0.00354775,766535:0.00573272)0.64:0.0008052):0.00356371):0.00243408):1e-06,(566350:0.00924404,(544745:0.00987009,39914:0.00552551):0.00357573):0.00600396):0.00166441):1e-06,(((549477:0.001819,(783727:0.00549796,750784:0.000849739):0.000829512):0.00338772,((39494:0.00299689,28779:0.00497066):0.00206375,((4357777:0.00360951,(((4362715:0.00636079,((4463277:0.00453236,(173895:0.00842418,(((((793535:0.0133554,701296:0.00494021):0.002867,((4328761:0.00375076,(197473:0.00266311,3042624:0.00806425)0.657:0.00384653):1e-06,99988:0.00787895):0.00184515):0.00165114,((((109794:0.00562114,(731168:0.00300315,511704:0.00638499):0.00397272):1e-06,308341:0.00364801):0.00188042,4383305:0.00543959):0.00184904,(((566522:0.00936844,537188:0.00350262):0.000848905,4372786:0.00361125):0.00169847,(509670:0.00248651,560128:0.00899109):0.00213455):0.000845101):0.0015468):0.00084392,((191756:1e-06,(1050:0.0140209,672569:0.00688433):0.000833924):0.00250192,198316:0.00676072):0.000796939):0.00168395,(620288:0.00725558,572000:0.00544957):1e-06):0.00249725):0.00253433):0.000843532,4425583:0.000900749):0.0025099):0.000833973,((4374789:0.000895498,((3045432:0.00458365,1571829:0.0110552):0.000909383,(4308976:0.00182387,(2985897:0.00182969,((4451636:0.00360885,((4438493:1e-06,854109:0.00635325):0.00432201,4351894:0.017528):0.000221964):1e-06,4417811:0.00822739):1e-06)0.045:1e-06):1e-06):0.000893639):0.00270943,4391782:0.00270873):1e-06):0.000836679,159734:0.00908819):0.00166402):0.00250268,(((560436:0.00909234,175609:1e-06):0.00250052,181829:0.00333217)0.027:1e-06,241311:0.000909643):0.00250019):1e-06):1e-06):0.00249879,((140295:0.00517924,((348904:0.00688138,104308:0.0037191):0.00286143,(104467:0.00618874,(325402:0.00890254,732122:1e-06):0.00176531):1e-06):0.00260052):0.00250294,(3552340:0.00925292,4142040:0.000840428):0.00462967):1e-06):0.000834523)0.4:1e-06,3935028:0.00361087):0.00394073):1e-06,((((461312:0.00853499,403501:0.00254829):0.00168015,(((410534:0.0025457,447706:0.00340165):0.00166669,239384:0.0042482):0.000850113,(430307:0.00339594,(461246:0.0025342,443729:0.00849739):0.000831966):0.000833968):0.000850303):0.000851523,(((((((235839:0.0251368,((((((4418831:0.012043,((4474401:0.00737735,4435909:0.00366177):0.00086901,((4435051:0.00365496,(3869402:0.00784944,4448282:0.00332359):0.000513013):0.000991311,((3994808:0.00905923,1939084:0.00223714):1e-06,3733898:0.00179661):1e-06):1e-06):1e-06):1e-06,4344302:0.015586):1e-06,4400808:1e-06)0.441:1e-06,(4429912:0.00634086,2945460:0.0186775):0.00191109):0.00226128,(1135:0.00420485,4362714:0.00366111):0.00310127):0.00102786,((2684351:0.000828513,(2581027:0.00639862,(4371805:0.00360078,4384569:0.00179218):0.000901811):1e-06):1e-06,((4404247:0.00802546,4357756:0.0064195):0.00211946,(3789144:0.0154085,4457594:0.00288594):0.00287091):0.00166524):0.000826722):0.000835417):0.000826188,(108951:0.00584246,((((4406778:0.0170292,(960254:0.00976367,4377107:0.0100915):0.0116513):0.00303741,977991:0.00627548):0.00219877,((((1070922:0.00275759,954583:0.00269775):0.00268593,(((986471:0.00453741,((871182:0.00381441,(1030929:0.00273282,1031044:0.00366411):0.0018215):0.00253758,(((978592:0.00271885,(1071336:0.00389624,906328:0.0045382):0.00154587):0.00170289,1030242:0.00143539):0.00204123,963726:0.00508407):0.00248614):0.00181085):0.00256962,((1072638:0.0101036,883597:0.00360043):0.00104698,961883:0.0053589)0.333:0.000898776):0.00181775,(852708:0.00101438,((982242:0.00823911,963915:0.00272613):0.00473093,(1022784:0.00372809,895677:0.00631354):0.00275117):0.0015102):0.0030446):0.00214482):0.00207134,(4374771:0.00360312,((997226:0.00135354,904563:0.00918945):0.00135336,(990748:0.0036062,966450:0.0061993):0.00201767):1e-06):0.00179208):1e-06,70553:1e-06):1e-06):0.00207695,2843164:0.00363402):0.00208232):1e-06):1e-06,(241513:0.00621492,(((2089235:0.00274537,((4396664:0.000895602,(2964827:1e-06,4115312:0.00181306):0.00224039):0.000589423,4344233:0.00363516)0.123:1e-06):0.00164796,320280:0.00342167):1e-06,(321844:0.000853148,(1005844:0.00631793,1014547:0.00725469):1e-06):0.00846336):0.000837647):0.000842354):0.00331154,4330875:0.0101242):1e-06,(4393974:0.0033644,(((3106353:0.002701,(1535952:0.00449298,4438574:0.00179748):0.000896568):0.000896574,(2258462:0.0110228,(4469147:0.00358671,4372288:0.0026929):0.000894605):1e-06):0.000896701,4454424:0.000893849):0.00272231):0.000809691):1e-06,(((70288:0.00226061,((747688:0.00181625,(543264:0.0464376,663720:0.0102326):0.00169995):0.00258127,747236:0.00740666):0.00182816):0.00109143,1087314:0.014615):0.00213322,914316:0.0107789):0.00228051):0.00166753,((337108:0.00347578,(550336:0.00179654,79249:0.000898394):1e-06):0.00173665,(2898544:0.00167142,((773790:0.00269562,728700:0.00684742):0.000850837,(243669:0.00762825,((783817:0.00183008,241037:0.00725276):1e-06,((255871:0.00591811,237832:0.00421936):0.00168863,(744374:0.00423769,4251237:0.00169113):0.00083839):0.000843165):1e-06):0.000841985):1e-06):0.00250857):1e-06):0.000942545):0.000943729,(459860:0.00680867,4483230:1e-06):0.00226502):0.000832827):0.000838454):0.000835005):0.00316056):0.00399924,(653807:0.00607704,510497:0.0104221):0.00545415):0.00290072,771225:0.00945562):0.00311603,(((513153:0.00804855,615042:0.0132667):0.00571549,(737234:0.0078848,556256:0.0251301):0.00707718):0.00509945,(((307710:0.0107713,(314594:0.00899312,(345405:0.00316139,108953:0.0232985):0.00736981):0.00699163)0.307:0.0042107,(((941244:0.00268192,(890684:1e-06,310272:0.0051774):0.00600757):0.0100047,341137:0.00869613):0.00297956,339055:0.0172643):0.00465798):0.00788803,(315545:0.0100848,771757:0.00287433):0.00400839):0.00971422):0.00379109):0.0113987,(((((4412618:0.0149496,((3387041:0.0102817,(195536:0.00333761,((692063:0.00551006,1632397:0.000900691):0.000911571,(3097140:0.011416,2446903:0.0115325):0.00361216):1e-06):1e-06):0.00502243,565997:0.00366688):0.00519819):0.00071013,((405820:0.0100045,(3908159:0.00423326,(617865:0.00637302,4341779:0.00452175):0.00361204):0.00088815):0.00412429,(((588820:0.00327207,1604223:0.00352573):0.00145171,(3015111:0.00541823,((1110662:0.00425177,541323:0.00617293):0.00225679,((2528846:0.00463271,835431:0.00292555):0.0020162,(670680:0.0108546,773952:0.00283714):0.000865566)0.635:1e-06):0.00305238):0.00110959):1e-06,(((4431375:0.00452449,(195867:0.00338623,183810:0.0110419)0.718:0.00166898)0.334:1e-06,(556252:0.00451251,(573393:0.00452672,1798023:0.00273135):0.00362264):0.00181577):0.00117092,(668509:0.00671585,552304:0.00782826):0.00278151):0.00135136):0.00174156):0.00171885):0.00383108,553746:0.0113896):0.00166404,((562880:0.00833299,((610081:0.00455512,193659:0.00505677):0.000795812,(687913:0.00731508,(176575:0.00416198,(560175:0.0151614,512462:0.0072516):1e-06):0.000831874):1e-06):0.00327976):0.00139315,(512640:0.0160914,619389:0.0140851):0.00176099):0.00345324):0.00682144,(759933:0.00482009,((1139829:0.00332893,(747265:0.00828768,67852:0.00183858):0.000918475):0.00164689,((4362615:0.0347802,((((4362613:1.25045e-05,(4332551:0.00169462,4362619:0.0164741):0.0133049):0.0249034,75293:0.0128154)0.486:1e-06,4363225:0.0138998):1e-06,4325367:1e-06):0.00139356):0.0035904,((552540:0.00497766,(574260:0.003319,(730684:0.00337544,743265:0.0058983):0.000809155)0.581:0.000831028):0.000864142,662761:0.00500046):1e-06):0.00166054):0.00196913):0.00748837):0.00554345)'g__Nitrosopumilus':0.00449676,((((650745:0.009342,((511243:0.00356548,(((3674543:0.00167176,(((199038:0.00603029,((511547:0.000736612,797199:0.00831401):0.00641114,((510586:0.00360222,(((195741:0.00332684,181636:0.00416433):1e-06,(575775:0.0026974,511364:0.0036106):0.00177232):0.00165201,(550649:0.00448078,680686:0.00997429):1e-06):0.00166124):0.000795033,536990:0.0138142):0.00434139)0.559:0.000889882):0.00148279,4386345:0.00633475)0.161:1e-06,(708647:0.0100057,((668936:0.00540932,675103:0.00818098):0.00647036,(540305:0.0130605,537704:0.00509007):0.00492859)0.141:1e-06):0.00436798):0.00165879):0.000945279,((654252:0.0035877,(((((541313:0.00169771,793100:0.0185222):0.0060696,(540203:0.0137007,509765:0.00363632):0.00221139):0.00267553,766382:0.00496457):0.00572135,(582482:0.00806401,582358:0.00760338):0.00269407):0.00297802,729035:0.00449617):0.00179559):0.000922821,(554925:0.00460853,615683:0.0122863):0.00370161):0.000938578):0.00655594,(((510958:0.00546221,(547475:0.00821124,637158:0.0106754):0.00472795):0.00718699,(565796:0.0106623,1054:0.0207187)0.135:0.00903895):0.00364646,(512605:0.0019042,(726655:0.0103521,780370:0.0146147):0.00314636):0.00335487):0.00176956):0.00229667):0.0029535,550963:0.00672408):0.00266771):0.00259043,(550023:0.015651,((((543351:0.0020073,667517:0.00640622):0.00527972,(((556457:0.0102764,630574:0.00869609):0.00461186,736660:0.00709608):0.0039368,(764710:0.0109588,749199:0.00458208):0.001818):1e-06)0.625:0.00246033,545027:0.00462314):0.00153235,(513593:0.0106452,685701:0.00651003):0.00377625):0.00808761):0.00478439)0.005:0.00338434,(734196:0.0075977,(510828:0.0103854,((568724:0.0177491,(618182:0.00634422,(573586:0.00628427,(537265:0.0135552,555371:0.0134137):0.00551608):0.00818289):0.00572111):0.00327193,540244:0.00992813):0.0095435):0.00457167):0.0104617):0.00465416,349600:0.0107393):0.0106038):0.00262581,(((((556642:0.00567483,549041:0.00645091)0.44:0.0018478,(100299:0.00669914,4328762:0.00825166):0.000728859):0.014085,660017:0.0138702):0.00475105,((2763190:0.00275638,3837750:0.00121574):0.00964815,(155789:0.0106564,(580314:0.00211706,((((69639:0.002161,1029:0.00543385):0.0104301,(238620:0.0230771,(36985:0.011369,(31020:0.00652594,(153762:0.00557493,((1136866:0.0026881,((1124628:0.00600692,1138988:0.00169499):0.00207848,1129716:0.0183408)0.369:0.00231086):0.00207262,4466258:0.00592672):0.00231563):1e-06):0.00288584):0.0253007):0.00713186):0.00306512,155495:0.0147365):0.00648983,155684:0.0056907)'s__symbiosum':0.00294119):0.00336007)'g__Cenarchaeum':0.000888205):0.00140322):0.00227504,(329323:0.00297242,((712463:0.0126064,(195292:0.00712523,186548:0.00892044):0.00581204):0.00277758,(776850:0.0147713,(619691:0.0107678,(185612:0.00505707,4008185:0.00545464):0.00301077):0.00594093):0.00664564):0.00265553):0.00442877):0.00370488):0.00120192):0.00550336,((196754:0.0028781,(4383304:0.00561148,545643:0.00463373)0.485:0.000731328):0.021158,((1126:0.0188593,(4073697:0.00998593,(46043:0.0056592,(4370928:0.00367313,(112708:0.00595104,824846:0.00420106):0.000767702):0.0026878):0.00596617):0.00996557):0.0241684,((((554594:0.0102133,(753582:0.00424262,(642340:0.0154494,547138:0.00214133):0.00539195):0.0084033):0.00679439,((((535202:0.00470247,182872:0.00489465)0.167:0.000982975,185378:0.00585352):0.00174935,(800279:0.00142957,(554789:0.0134094,(570918:0.0166251,542209:0.000901991):0.00402517):0.00279213):0.00220773):0.00179113,(574960:0.00984535,557886:0.00483617):0.00765336):0.00314115):0.00601828,(((550229:0.0157298,((244418:0.00419087,242379:0.0308581):0.00471414,(210741:0.000901353,72363:0.0046544):0.0103186):0.00318107):0.00645651,((836616:0.00618178,140284:0.00460676):0.000903054,((104153:0.00335292,(694744:0.00113484,4414549:0.006067)0.532:0.00409215):0.00436104,704269:0.00511336):0.0011763):0.00616828):0.00355033,(174560:0.00386293,((100150:0.00397417,(585896:0.00277061,564618:0.00827336):0.00653909):0.00101774,((4431378:0.0207467,1655389:0.00527194):0.000839854,((1105152:0.00451463,1584736:0.00557275):0.0102902,512519:0.00371242):0.00706045):0.00184914):0.00173376):0.00182219)0.63:0.00168413):0.00550646,(((758445:0.00895399,617617:0.0235326):0.00919869,((((838626:0.00552512,104620:0.00735935):0.00121614,((1051:0.0095945,(195879:1e-06,1055:0.00621372):0.0015791):0.000867033,(673386:0.00285578,((105798:0.0140069,657355:0.00945346):0.0140824,747258:0.00368316):0.00256021):0.00181879):0.000889942):0.00514927,(586145:0.00264074,99837:0.0207123):0.00377667):0.00606324,4376718:0.0112188):0.000989753):0.00222143,((728703:0.00709359,741963:0.0168343):0.00463704,(103996:0.0111957,((193496:0.00254315,730215:0.00726655):0.001612,512142:0.0147427)0.2:0.00175414):0.00102039):0.00249638):0.0032815):0.00554972):0.00782445):0.00571998):0.00770426)'f__Cenarchaeaceae':0.0234471):0.0360599,(641573:0.00444125,(752818:0.00091956,(756307:0.0123981,((4343896:0.0082032,(216453:0.00479926,(3034532:0.0074281,1129729:0.00433177):0.00118768):0.00269703)0.017:0.00260719,(((253497:0.00507381,(656621:0.00401114,215972:0.0010526):0.00405746):0.00702533,((1143180:1e-06,(18486:0.000886228,73503:0.00368647):0.000882212):0.0134714,(208997:0.0143835,(((144908:0.00444032,(46479:0.00296103,31759:0.0077244):0.00350434):0.00303002,49412:0.0026066):0.023217,190020:0.0128394):0.00548069):0.00831443):0.0188997):0.00883874,(625603:0.0229886,(791248:0.00189856,765358:0.0317594):0.0148509):0.00566774):0.00315405)'f__SAGMA-X':0.00176441):1e-06):0.013293)0.638:0.005748):0.014454):0.00578667):0.00781194)'o__Cenarchaeales':0.0316283,(623513:0.00431271,(101095:0.0522569,(4400134:0.0379797,((4400135:0.0102755,((((((716787:0.00169546,(427048:0.0121473,71074:0.00230263):0.00109189):0.000849089,(107234:0.00178369,(256858:0.00083533,(565364:0.0102969,537227:0.0166312):0.00180944):0.00342493):1e-06):0.00177771,((1126596:0.00141883,(((4362616:0.0156595,4362614:0.0333895):0.00527575,4362618:1e-06):1e-06,4362617:0.0103114):0.0165208):0.020707,756973:0.00919042):0.00297095):0.000762421,((143107:0.00174753,(543169:0.0017058,572813:0.00342443):0.000855849):1e-06,1122723:0.00173203):1e-06):0.000791164,240322:0.00345713)'s__SCA1145':0.00079868,4362620:0.0222091):0.00101051):0.00143009,(4334775:0.00379143,(4478631:0.00522897,(((252853:0.00776792,1112884:0.00597142):0.0131918,(((1105312:0.00375748,(720511:0.00504541,664922:0.00781626):0.00169949):0.00408365,510739:0.00159511):0.00189605,642822:0.00346666):0.00452652):0.00379911,(1132905:0.0149185,(((774663:0.00589039,(250336:0.0086412,1107760:0.00183336)0.282:0.00246733):0.0162366,780322:0.00859257):0.0039268,(((102237:0.000925144,101424:0.00534644):0.0102693,((107081:0.00681004,(106926:0.00859016,1144:0.00216108):0.00172026)0.826:0.0019105,(512943:0.00815715,104677:0.00904529):0.00494288):0.00622028)0.807:0.00319796,((((236566:0.00502088,1146:0.000985508):0.00777961,(4468717:0.009323,(553459:0.00109948,142573:0.000879119):0.00651805):0.00895038):0.00547415,(((1143:0.00761896,(142373:0.0029649,1145:0.000860117):0.00302186):0.00878516,(101928:0.0153669,((101071:0.0024519,(647593:0.0103486,556561:0.00682107):1e-06):0.00386692,((101592:0.00572515,106039:0.005165):0.00332535,1142:0.0011191)0.233:0.00281014):0.0151961):0.00361197)'s__SCA1170':0.0150373,(1140:0.00776752,(105113:0.00719202,694995:0.00409184):0.00335788):0.00591555):0.008586)0.712:0.00194519,(1141:0.0158147,(((669547:0.0240838,(613229:0.0126987,((748601:0.00635568,(1148:0.00184136,610438:0.00452719):0.00128752):0.00274207,613187:0.0269518):0.00505875):0.00587796):0.00478332,((641035:0.0290047,725404:0.0156252)0.724:0.00046138,((((765291:0.00660995,(76611:0.00625836,4456654:0.00413562):0.00433669):0.00104762,((737638:0.00281188,(548787:0.00607427,196412:0.00567081):0.00172818)0.421:0.00171748,((723248:0.018744,653550:0.0416967):0.00154197,4364157:0.00262804):0.0008276):1e-06):0.00167343,((711605:0.00478337,(647619:0.00604814,4466739:0.00564969):0.00336409):0.00298902,(726864:0.0134733,652441:0.0176687):0.00598388):0.00305547):0.000851016,4225748:0.0052522):0.000822745):0.00225104):0.00190384,((687226:0.0119206,704748:0.010068):0.00368436,(25116:0.014307,((54107:0.022198,1136152:0.00174454):0.000857248,(((47778:0.00610436,((100780:0.00135946,150607:0.029754):0.00311864,4457984:0.00273727):0.000881091):0.00608175,4476200:1e-06):0.000859481,1110860:1e-06):1e-06):0.000951629):0.00199167):0.00331728)'s__gargensis':0.00530613):0.0036862):1e-06):0.00135575):0.00616827):0.00945511):0.00264487):0.00286352):0.00290776)'g__Candidatus Nitrososphaera':0.0226679)0.825:0.00667654):0.013419)'o__Nitrososphaerales; f__Nitrososphaeraceae':0.018473):0.0549384):0.0261293):0.0170925)'c__Thaumarchaeota':0.0346055):0.00748757):0.012334):0.022266):0.0151796):0.00486732):0.0198872):0.0226007):0.0123418)'p__Crenarchaeota':0.0376818):0.00676105):0.022258):0.0160948)'k__Archaea':0.0195132):0.327872,((((((4067875:0.0682158,(575225:0.0431838,2033801:0.058844):0.0302253):0.0425559,(((4248037:0.0818389,TGGGGAATTTTGGACAATGGACGAAAGTCTGATCCAGCAATTCTGCGTGCATGATGAAGGCCTGCGGGTCGTAAAGTGCTTTTTTGAGGGAAAACGACTGATGGTACCTCAAGAATAAGGGACGGCTAACTCTGTGCCAGCAGCCGCGGTAATACAGAGGTCCCAAGCGTTATCCGGATTTACTGGGCGTAAAGAGTCCGTAGCTGGCATTGTAAGTCTTGATTCAAATACTCTGACTCACTCAGAGAAA:0.140551):0.0335462,((1130372:0.0170693,(200608:0.0158349,1136128:0.022399):0.00759708):0.0308887,TGGGGAATATTGGTCAATGGACGAAAGTCTGAACCAGCGATTCTGCGTGAAGGATGAAGCATTACGGTGTGTAAACTTCTTTTTTGGGGGAAGACGAATGACGGTACCCCACGAATAAGGGACGGCTAACTACGTGCCAGCAGCCGCGGTAATACGTAGGTCCCAAGCGTTATCCGGAATTACTGGGCGTAAAGAGTCTGTAGCTGGTCTCGAAAGTCTACTTTCAAATACCTCGGCTTAACCGAGGAAA:0.0577233):0.0319315):0.0241504,((3617745:0.0636122,(246601:0.0617563,(810194:0.00538833,(((568911:0.00642711,TGGGGAATATTGGACAATGGGCGAAAGCCTGATCCAGCGATTCTGCGTGAAGGATGAAGCCTCGTGGGGTGTAAACTTCTTTTCTGGGAGAAGACGAATGACGGTATCTCAGGAATAAGAGACGGCTAACTACGTGCCAGCAGCCGCGGTAATACGTAGGTCTCGAGCGTTATCCGGAATTACTGGGCGTAAAGCGTCTGTAGCCGGATGTATAAGTCTGTCTTTAAATACTCCGATTCAATCGGAGAAA:0.0149002):0.00262615,TGGGGAATATTGGACAATGGGCGAAAGCCTGATCCAGCGATTCTGCGTGAAGGATGAAGCCTTGTGGGGTGTAAACTTCTTTTCTGGGAGAAGACGAATGACGGTATCTCAGGAATAAGAGACGGCTAACTACGTGCCAGCAGCCGCGGTAATACGTAGGTCTCGAGCGTTATCCGGAATTACTGGGCGTAAAGCGTCTGTAGCCGGATGTATAAGTCTGTCTTTAAATACTCTGATTCAATCGGAGAAA:0.010747):0.00618006,(1133369:0.00610263,1123138:0.00545617):0.0109432)0.555:0.00961502):0.0570574)0.702:0.0135246):0.0173998,((2773512:0.0169336,3942288:0.0100939):0.0803212,((((((737498:0.00956536,TGGGGAATCTTGCACAATGGACGAAAGTCTGATGCAGCGATTCCGCGTGGAGGATGAAGCATCATGGTGTGTAAACTCCTTTTCTGGTAGAAGACGAATGACGGTATACCAGGAATAAGGGACGGCTAACTACGTGCCAGCAGCCGCGGTAATACGTAGGTCCCAAGCGTTATCCGGAGTAACTGGGCGTAAAGTGTCCGTAGCCTGATATTTAAGTCTGTTTTCAAATATCTCAGCTCAACTGAGAGAA:0.00432973):0.0338176,(346610:0.0252299,200180:0.0489114):0.00829229):0.00972304,((3268720:0.017786,TGAGGAATCTTGCACAATGGGCGAAAGCCTGATGCAGCGATTCCGCGTGGAGGATGACGCATTACGGTGTGTAAACTCCTTTTCTGGTGGAAGACGAATGACGGTACACCAGGAATAAGGGACGGCTAACTACGTGCCAGCAGCCGCGGTAATACGTAGGTCCCAAGCGTTATCCGGATTTACTGGGCGTAAAGTGTACGTAGCCTGATATGTAAGTCTGTTTTCAAATACCTCGACTCAATCGAGGACA:0.00659877):0.00972161,((693574:0.0228649,TGGGGAATCTTGCACAATGGGCGAAAGCCTGATGCAGCGATTCCGCGTGGAGGATGACGCATTACGGTGTGTAAACTCCTTTTCTGGTGGAAGACGAATGACGGTACACCAGGAATAAGGGACGGCTAACTACGTGCCAGCAGCCGCGGTAATACGTAGGTCCCAAGCGTTATCCGGATTTACTGGGCGTAAAGTGTACGTAGCCTGATATGTAAGTCTGTTTTCAAATACCTCGACTCAATCGAGGAAA:6.11352e-06):0.0,TGGGGAATCTTGCACAATGGGCGAAAGCCTGATGCAGCGATTCCGCGTGGAGGATGACGCATTACGGTGTGTAAACTCCTTTTCTGGTGGAAGACGAATGACGGTACACCAGGAATAAGGGACGGCTAACTACGTGCCAGCAGCCGCGGTAATACGTAGGTCCCAAGCGTTATCCGGATTTACTGGGCGTAAAGTGTACGTAGCCTGATATGTAAGTCTGTTTTCAAATACCTCGACTCAATCGAGGACA:6.11352e-06):0.00597161):0.00846007):0.0100331,(((3625242:0.03682,((2323769:0.00290073,2877492:0.00792558):0.00580284,((4001463:0.00679705,4361967:0.00076403):0.013615,(4235160:0.0116896,(3675511:0.00286101,(2630394:0.00420395,3775870:0.00680334):0.00903381):0.0015625):0.0123785):0.00451343):0.0220551):0.0251315,((4337280:0.0125193,1785734:0.0799148):0.0168938,((1588446:0.00593988,(264735:0.0182769,(200359:0.000915801,4400869:0.00331896):0.00583785):0.00254596):0.00561424,(4213913:0.00274077,(4330849:0.0149744,4451114:0.00103954):0.0035041):0.00524932):0.0133262):0.0344754):0.0105942,((4213909:0.0273646,(4475281:0.00517334,4475282:0.0130064):0.00621153):0.0165311,(290320:0.0251597,(276836:0.00374285,271582:0.00557978):0.0116485)0.614:0.00865959):0.0131043):0.0100067):0.0173995,((2387758:0.0319575,4481520:0.0475237):0.0275502,(4363440:0.0456915,(4335313:0.00349966,4353471:0.007472):0.0247485):0.018285):0.00894369):0.0164628,(3156587:0.0617194,(581634:0.0221428,1134828:0.0550501):0.0268479):0.0203867):0.0108161):0.0112674):0.0128567):0.0485543):0.0202319,1873000:0.169305)0.541:0.00620231,(4353624:0.0705313,(1121934:0.0668632,4336154:0.0866627):0.0298063):0.0273171):0.0469046,203503:0.0790683)'p__SR1':0.114221,(((((((((((((((4465423:0.0439785,(1603770:0.0271079,(2489598:0.00258476,2729130:1e-06):0.0237284):0.0198135):0.0112505,(((4388968:0.0531272,2510847:0.0563677):0.011614,(((518972:0.0314791,(4471596:0.0441578,(584820:0.0418714,(725873:0.0290822,(528330:0.0241398,294676:0.000801626):0.0137524):0.0152215):0.010782):0.00591996):0.00939668,(156037:0.0683927,138924:0.0494265):0.0132779):0.00777633,(253543:0.0492421,772868:0.0379255)0.507:0.00792154)0.297:0.00469885):0.00682715,(((806871:0.0549335,832623:0.0388883):0.0140735,3047522:0.0449131):0.00403729,4354105:0.0366361):0.00513542):0.0137338):0.00682782,312163:0.0574522):0.00814604,4461435:0.0894586):0.0178579,(557782:0.0280123,550349:0.0844451):0.0564707):0.0205188,((536309:0.0410378,(4390352:0.0102453,(527162:0.0397199,((545753:0.0241093,(710049:0.00190353,(243744:0.00075385,257346:0.0368391):0.00219221):0.0201392):0.011387,(((163740:0.0152609,2828240:0.00791863):0.0111326,4314310:0.0602606):0.00550845,(2967664:0.0224933,(245560:0.000885535,(2404779:0.012729,1870722:0.0098761):0.000726415):0.00826177):0.0290798):0.00858539):0.00416062):0.00512723):0.0152823):0.0200272,((((572775:0.0019914,(4385821:0.0739947,542282:1e-06):0.0420388):0.0284076,(1611781:0.00752381,640135:0.0160182):0.0350588):0.0174563,334709:0.0854686):0.014574,(4390351:0.0299548,(4455804:0.0306357,(338492:0.00149176,1963374:0.0248244):0.0128633):0.041505):0.0113841):0.0357929):0.0213786):0.019156,(((1119728:0.0610641,(3279834:0.0459059,(639919:0.0242346,((592080:0.0240731,513878:0.0249951):0.00362839,(((((246174:0.00645296,257528:0.00643272):0.00077682,(257364:0.00882378,254792:0.00703077):0.00186018):1e-06,243398:0.0015883):1e-06,(((3560828:0.00629365,4362200:0.00654679):0.000795853,2653336:0.00800488):1e-06,(2572172:0.0064379,4412231:0.00869133):0.000977157):0.00171698):0.0352089,4278327:0.0715584):0.00547766):0.0134173):0.0126545):0.0135982):0.0207358,(((4399124:0.0281595,(3751971:0.00165926,4480469:0.00330034):0.0266451)0.677:0.00946852,((3122641:0.0099801,(1852674:0.00399,4376941:0.00599307):0.0243896):0.0376907,1559570:0.0550142):0.0125439):0.019013,(533466:0.0637885,316269:0.0624509):0.0161699):0.0296242):0.0211603,((1109263:0.04707,(((4440057:0.0383063,(307655:0.0326993,3656043:0.0480144):0.012809):0.0247267,TAAAGAATCTTCCGCAATGGGCGAAAGCCTGACGGAGCGACACCGCGTGCAGGATGACGGCCTTCGGGTTGTAAACTGCTTTTTTGGGGGAATAATTTTGAATCAACCCCAAGAATCAGCACCGGCTAATCACGTGCCAGCAGCCGCGGTAATACGTGAGGTGCAAACATTACCCGGATTCATTGGGCGTAAAGAGTCCGTAGGTGGCAAGGTAAGTCAGATGTTAAATCTTGAGGCTCAACTTCAAGTC:0.0670539):0.000975849,TAAAGAATCTTCCGCAATGGGCGAAAGCCTGACGGAGCGACACCGCGTGCAGGATGACGGCCTTCGGGTTGTAAACTGCTTTTTTGGGGGAATAATTTTGAATCAACCCCAAGAATCAGCACCGGCTAATCACGTGCCAGCAGCCGCGGTAATACGTGAGGTGCAAACATTACCCGGATTCATTGGGCGTAAAGAGTCCGTAGGTGGCAAGGTAAGTCAGATGTAAAATCTTGAGGCTCAACTTCAAGTC:0.0723334):0.0271539):0.0446294,(74066:0.0116947,TAAGGAATCTTTCGCAATGGGGGAAACCCTGACGAAGCGACACCGCGTGAACGATGAAGGTCGGAAGATCGTAAAGTTCTTTTCTGAAGGAAAAATTCTGATTGTACTTCAGGAATAAGCACCGGCTAACTCCGTGCCAGCAGCCGCGGTAAGACGGAGGGTGCAAGCGTTATCCGGAATCATTGGGCGTAAAGTGTTCTCAGGTGGTTTTTTAAGTCAAATGTCAAAGCCTGAAGCTTAACTTCAGTCC:0.0262345):0.132449):0.0211575):0.0170839)'c__3BR-5F':0.0243255,(((317368:0.0423503,((347100:0.0170745,630600:0.0395355):0.0139969,((144617:0.0186326,(683615:0.0250903,(581615:0.0106859,352496:0.0170816):0.00569291):0.0068158):0.0155582,825111:0.035687):0.00561089):0.0113264):0.0492373,(209956:0.0585927,4388651:0.0255687):0.0449476)'c__GN07':0.0285305,(141349:0.123036,(4340428:0.052332,(((240836:0.0189974,((344967:0.0240867,((1598953:0.00427852,3130288:0.00151364):0.0227771,576418:0.0240184):0.00332985):0.00619408,(((510313:0.00575102,656455:0.0252973):0.00398283,((((256855:0.0065613,2294756:0.00562785):0.00979041,288295:0.00282007):0.00160367,279155:0.00683826):0.00360346,(626615:0.00662928,4449383:0.0129335):0.00471853):0.00129316):0.008647,1111656:0.0141949):0.0106516):0.00427505):0.016839,(259257:0.0234475,773394:0.0338496):0.0113686):0.013293,(((1121301:0.026873,(155524:0.0255842,3586756:0.0102208):0.019986):0.0290141,(251541:0.128567,(268819:0.0263736,(4331208:0.0270064,(139470:0.00472416,(3019095:0.00752621,2413207:0.00590405):1e-06):0.01516):0.0112693):1e-06):0.0109463):0.0109537,TGAGGAATCTTCCGCAATGGGCGAAAGCCTGACGGAGCGACACCGCGTGAAGGATGAAGGCGTTTTCGTTGTAAACTTCTTTTTTGAGGGAATAACTGATGAAGGTACCTCAAGAATAAGCACCGACTAACTATGTGCCAGCAGTCGCGGTAATACATAGGGTGCAAGCGTTATCCGGAATTATTGGGCGTAAAGCGTTCGTAGGCGGTTAAGCAAGTTTGTGGTTAAATCCGGTCGCTCAACGATCAAA:0.0600414):0.00432113)'c__BB34':0.00590765):0.0410579):0.0186046):0.00601734):0.013541,(((3927137:0.0895552,4312504:0.0721409):0.0748583,(309725:0.0472807,101480:0.0967363):0.0401799):0.0459489,(((2924507:0.0666413,(1570814:0.0490517,(3108363:1e-06,3610066:0.00266809):0.0301886):0.0284436):0.0176817,((566589:0.0147817,(4348948:0.0629178,1124607:0.00715303):0.00755378):0.0125038,((1109305:0.0211685,(266914:0.0176544,233988:0.104294):0.0133499):0.0178346,(826493:0.000997715,578342:0.00685215):0.0434833):0.0337724):0.0484437):0.0177345,(574219:0.0770128,(3127101:0.105709,(4391768:0.0777082,(304839:0.0606839,(3475823:0.0284245,(((4392874:0.0260629,244043:0.0404551):0.0140815,(2900798:0.00191754,4400313:0.000479825):0.0286574):0.0115147,4462993:0.0304308):0.00882723):0.00878331):0.0100863):0.0160524):0.0150505)0.545:0.00917448)'c__IIB17':0.0587838):0.0104731):0.0105974,(1863664:0.113652,((551860:0.0554512,(578760:0.0507422,(567983:0.0362612,200141:0.0533549):0.0273483):0.0161503):0.0199901,((((656929:0.0406735,(824588:0.0340805,225650:0.0300893):0.0151439):0.0185312,((235516:0.0497923,(1515648:0.0509029,(111630:0.0261226,(4299277:0.0131465,(4315530:0.0327404,(((112296:7.28103e-06,TGAGGAATCTTCCGCAATGGACAAAAGTCTGACGGAGCGACGCCGCGTGGTGGATGAAGGCCTTAACTGGTCGTAAACACCTGTTCTGAGGGACGAAATTTTTGACGGTACCTCAGGAGAAAGTATCGGCAAACCCTGTGCCAGCAGCCGCGGTAATACAGGGGATACAAGCGTTACTCGGAATCACTGGGCGTAAAGCGTCTGTAGGTTCTTTAGTAAGTCTGCGGTAAAAGTCCGGGGCTCAACCCCG:0.0272382):0.0,TGAGGAATCTTCCGCAATGGACGAAAGTCTGACGGAGCGACGCCGCGTGGTGGATGAAGGCCTTAACTGGTCGTAAACACCTGTTCTGAGGGACGAAATTTTTGACGGTACCTCAGGAGAAAGTATCGGCAAACCCTGTGCCAGCAGCCGCGGTAATACAGGGGATACAAGCGTTACTCGGAATTACTGGGCGTAAAGCGTCTGTAGGTTCCTATGAAAGTCTGGGGTAAAAACTCAGTGCTTAACACTG:0.0572333):0.020656,TGAGGAATCTTCCGCAATGGGCGCAAGCCTGACGGAGCGACGCCGCGTGGTGGATGAAGGCCTTTACCGGTCGTAAACACCTGTTCTGAGGGACGAAATTTTTGACGGTACCTCAGGAGAAAGTATCGGCAAACCCTGTGCCAGCAGCCGCGGTAATACAGGGGATACAAGCGTTACTCGGAATTACTGGGCGTAAAGCGTCTGTAGGTGCTTAAGAAAGTCTGAGGTAAAAACCCGGGGCTTAACCCCG:0.0387428):0.00915978):0.00778683):0.0265963):0.0244436):0.0403506):0.0159105,(((4439806:0.0391441,((65673:0.0271401,1122144:0.0223572):0.00854382,((((((757820:0.00656638,TTAGGAATCTTCCGCAATGGGCGAAAGCCTGACGGAGCGACACCGCGTGAAGGATGAAACCCTTTACTGGGCGTAAACTTCTGTTGTGAGGGACGAAATTTTTGACGGTACCTCACGAGAAAGCACCGGCTAATTCTGTGCCAGCAGCCGCGGTAAGACAGAAGGTGCAAACGTTACTCGGAATTACTGGGCGTAAAGCGTCTGCAGGTTTCCTGCCACGTCTGGCGTCAAAACGCAGTGCTCAACACTG:0.0435904):0.00911112,TTAGGAATCTTCCGCAATGGGCGAAAGCCTGACGGAGCGACACCGCGTGAAGGATGAAGCCCTTTCTGGGTGTAAACTTCTGTTGTGAGGGACGAAATTTTTGACGGTACCTCACGAGAAAGCACCGGCTAATTCTGTGCCAGCAGCCGCGGTAAGACAGAAGGTGCAAGCGTTACTCGGAATTACTGGGCGTAAAGCGTCTGTAGGTGTCTTGCCACGTCTGGTCACAAAATGCGGGGCTCAACCCCGC:0.00620978):0.00807941,TTAGGAATCTTCCACAATGGGCGAAAGCCTGATGGAGCGACACCGCGTGAAGGATGAAACCCTTAACTGGGCGTAAACTTCTGTTATGAGGGACGAAATTTTTGACGGTACCTCATGAGAAAGCACCGGCTAATTCTGTGCCAGCAGCCGCGGTAAGACAGAAGGTGCAAGCGTTACTCGGAATTACTGGGCGTAAAGCGTCTGTAGGTGTCCTTCCACGTCTGGATTTAAATTGCGGGGCTCAACCCCG:0.0336717):0.0012051,TTAGGAATCTTCCGCAATGGGCGAAAGCCTGACGGAGCGACACCGCGTGAAGGATGAAGCCCTTAACTGGGTGTAAACTTCTGTTGTGAGGGACGAAATTTTTGACGGTACCTCACGAGAAAGCACCGGCTAATTCTGTGCCAGCAGCCGCGGTAAGACAGAAGGTGCAAGCGTTACTCGGAATCACTGGGCGTAAAGCGTCTGTAGGTGTTCTTCCACGTCTGGTATGAAAGTTCGGGGCCCAACCCCG:0.0238749):3.003e-05,CTAGGAATCTTCCGCAATGGGCGAAAGCCTGACGGAGCGACACCGCGTGAAGGATGAAGCCCTTAACTGGGTGTAAACTTCTGTTGTGAGGGACGAAATTTTTGACGGTACCTCACGAGAAAGCACCGGCTAATTCTGTGCCAGCAGCCGCGGTAAGACAGAAGGTGCAAGCGTTACTCGGAATTACTGGGCGTAAAGCGTCTGTAGGTTTCTTTCCACGTCTGGCGTAAAATTTCGGGGCTTAACCCTG:0.0116634):0.0181935,(4483735:0.0287327,((((4368878:0.00276546,TTAGGAATCTTCCGCAATGGGCGAAAGCCTGACGGAGCGACACCGCGTGAAGGATGAAGCCCTTTCTGGGTGTAAACTTCTGTTATGAGGGAAGAAATTTTTGACGGTACCTCATGAGAAAGCACCGGCTAATTCTGTGCCAGCAGCCGCGGTAAGACAGAAGGTGCAAGCGTTACTCGGAATTACTGGGCGTAAAGCGTCTGTAGGTGTCTGACCACGTCTGGCGTGAAATCTCAGGGCTCAACCCTGT:6.11352e-06):0.00104981,TTAGGAATCTTCCACAATGGGCGAAAGCCTGATGGAGCGACACCGCGTGAAGGATGAAGCCCTTTCTGGGTGTAAACTTCTGTTATGAGGGACGAAATTTTTGACGGTACCTCATGAGAAAGCACCGGCTAATTCTGTGCCAGCAGCCGCGGTAAGACAGAAGGTGCAAGCGTTACTCGGAATTACTGGGCGTAAAGCGTCTGTAGGTGTCTAGTCACGTCTGGTGTGAAATCACAGGGCTCAACCCTGT:0.0249411):0.0006967,TTAGGAATCTTCCGCAATGGGCGAAAGCCTGACGGAGCGACACCGCGTGAAGGATGAAGCCCTTTCTGGGTATGAGGGAAGAAATTTTTGACGGTACCTCATGAGAAAGCACCGGCTAATTCTGTGCCAGCAGCCGCGGTAAGACAGAAGGTGCAAGCGTTACTCGGAATTACTGGGCGTAAAGCGTCTGTAGGTGTCTGACCACGTCTGGCGTGAAATCTCAGGGCTCAACCCTGTGTCCACATCGGAA:0.0553907):0.00489147,TTAGGAATCTTCCGCAATGGGCGAAAGCCTGACGGAGCGACACCGCGTGAAGGATGAAGCCCTTTCTGGGTGTAAACTTCTGTTGTGAGGGAAGAAATTATTGACGGTACCTCACGAGAAAGCACCGGCTAATTCTGTGCCAGCAGCCGCGGTAAGACAGAAGGTGCAAGCGTTACTCGGAATTACTGGGCGTAAAGCGTCTGTAGGTGTCTGGCCACGTCTGGTGTGAAATCTCAGGGCTTAACCCTGT:0.00964933):0.012272):0.00843489)0.483:0.00226403):0.0165132):0.0321356,4479103:0.037613)0.524:0.00978419,704403:0.116899):0.0134136):0.00552756):0.0171741,(((4482300:0.0481005,((589847:0.0290568,(621842:0.0122291,(339780:0.02865,4452947:0.0193308):0.00749514):0.0170227):0.0235242,(((807304:0.0347806,(4425145:0.0206745,166691:0.0456899):0.00820307):0.00604549,695495:0.0271671):0.00857123,(523133:0.0172219,264825:0.0150484):0.0275686)0.195:0.00584327):0.00766883):0.00890916,4347885:0.0664183):0.00940687,((2660423:0.0375297,4031430:0.0604826):0.0197679,583149:0.0647414):0.00950974):0.0153859):0.00483032,(1113693:0.057997,4404040:0.0320089):0.0197638):0.0253714):0.0749349)'c__GKS2-174':0.0211127):0.00801151,(3950214:0.133211,((1646976:0.0376467,(((((4356696:0.0125778,(2840910:0.00958701,4461636:0.0194375):0.00263796):0.00438622,(4449965:0.00241458,4479394:0.000831211):0.0127031):0.00631873,(4173559:0.0137638,(4338379:1e-06,(3865580:0.00344438,4393841:1e-06):1e-06):0.00874283):0.00582277)0.284:0.00253028,4348002:0.0169619):0.0066125,4444707:0.00985984):0.0277589):0.0207071,((4324012:0.00470564,4372637:0.0181622):0.0471602,(4470426:0.0347581,((3992247:0.000833438,4408718:0.000797932):0.0158621,(1972962:0.0166237,4436700:0.0112104):0.00579075):0.00733297):0.0220991):0.0206743)'c__SBYW_2184':0.0740653):0.033884):0.0101388,((((4366536:0.05565,(3805995:0.0305819,(3831490:0.00734268,3886622:1e-06):0.0100498):0.0517669):0.0101771,((4331028:0.0495377,(200775:0.0390932,161400:0.0508285):0.0118744):0.024301,(((366648:0.0307727,(4342059:0.0161022,4371143:0.0126129):0.0550135)0.289:0.00906568,4472671:0.0647076):0.0197026,(674943:0.020493,4407924:0.00772723):0.0387429):0.0276039):0.0155335):0.00979679,(178758:0.0788989,(1939595:0.00506738,4187681:0.000864622):0.0631752):0.0112303):0.0909356,564591:0.166068):0.0280624):0.0202714,(957126:0.133258,(3589625:0.145685,(159367:0.0396539,(3623405:0.00161687,4482728:0.00264179):0.0342791):0.0745828):0.0178558)'c__GN10':0.0342994):0.0229194,((583837:0.101674,740167:0.115862):0.041842,(((((201728:0.0737383,((((((200762:0.0358182,TGAGGAATCTTCCACAATGGGCGAAAGCCTGATGGAGCGACACCGCGTGAAGGATGAAGCCTTTGTTGGTGTAAACTTCTTTTCTCTGGGAAGATAATGACGGTACCAGAGGAATAAGGGGCGGCAAACTTCGTGCCAGCAGCCGCGGTAATACGAAGGCCCCAAGCGTTATCCGGAATTACTGGGCGTAAAGCGTCTGTAGGTGGTCTGGAAAGTTTCAAGTGAAAGGTCAGGGCTCAACCCTGTACTT:0.00857952):0.00827235,TGAGGAATCTTCCACAATGGGCGAAAGCCTGATGGAGCGACACCGCGTGAAGGATGAAGCCTTTGTTGGTGTAAACTTCTTTTCTCTGGGAAGATAATGACGGTACCAGAGGAATAAGGGGCGGCAAACTTCGTGCCAGCAGCCGCGGTAATACGAAGGCCCCAAGCGTTATCCGGAATTACTGGGCGTAAAGCGTCTGTAGGTGGTTTGGAAAGTTTCAAGTCAAAGGTCAGGGCTCAACCCTGTACTT:0.0131877):0.00462952,TGAGGAATCTTCCACAATGGGCGAAAGCCTGATGGAGCGACACCGCGTGAAGGATGAAGCCTTTGTTGGTGTAAACTTCTTTTCTCTTGGAAGATAATGACGGTACAAGAGGAATAAGGGGCGGCAAACTTCGTGCCAGCAGCCGCGGTAATACGAAGGCCCCAAGCGTTATCCGGAATTACTGGGCGTAAAGCGTCTGTAGGTGGTCTGGACAGTCTCAAGTGAAAGGTCAGGGCTCAACCCTGTACTT:0.0198192):0.00219331,TGAGGAATCTTCCACAATGGGCGAAAGCCTGATGGAGCGACACCGCGTGAAGGATGAAGCCTTTGTTGGTGTAAACTTCTTTTCTCTAGGAAGATAATGACGGTACTAGAGGAATAAGGGGCGGCAAACTTCGTGCCAGCAGCCGCGGTAATACGAAGGCCCCAAGCGTTATCCGGAATTACTGGGCGTAAAGCGTCTGTAGGTGGTTCGGAAAGTCTCAAGTGAAAGGTCAGGGCTCAACCCTGTACTT:0.0195957):0.0129162,TGAGGAATCTTCCAAAATGGGCGAAAGCCTGATGGAGCGACACCGCGTGAAGGATGAAGCCTTTGTTGGTGTAAACTTCTTTTCTCTTGGAAGATAATGACGGTACAAGAGGAATAAGGGGCGGCAAACTTCGTGCCAGCAGCCGCGGTAATACGAAGGCCCCAAGCGTTATCCGGAATTACTGGGCGTAAAGCGTCTGTAGGTGGTTCGGAAAGTCTCAAATGAAAGGTCAGGGCTCAACCCTGTACTT:0.0252624):0.0265195,(((4451115:0.00392852,TGAGGAATCTTCCACAATGGGCGAAAGCCTGATGGAGCGACACCGCGTGAAGGATGAAGCCTTTGTTGGTGTAAACTTCTTTTCTCTGGGAAGATAATGACGGTACCAGAGGAATAAGGGGCGGCAAACTTCGTGCCAGCAGCCGCGGTAATACGAAGGCCCCAAGCGTTATCCGGAATTACTGGGCGTAAAGCGTCTGTAGGTGGTTTCTTAAGTCTTTCCGTGAAACTTCGGGGCTCAACCCTGAATT:0.057546):6.61342e-05,TGAGGAATCTTCCACAATGGGCGAAAGCCTGATGGAGCGACACCGCGTGAAGGATGAAGCCTTTGTTGGTGTAAACTTCTTTTCTCTGGGAAGATAATGACGGTACCAGAGGAATAAGGGGCGGCAAACTTCGTGCCAGCAGCCGCGGTAATACGAAGGCCCCAAGCGTTATCCGGAATTACTGGGCGTAAAGCGTCTGTAGGTGGTTTCTTAAGTCTTTCCGTGAAACTTCAGGGCTCAACCCTGAATT:0.0524134):0.00480695,(2836860:0.00413914,4481320:0.0117947)0.143:0.0044429):0.0209253):0.0161483):0.0415944,2061560:0.0596354):0.0322122,((4299768:0.0167524,(4428278:0.00361461,((566630:0.0203899,(4361215:0.00418555,4460107:0.00364156):0.00822763):0.00460891,TGAGGAATCTTCCACAATGGGCGAAAGCCTGATGGAGCGACACCGCGTGAAGGATGAAGGCTTTGTTGTTGTAAACTTCTTTTCTGTGGGAAGATAATGACGGTACCACATGAATAAGGGACGGCTAACTACGTGCCAGCAGCCGCGGTAATACGTAGGTCCCAAGCGTTATCCGGAATTACTGGGTGTAAAGCGTCTGTAGGCGGGTTTGTAAGTTTCGCATGAAAGACCAGGGCTCAACCCTGTGTTG:0.0395337):0.019963):0.0205025):0.0274343,(643385:0.0432362,((((4419679:0.0253828,(84271:0.00878297,83453:1e-06):0.0267791)0.015:0.00528632,((209435:0.0237333,821149:0.0128785):0.0189127,(((562277:0.0225955,11188:0.0200113)0.626:0.00512391,(22264:0.0392,552015:0.0280766):0.0149661):4.10435e-05,((2609994:0.0121384,2897410:0.0154758):0.0180303,((((((144673:0.0348136,4473302:0.0212649):0.00816576,(((3748937:0.0298412,((110085:0.0242788,109739:0.033831):0.0084757,(1106370:0.0383305,4426206:0.0313907):0.0116683):0.0109152):0.015381,(4467097:0.041175,((104959:0.0364688,4367974:0.0558222):0.00638603,(588903:0.0348118,4393990:0.0355029):0.0108075):0.00467959):0.00815526):0.00565898,((86409:0.025871,(579816:0.00262012,534443:0.00940643):0.00746933):0.0190099,(((655496:0.010161,4426474:0.0073036):0.00816985,(4457086:0.0209098,(2171541:0.0170806,4457085:0.0169865):0.00755614):0.00422612):0.0158307,(684352:0.0299338,(750674:0.0101029,(534444:0.00837219,4407953:0.00980319):0.0100808):0.0144281):0.0115115):0.00697452):0.0106219):0.0125217):0.00910174,(((664276:0.0227342,548708:0.0158734):0.0108931,((232338:0.00828423,1860762:0.00175603):0.00297536,(141911:0.00677464,895438:0.0160671):0.00846146):0.0248767):0.0140714,(255765:0.0218231,256207:0.0284968):0.00756418):0.00221194):0.00603857,((853457:0.00321011,4399127:0.0192127):0.0134492,((4404199:0.00523983,((583073:0.0112036,((149592:0.0123906,((590745:1e-06,2726907:0.00233922):1e-06,(37981:0.00598236,((798647:0.00518819,572572:0.0370556):0.00409929,158913:0.00340686):0.000719803):0.00425199):0.00265041):0.00494037,(562734:0.0168871,537633:0.0128193):0.00520935):0.00358559):0.00136292,((594103:0.00668255,838990:0.00779424):0.00667648,562805:0.0138805):0.00722966):0.00548747):0.00224798,309692:0.0261589):0.00214143):0.0024027):0.00894215,561743:0.0439205):0.00188152,TGAGGAATCTTCCACAATGGACGAAAGTCTGATGGAGCGACACCGCGTGAAGGATGAAGGCCTAACGGTTGTAAACTTCTTTTCTGAAGGAGCATAATGAGAGTACTTCAGGAATAAGGGACGGCTAAATACGTGCCAGCAGCCGCGGTAATACGTATGTCCCAAGCGTTACCCGGAATCATTGGGTGTAAAGGGTTCGTAGGTGGTTTGATAAGTTGGATATGAAAGACCGAAGCTCAACTTCGTGTTG:0.0172669):0.00518355):0.0083295):0.00581842):0.00648879):0.00661658,518142:0.0516814):0.00741213,((((623642:0.00490596,TGAGGAATCTTCCACAATGGGGGCAACCCTGATGGAGCGACACCGCGTGAAGGATGAAGGTCTAACGATTGTAAACTTCTTTTCTGAGGGAGCATAATGAGAGTACCTCAGGAATAAGGGACGGCTAAATACGTGCCAGCAGCCGCGGTAATACGTATGTCTCGAGCGTTATCCGGAATTACTGGGTGTAAAGGGTTCGCAGGCGGTTTGTTAAGTTGGGTATGAAAGACCGGGGCTCAACCCCGAGTTT:0.00630615):0.0130603,TGAGGAATCTTCCACAATGGGGGCAACCCTGATGGAGCGACACCGCGTGAAGGATGAAGATCTAACGATTGTAAACTTCTTTTCTGAGGGAGCATAATGAGAGTACCTCAGGAATAAGGGACGGCTAAATACGTGCCAGCAGCCGCGGTAATACGTATGTCTCAAGCGTTATCCGGAATTACTGGGTGTAAAGGGTTTGTAGGCTGTGAGATAAGTTGGGTATGAAAGACCGGGGCTCAACCCCGTGTTT:0.0244616):0.0153562,((31093:0.0382183,4310001:0.0273141):0.00172893,TGAGGAATCTTCCACAATGGGCGCAAGCCTGATGGAGCGACACCGCGTGAAGGATGAAGGCCTAACGGTTGTAAACTTCTTTTCTGAGGGAGCATAATGAGAGTACCTCAGGAATAAGGGACGGCTAAATACGTGCCAGCAGCCGCGGTAATACGTATGTCTCAAGCGTTATCCGGAATTACTGGGTGTAAAGAGTTCGTAGGTTGTTAGTTAAGTTAGATATGAAAGACCGAAGCTCAACTTCGTGTTT:0.0357767):0.00783469):0.0184882,(2341558:0.0654158,(591629:0.0395267,549233:0.0141115):0.0449982):0.0131619):0.0127486):0.0106086):0.048133):0.0192807):7.40248e-06,TGAGGAATCTTCCGCAATGGACGAAAGTCTGACGGAGCGACACCGCGTGAAGGATGACAGCTTTATTGTTGTAAACTTCTTTTCTCTGGGAAGATAATGACGGTACCAGAGGAATAAGGGACGGCTAACTACGTGCCAGCAGCCGCGGTAATACGTAGGTCCCAAGCATTATCCGGAATTACTGGGCGTAAAGCGTCTGTAGGTGGATTTTTAAGTTTAGTATGAAAGACCGGGGCTCAACCCCGTGTTT:0.0575246):0.0151529,((((4369135:8.24434e-06,TGAGGAATCTTCCACAATGGACGAAAGTCTGATGGAGCGACACCGCGTGAAGGATGAAGGTTTTGCTATTGTAAACTTCTTTTCTCAGGGACGATAATGACGGTACCTGAGGAATAAGGGACGGCTAACTATGTGCCAGCAGCCGCGGTAATACATAGGTCCCAAGCGTTATCCGGAATTACTGGGCGTAAAGCGTCTGCAGGTGGGAAAGTGTGTGAGATGTGAAAGACCGGGGCTCAACCCCGTGTTT:0.0133031):0.0,TGAGGAATCTTCCACAATGGACGAAAGTCTGATGGAGCGACACCGCGTGAAGGATGAAGGTTTTGTTATTGTAAACTTCTTTTCTCAGGGACGATAATGACGGTACCTGAGGAATAAGGGACGGCTAACTATGTGCCAGCAGCCGCGGTAATACATAGGTCCCAAGCGTTATCCGGAATTACTGGGCGTAAAGCGTCTGCAGGTGGAAAAGTGTGTGAGATGTGAAAGACCGGGGCTCAACCCCGTGTTT:0.00882163):0.00843396,((((((4021961:8.77773e-06,TGAGGAATCTTCCACAATGGACGAAAGTCTGATGGAGCGACACCGCGTGAAGGATGAAGGTTTTGTTATTGTAAACTTCTTTTCTCGGGGACGATAATGACGGTACCTGAGGAATAAGGGACGGCTAACTATGTGCCAGCAGCCGCGGTAATACATAGGTCCCAAGCGTTATCCGGAATTACTGGGCGTAAAGCGTCTGCAGGTGGAAAAGTGTGTGAGACGTGAAAGACCGGGGCTCAACCCCGTGTTT:0.0133538):0.0,TGAGGAATCTTCCACAATGGACGAAAGTCTGATGGAGCGACACCGCGTGAAGGATGAAGGTTTTGTTATTGTAAACTTCTTTTCTCAGGGACGATAATGACGGTACCTGAGGAATAAGGGACGGCTAACTATGTGCCAGCAGCCGCGGTAATACATAGGTCCCAAGCGTTATCCGGAATTACTGGGCGTAAAGCGTCTGCAGGTGGAAAAGTGTGTGAGACGTGAAAGACCGGGGATCAACCCCGTGTTT:0.0133504):0.0,TGAGGAATCTTCCACAATGGACGAAAGTCTGATGGAGCGACACCGCGTGAAGGATGAAGGTTTTGTTATTGTAAACTTCTTTTCTCAGGGACGATAATGACGGTACCTGAGGAATAAGGTACGGCTAACTATGTGCCAGCAGCCGCGGTAATACATAGGTCCCAAGCGTTATCCGGAATTACTGGGCGTAAAGCGTCTGCAGGTGGAAAAGTGTGTGAGACGTGAAAGACCGGGGCTCAACCCCGTGTTT:0.0133612):0.0,TGAGGAATCTTCCACAATGGACGAAAGTCTGATGGAGCGACACCGCGTGAAGGATGAAGGTTTTGTTATTGTAAACTTCTTTTCTCAGGGACGATAATGACGGTACCTGAGGAATAAGGGACGGCTAACTATGTGCCAGCAGCCGCGGTAATACATAGGTCCCAAGCGTTATCCGGAATTACTGGGCGTAAAGCGTCTGCAGGTGGAAAAGTGTGTGAGACGTGAAAGACCGGGGCTCAACCCCGTGTTT:0.00886278):0.0,TGAGGAATCTTCCACAATGGACGAAAGTCTGATGGAGCGACACCGCGTGAAGGATGAAGGTTTTGTTATTGTAAACTTCTTTTCTCAGGGACGATAATGACGGTACCTGAGGAATAAGGGACGGCTAACTATGTGCCAGCAGCCGCGGTAATACATAGGTCCCAAGCGTTATCCGGAATTACTGGGCGTAAAGCGTCTTCAGGTGGAAAAGTGTGTGAGACGTGAAAGACCGGGGCTCAACCCCGTGTTT:0.0133322):0.00111477,(((((((((((((((((((((((((((((((((((((((((((((((((4477621:6.14023e-06,TGAGGAATCTTCCGCAATGGACGAAAGTCTGACGGAGCGACACCGCGTGGAGGATGAAGGTTTTGTTATTGTAAACTCCTTTTCTCAGGGACGATAATGACGGTACCTGAGGAATAAGGGACGGCAAACTATGTGCCAGCAGCCGCGGTAATACATAGGTCCCAAGCGTTATCCGGAATTACTGGGCGTAAAGCGTCTGCAGGTTGAAAAGTGTGTGAGATGTGAAAGACCGGGGCTCAACCCCGCGTTT:0.0226409):0.00158512,TGAGGAATCTTCCGCAATGGACGAAAGTCTGACGGAGCGACACCGCGTGAAGGATGAAGGTTTTGCTATTGTAAACTTCTTTTCTCAGGGACGATAATGACGGTACCTGGAATAAGGGACGGCTAACTATGTGCCAGCAGCCGCGGTAATACATAGGTCCCAAGCGTTATCCGGAATTACTGGGCGTAAAGCGTCTGCAGGTGGAAAAGTGTGTGAGATATTAAAGACCGGGGCTCAACCCCGCGTTTGT:0.0177139):1.1549e-06,TGAGGAATCTTCCGCAATGGACGAAAGTCTGACGGAGCGACACCGCGTGAAGGATGAAGGTTTTGCTATTGTAAACTTCTTTTCTCAGGGACGATAATGACGGTACCTGAGGAATAAGGGACGGCTAACTATGTGCCAGCAGCCGCGGTAATACATAGGTCCCAAGCGTTATCCGGAATTACTGGGCGTAAAGCGTCTGCAGGTGGAAAAGTGTGTGAGATATTAAAGACCGGGGCTCAACCCCGCGTTT:0.0181595):0.0,TGAGGAATCTTCCGCAATGGACGAAAGTCTGACGGAGCGACACCGCGTGAAGGATGAAGGTTTTGCTATTGTAAACTTCTTTTCTCAGGGACGATAGTGACGGTACCTGAGGAATAAGGGACGGCTAACTATGTGCCAGCAGCCGCGGTAATACATAGGTCCCAAGCGTTATCCGGAATTACTGGGCGTAAAGCGTCTGCAGGTGGAAAAGTGTGTGAGATATTAAAGACCGGGGCTCAACCCCGCGTTT:0.0181595):0.0,TGAGGAATCTTCCGCAATGGACGAAAGTCTGACGGAGCGACACCGCGTGAAGGATGAAGGTTTTGCTATTGTAAACTTCTTTTCTCAGGGACGATAATTACGGTACCTGAGGAATAAGGGACGGCTAACTATGTGCCAGCAGCCGCGGTAATACATAGGTCCCAAGCGTTATCCGGAATTACTGGGCGTAAAGCGTCTGCAGGTGGAAAAGTGTGTGAGATATTAAAGACCGGGGCTCAACCCCGCGTTT:0.0181595):1.17252e-05,TGAGGAATCTTCCGCAATGGACGAAAGTCTAACGGAGCGACACCGCGTGAAGGATGAAGGTTTTGCTATTGTAAACTTCTTTTCTCAGGGACGATAATGACGGTACCTGAGGAATAAGGGACGGCTAACTATGTGCCAGCAGCCGCGGTAATACATAGGTCCCAAGCGTTATCCGGAATTACTGGGCGTAAAGCGTCTGCAGGTGGAAAAGTGTGTGAGATATTAAAGACCGGGGCTCAACCCCGCGTTT:0.0227749):3.2e-09,TGAGGAATCTTCCGCAATGGACGAAAGTCTGACGGAGCGACACCGCGTGAAGGATGAAGGTTTTGCTATTGTAAACTTCTTTTCTCAGGGACGATAATGACGGTACCTGAGGAATAAGGGACGGCTAACTATGTGCCAGCATCCGCGGTAATACATAGGTCCCAAGCGTTATCCGGAATTACTGGGCGTAAAGCGTCTGCAGGTGGAAAAGTGTGTGAGATATTAAAGACCGGGGCTCAACCCCGCGTTT:0.0227816):1e-10,TGAGGAATCTTCCGCAATGGACGAAAGTCTGACGGAGCGACACCGCGTGAAGGATGAAGGTTTTGCTATTGTAAACTTCTTTTCTCAGGGACGATAATGACGGTACCTGAGGAATAAGGGACGGCTAACTATGTGCCAGCAGCCGCGGTAATACATAGGTCCCAAGCGTTATCCGGAATTACTGTGCGTAAAGCGTCTGCAGGTGGAAAAGTGTGTGAGATATTAAAGACCGGGGCTCAACCCCGCGTTT:0.0227816):1e-10,TGAGGAATCTTCCGCAATGGACGAAAGTCTGACGGAGCGACACCGCGTGAAGGATGAAGGTTTTGCTATTGTAAACTTCTTTTCTCAGGGACGATAATGACGGTACCTGAGGAATAAGGGACGGCTAACTATGTTCCAGCAGCCGCGGTAATACATAGGTCCCAAGCGTTATCCGGAATTACTGGGCGTAAAGCGTCTGCAGGTGGAAAAGTGTGTGAGATATTAAAGACCGGGGCTCAACCCCGCGTTT:0.0227816):0.0,TGAGGAATCTTCCGCAATGGACGAAAGTCTGACGGAGCGACACCGCGTGAAGGATGAAGGTTTTGCTATTGTAAACTTCTTTTCTCAGGGACGATAATGACGGTACCTGAGGAATAAGGGACGGCTAACTATGTGCCAGCAGCCGCGTTAATACATAGGTCCCAAGCGTTATCCGGAATTACTGGGCGTAAAGCGTCTGCAGGTGGAAAAGTGTGTGAGATATTAAAGACCGGGGCTCAACCCCGCGTTT:0.0227816):1.04e-08,TGAGGAATCTTCCGCAATGGACGAAAGTCTGACGGAGCGACACCGCGTGAAGGATGAAGGTTTTGCTATTGTAAACTTCTTTTCTCAGGGACGATAATGACGGTACCTGAGGAATAAGGGACGGCTAACTATGTGCCAGCAGCCGAGGTAATACATAGGTCCCAAGCGTTATCCGGAATTACTGGGCGTAAAGCGTCTGCAGGTGGAAAAGTGTGTGAGATATTAAAGACCGGGGCTCAACCCCGCGTTT:0.0227866):0.0,TGAGGAATCTTCCGCAATGGACGAAAGTCTGACGGAGCGACACCGCGTGAAGGATGAAGGTTTTGCTATTGTAAACTTCTTTTCTCAGGGACGATAATGACGGTACCTGAGGAATAAGGGACGGCTAACTATGTGCCAGAAGCCGCGGTAATACATAGGTCCCAAGCGTTATCCGGAATTACTGGGCGTAAAGCGTCTGCAGGTGGAAAAGTGTGTGAGATATTAAAGACCGGGGCTCAACCCCGCGTTT:0.0227866):4.79e-08,TGAGGAATCTTCCGCAATGGACGAAAGTCTGACGGAGCGACACCGCGTGAAGGATGAAGGTTTTGCTATTGTAAACTTCTTTTCTCAGGGACGATAATGACGGTACCTGAGGAATAATGGACGGCTAACTATGTGCCAGCAGCCGCGGTAATACATAGGTCCCAAGCGTTATCCGGAATTACTGGGCGTAAAGCGTCTGCAGGTGGAAAAGTGTGTGAGATATTAAAGACCGGGGCTCAACCCCGCGTTT:0.0227959):4e-10,TGAGGAATCTTCCGCAATGGACGAAAGTCTGACGGAGCGACACCGCGTGAAGGATGAAGGTTTTGCTATTGTAAACTTCTTTTCTCAGGGACGATAATGACGGTACCTGAGTAATAAGGGACGGCTAACTATGTGCCAGCAGCCGCGGTAATACATAGGTCCCAAGCGTTATCCGGAATTACTGGGCGTAAAGCGTCTGCAGGTGGAAAAGTGTGTGAGATATTAAAGACCGGGGCTCAACCCCGCGTTT:0.0227959):5e-10,TGAGGAATCTTCCGCAATGGACGAAAGTCTGACGGAGCGACACCGCGTGAAGGATGAAGGTTTTGCTATTGTAAACTTCTTTTCTCAGGGACGATAATGACGGTACCTGAGGAATAAGGGACTGCTAACTATGTGCCAGCAGCCGCGGTAATACATAGGTCCCAAGCGTTATCCGGAATTACTGGGCGTAAAGCGTCTGCAGGTGGAAAAGTGTGTGAGATATTAAAGACCGGGGCTCAACCCCGCGTTT:0.0227962):2e-10,TGAGGAATCTTCCGCAATGGACGAAAGTCTGACGGAGCGACACCGCGTGAAGGATGAAGGTTTTGCTATTGTAAACTTCTTTTCTCAGGGACGATAATGACGGTACCTGAGGAATAAGGGACGGCTAACTATGTGCCAGCAGCCGCGGTAATACATAGGTCCCAAGCGTTATCCGGAATTACTGGGCTTAAAGCGTCTGCAGGTGGAAAAGTGTGTGAGATATTAAAGACCGGGGCTCAACCCCGCGTTT:0.0227962):0.0,TGAGGAATCTTCCGCAATGGACGAAAGTCTGACGGAGCGACACCGCGTGAAGGATGAAGGTTTTGCTATTGTAAACTTCTTTTCTCAGGGACGATAATGACGGTACCTGAGGAATAAGGGACGGCTAACTATGTGCCAGCAGCCGCGGTAATACATAGGTCCCAAGCGTTATCCGGAATTACTGGGCGTAAAGCGTCTGCAGGTGTAAAAGTGTGTGAGATATTAAAGACCGGGGCTCAACCCCGCGTTT:0.0227962):1e-10,TGAGGAATCTTCCGCAATGGACGAAAGTCTGACGGAGCGACACCGCGTGAAGGATGAAGGTTTTGCTATTGTAAACTTCTTTTCTCAGGGACGATAATGACGGTACCTGAGGAATAAGGGACGGCTAACTATGTGCCAGCAGCCGCGGTAATACATAGGTCCCAAGCGTTATCCGGAATTACTGGGCGTAAAGCGTCTGCAGTTGGAAAAGTGTGTGAGATATTAAAGACCGGGGCTCAACCCCGCGTTT:0.0227962):3.62e-08,TGAGGAATCTTCCGCAATGGACGAAAGTCTGACGGAGCGACACCGCGTGAAGGATGAAGGTTTTGCTATTGTAAACTTCTTTTCTCAGGGACGATAATGACGGTACCTGAGGAATAAGGGAAGGCTAACTATGTGCCAGCAGCCGCGGTAATACATAGGTCCCAAGCGTTATCCGGAATTACTGGGCGTAAAGCGTCTGCAGGTGGAAAAGTGTGTGAGATATTAAAGACCGGGGCTCAACCCCGCGTTT:0.0228135):0.0,TGAGGAATCTTCCGCAATGGACGAAAGTCTGACGGAGCGACACCGCGTGAAGGATGAAGGTTTTGCTATTGTAAACTTCTTTTCTCAGGGACGATAATGACGGTACCTGAGGAATAAGGGACGGCTAACTATGTGCCAGCAGCCGCGGTAATACATAGGTCCCAAGCGTTATCCGGAATTACTGGGCGTAAAGCGTCTGCAGGTGGAAAAGTGTGTGAGATATTAAAGACCGGGGATCAACCCCGCGTTT:0.0228135):0.0,TGAGGAATCTTCCGCAATGGACGAAAGTCTGACGGAGCGACAACGCGTGAAGGATGAAGGTTTTGCTATTGTAAACTTCTTTTCTCAGGGACGATAATGACGGTACCTGAGGAATAAGGGACGGCTAACTATGTGCCAGCAGCCGCGGTAATACATAGGTCCCAAGCGTTATCCGGAATTACTGGGCGTAAAGCGTCTGCAGGTGGAAAAGTGTGTGAGATATTAAAGACCGGGGCTCAACCCCGCGTTT:0.0228135):3.2e-08,TAAGGAATCTTCCGCAATGGACGAAAGTCTGACGGAGCGACACCGCGTGAAGGATGAAGGTTTTGCTATTGTAAACTTCTTTTCTCAGGGACGATAATGACGGTACCTGAGGAATAAGGGACGGCTAACTATGTGCCAGCAGCCGCGGTAATACATAGGTCCCAAGCGTTATCCGGAATTACTGGGCGTAAAGCGTCTGCAGGTGGAAAAGTGTGTGAGATATTAAAGACCGGGGCTCAACCCCGCGTTT:0.022769):0.0,TGAGGAATCTTCCGCAATGGACGAAAGTCTGACGGAGCGACACCGCGTGAAGGATGAAGGTTTTGCTATTGTAAACTTCTTTTCTCAGGGACGATAATGACGGTACCTGAGGAATAAGAGACGGCTAACTATGTGCCAGCAGCCGCGGTAATACATAGGTCCCAAGCGTTATCCGGAATTACTGGGCGTAAAGCGTCTGCAGGTGGAAAAGTGTGTGAGATATTAAAGACCGGGGCTCAACCCCGCGTTT:0.022769):2.35e-08,TGAGGAATCTTCCGCAATGGACGAAAGTCTGACGGAGCGACACCGCGTGAAGGATGAAGGTTTTGCTATTGTAAACTTCTTTTCTCAGGGACGATAATGACGGTACCTGAGGAATAAGGGACGGCTAACTATGTGCCAGCAGCCGCGGTAATACATATGTCCCAAGCGTTATCCGGAATTACTGGGCGTAAAGCGTCTGCAGGTGGAAAAGTGTGTGAGATATTAAAGACCGGGGCTCAACCCCGCGTTT:0.0228183):0.0,TGAGGAATCTTCCGCAATGGACGAAAGTCTGACTGAGCGACACCGCGTGAAGGATGAAGGTTTTGCTATTGTAAACTTCTTTTCTCAGGGACGATAATGACGGTACCTGAGGAATAAGGGACGGCTAACTATGTGCCAGCAGCCGCGGTAATACATAGGTCCCAAGCGTTATCCGGAATTACTGGGCGTAAAGCGTCTGCAGGTGGAAAAGTGTGTGAGATATTAAAGACCGGGGCTCAACCCCGCGTTT:0.0228183):0.0,TGAGGAATCTTCCGCAATGGACGAAAGTCTGACGTAGCGACACCGCGTGAAGGATGAAGGTTTTGCTATTGTAAACTTCTTTTCTCAGGGACGATAATGACGGTACCTGAGGAATAAGGGACGGCTAACTATGTGCCAGCAGCCGCGGTAATACATAGGTCCCAAGCGTTATCCGGAATTACTGGGCGTAAAGCGTCTGCAGGTGGAAAAGTGTGTGAGATATTAAAGACCGGGGCTCAACCCCGCGTTT:0.0228183):7.59e-08,TGAGGAATCTTCCGCAATGGACGAAAGTCTGACGGAGCGACACAGCGTGAAGGATGAAGGTTTTGCTATTGTAAACTTCTTTTCTCAGGGACGATAATGACGGTACCTGAGGAATAAGGGACGGCTAACTATGTGCCAGCAGCCGCGGTAATACATAGGTCCCAAGCGTTATCCGGAATTACTGGGCGTAAAGCGTCTGCAGGTGGAAAAGTGTGTGAGATATTAAAGACCGGGGCTCAACCCCGCGTTT:0.0228541):2e-10,TGAGGAATCTTCCGCAATGGACGAAAGTATGACGGAGCGACACCGCGTGAAGGATGAAGGTTTTGCTATTGTAAACTTCTTTTCTCAGGGACGATAATGACGGTACCTGAGGAATAAGGGACGGCTAACTATGTGCCAGCAGCCGCGGTAATACATAGGTCCCAAGCGTTATCCGGAATTACTGGGCGTAAAGCGTCTGCAGGTGGAAAAGTGTGTGAGATATTAAAGACCGGGGCTCAACCCCGCGTTT:0.0228541):0.0,TGAGGAATCTTCCGCAATGGACGAAAGTCTGACGGAGCGACACCGCGTGAAGGATGAAGGTTTTGCTATTGTAAACTTCTTTTCTCAGGGACGATAATGACGGTACCTGAGGAATAAGGGACGGCTAAATATGTGCCAGCAGCCGCGGTAATACATAGGTCCCAAGCGTTATCCGGAATTACTGGGCGTAAAGCGTCTGCAGGTGGAAAAGTGTGTGAGATATTAAAGACCGGGGCTCAACCCCGCGTTT:0.0228541):0.0,TGAGGAATCTTCAGCAATGGACGAAAGTCTGACGGAGCGACACCGCGTGAAGGATGAAGGTTTTGCTATTGTAAACTTCTTTTCTCAGGGACGATAATGACGGTACCTGAGGAATAAGGGACGGCTAACTATGTGCCAGCAGCCGCGGTAATACATAGGTCCCAAGCGTTATCCGGAATTACTGGGCGTAAAGCGTCTGCAGGTGGAAAAGTGTGTGAGATATTAAAGACCGGGGCTCAACCCCGCGTTT:0.0228541):0.0,TGAGGAATCTTCCGCAATGGACGAAAGTCTGACGGAGCGACACCGCGTGAAGGATGAAGGTTTTGCTATTGTAAACTTCTTTTCTCAGGGACGATAATGACGGTACCTGAGGAATAAGGGACGGCTAACTATGTGCCAGCAGCCGCGGTAATACATAGGTCCCAAGCGTTATCCGGAATTAATGGGCGTAAAGCGTCTGCAGGTGGAAAAGTGTGTGAGATATTAAAGACCGGGGCTCAACCCCGCGTTT:0.0228541):1.058e-07,TGAGGAATCTTCCGCAATGGACGAAAGTCTGACGGAGCGACACCGCGTGAAGGATGAAGGTTTTGCTATTGTAAACTTCTTTTCTCAGGGACGATAATGACGGTACCTGAGGAATAAGGGACGGCTAACTATGTGCCAGCAGCCGCGGTAATACATAGGTCCCAAGCGTTATCCGGAATTACTGGGCGTAAAGCGTCTGCAGGTGGAAAAGTGTGTGAGATATTAAAGACCAGGGCTCAACCCCGCGTTT:0.0227581):2.53e-08,TGAGGAATCTTCCGCAATGGACGAAAGTCTGACGGAGCGACACCGCGTGAAGGATGAAGGTTTTGCTATTGTAAACTTCTTTTCTCTGGGACGATAATGACGGTACCTGAGGAATAAGGGACGGCTAACTATGTGCCAGCAGCCGCGGTAATACATAGGTCCCAAGCGTTATCCGGAATTACTGGGCGTAAAGCGTCTGCAGGTGGAAAAGTGTGTGAGATATTAAAGACCGGGGCTCAACCCCGCGTTT:0.0228529):3.65e-08,TGAGGAATCTTCCGCAATGGACGAAAGTCTGACGGAGCGACACCGCGTGAAGGATGAAGGTTTTGCTATTGTAAACTTCTTTTCTCAGGGACGATAATGACGGTACCTGAGGAATAAGGGACGGCTAACTATGTGCCAGCAGCCGCGGTAATACATAGGTCCCAAGCGTTATCCGGAATTACTGGGCGTAAAGCGTCTGCAGGTTGAAAAGTGTGTGAGATATTAAAGACCGGGGCTCAACCCCGCGTTT:0.0228749):1e-10,TGAGGAATCTTCCGCAATGGACGAAAGTCTGACGGAGCGACACCGCGTGAAGGATGAAGGTTTTGCTATTGTAAACTTCTTTTCTCAGGGACGATAATGACTGTACCTGAGGAATAAGGGACGGCTAACTATGTGCCAGCAGCCGCGGTAATACATAGGTCCCAAGCGTTATCCGGAATTACTGGGCGTAAAGCGTCTGCAGGTGGAAAAGTGTGTGAGATATTAAAGACCGGGGCTCAACCCCGCGTTT:0.0228749):0.0,TGAGGAATCTTCCGCAATGGACGAAAGTCTGACGGAGCGACACCGCGTGAAGGATGAAGGTTTTGCTATTGTAAACTTCTTTTCTCAGGGACGATAATGACGGTACCTGAGGAATAAGGGACGGCTAACTATGTGCCAGCAGCCGCGGTAATACATAGGTCCCAAGCGTTATCCGGAATTACTGGGCGTAAAGCGTCTGCAGGTGGAAAAGTGTGTGATATATTAAAGACCGGGGCTCAACCCCGCGTTT:0.0228749):5e-10,TGAGGAATCTTCCGCAATGGACGAAAGTCTGACGGAGCGACACCGCGTGAAGGATGAAGGTTTTGCTATTGTAAACTTCTTTTCTCAGGGACGATAATGACGGTACCTGAGGAATAAGGGACGGCTAACTATGTGCCAGCAGCCGCGGTAATACATAGGTCCCAAGCGTTATCCGGAATTACTGGGCGTAAAGCGTCTGCAGGTGGAAAAGTTTGTGAGATATTAAAGACCGGGGCTCAACCCCGCGTTT:0.0228749):1.158e-07,TGAGGAATCTTCCGCAATGGACGAAAGTCTGACGGAGCGACACCGCGTGAAGGATGAAGGTTTTGCTATTGTAAACTTCTTTTCTCAGGGACGATAATGACGGTACCTGAGGAATAAGGGACGGCTAACTATGTGCCAGCAGCCGCGGTAATACATAGGTCCCAAGCGTTATCCGGAATTACTGGGCGTAAAGCGTCTGCAGGCGGAAAAGTGTGTGAGATATTAAAGACCGGGGCTCAACCCCGCGTTT:0.0228212):1.16124e-05,TGAGGAATCTTCCGCAATGGACGAAAGTCTGACGGAGCGACAACGCGTGAAGGATGAAGGTTTTGCTATTGTAAACTTCTTTCCTCAGGGACGATAATGACGGTACCTGAGGAATAAGGGACGGCTAACTATGTGCCAGCAGCCGCGGTAATACATAGGTCCCAAGCGTTATCCGGAATTACTGGGCGTAAAGCGTCTGCAGGTGGAAAAGTGTGTGAGATATTAAAGACCGGGGCTCAACCCCGCGTTT:0.0274689):2.134e-07,TGAGGAATCTTCCGCAATGTACGAAAGTCTGACGGAGCGACACCGCGTGAAGGATGAAGGTTTTGCTATTGTAAACTTCTTTTCTCAGGGACGATAATGACGGTACCTGAGGAATAAGGGACGGCTAACTATGTGCCAGCAGCCGCGGTAATACATAGGTCCCAAGCGTTATCCTGAATTACTGGGCGTAAAGCGTCTGCAGGTGGAAAAGTGTGTGAGATATTAAAGACCGGGGCTCAACCCCGCGTTT:0.027523):3.628e-07,TGAGGAATCTTCCGCAATGGACGAAAGTCTGACGGAGCGACACCGCGTGAAGGATGAAGGTTTTGCTATTGTAAACTTCTTTTCTCAGGGACGATAATGACGGTACCTGAGGAATAAGGGACAGCTAACTATGTGCCAGCAGCCGCGGTAATACATAGGTCCCAAGCGTTATCCGGAATTACTGGGCGTAAAGCGTCTGCAGGTGGAAAAGTGTGTGAGATATTAAAGACAGGGGCTCAACCCCGCGTTT:0.0276343):9.2819e-06,TGAGGAATCTTCCGCAATGGACGAAAGTCTGACGGAGCGACACCGCGTGAAGGATGAGGTTTTGCTATTGTAAACTTCTTTTCTCAGGGACGATAATGACGGTACCTGAGGAATAAGGGACGGCTAACTATGTGCCAGCAGCCGCGGTAATACATAGGTCCCAAGCGTTATCCGGAATTACTGGGCGTAAAGCGTCTGCAGGTGGAAAAGTGTGTGAGATATTAAAGACCGGGGCTCAACCCCGCGTTTG:0.0260284):0.000491782,TCTACGGGGGCAGCAGTGAGGAATCTTCCGCAATGGACGAAAGTCTGACGGAGCGACACCGCGTGAAGGATGAAGGTTTTGCTATTGTAAACTTCTTTTCTCAGGGACGATAATGACGGTACCTGAGGAATAAGGGACGGCTAACTATGTGCCAGCAGCCGCGGTAATACATAGGTCCCAAGCGTTATCCGGAATTACTGGGCGTAAAGCGTCTGCAGGTGGAAAAGTGTGTGAGATATTAAAGACCGGG:0.0197802):3.80917e-05,CCTACGGGATGCAGTGAGGAATCTTCCGCAATGGACGAAAGTCTGACGGAGCGACACCGCGTGAAGGATGAAGGTTTTGCTATTGTAAACTTCTTTTCTCAGGGACGATAATGACGGTACCTGAGGAATAAGGGACGGCTAACTATGTGCCAGCAGCCGCGGTAATACATAGGTCCCAAGCGTTATCCGGAATTACTGGGCGTAAAGCGTCTGCAGGTGGAAAAGTGTGTGAGATATTAAAGACCGGGGC:0.02914):0.000211594,TGAGGAATCTTCCGCAATGGACGAAAGTCTGACGGAGCGACACCGCGTGAAGGATGAAGGTTTTGCTATTGTAAACTTCTTTTCTCAGGGACGATAATGACGGTACCTGAGGAATAAGGGACGGCTAACTATGTGCCAGCAGCCGCGGTAATACATAGGTCCCAAGCGTTATCCGGAATTACTGGGCGTAAAGCGTCTGCAGGTGGAAAAGTGTGTGAGATATTAAAGACCGGGGCTCAACCCCGAGTTT:0.0225145):4.778e-07,TGAGGAATCTTCCGCAATGGACGAAAGTCTGAAGGAGCGACACCGCGTGAAGGATGAAGGTTTTGCTATTGTAAACTTCTTTTCTCAGGGACGATAATGACGGTACCTGAGGAATAAGGGACGGCTAACTATGTGCCAGCAGCCGCGGTAATACATAGGTCCCAAGCGTTATCCGGAATTACTGGGCGTAAAGCGTCTGCAGGTGGAAAAGTGTGTGAGATATTAAAGACCGGGGCTCAACCCCGCGTTT:0.0228393):1.6564e-05,TGAAGAATCTTCCGCAATGGACGAAAGTCTGAAGGAGCGACACCGCGTGAAGGATGAAGGTTTTGCTATTGTAAACTTCTTTTCTCAGGGACGATAATGACGGTACCTGAGGAATAAGGGACGGCTAACTATGTGCCAGCAGCCGCGGTAATACATAGGTCCCAAGCGTTATCCGGAATTACTGGGCGTAAAGCGTCTGCAGGTGGAAAAGTGTGTGAGATATTAAAGACCGGGGCTCAACCCCGCGTTT:0.0275212):0.000710769,TGAGGAATCTTCCACAATGGACGAAAGTCTGATGGAGCGACACCGCGTGAAGGATGAAGGTTTTGTTATTGTAAACTTCTTTTCTCAGGGACGATAATGACGGTACCTGAGGAATAAGGGACGGCAAACTATGTGCCAGCAGCCGCGGTAATACATAGGTCCCAAGCGTTATCCGGAATTACTGGGCGTAAAGCGTCTGAAGGTGGAAAAGTGTGTGAGATGTGAAAGACCGGGGCTCAACCCCGCGTTT:0.0136702):0.00174453,TGAGGAATCTTCCAAAATGGACGAAAGTCTGATGGAGCGACACCGCGTGAAGGATGAAGGTTTTGTTATTGTAAACTTCTTTTCTCAGGGACGATAATGACGGTACCTGAGGAATAAGGGACGGCAAACTATGTGCCAGCAGCCGCGGTAATACATAGGTCCCAAGCGTTATCCGGAATTACTGGGCGTAAAGCGTCTGCAGGTTGAAAAGTGTGTGAGACGTGAAAGACCGGGGCTCAACCCCGTGTTT:0.0204998):0.00144766):0.00386861):0.0121506,TGAGGAATCTTCCACAATGGACGAAAGTCTGATGGAGCGACACCGCGTGAAGGATGAAGGTTTTGTTATTGTAAACTTCTTTTCTCAGGGACGATAATGACGGTACCTGAGGAATAAGGGACGGCTAACTATGTGCCAGCAGCCGCGGTAATACATAGGTCCCAAGCGTTATCCGGAATTACTGGGCGTAAAGCGTCTGCAGGTGGAAAAGTGTGTCAGGTATGAAAGACCGGGGCTCAACCCCGTGTTT:0.0107393):0.0758286)'c__BD1-5':0.106696):0.0185534)'p__GN02':0.0212756,(((3025741:0.125719,105480:0.139831):0.0243401,((264140:0.121964,322383:0.151094):0.0332313,(562348:0.142595,(824583:0.0524673,625188:0.0504573):0.0544031):0.0366845):0.00814994):0.0201817,(((202010:0.148495,(269517:0.017783,1922750:0.00881026):0.173556):0.0590051,(((((((203529:0.1141,((3395364:0.00429634,4446677:0.00860888):0.0575913,(250492:0.0344053,2236568:0.0990372):0.0168363):0.0166478):0.00225952,TGGGGAATTTTCGGCAATGGGGGAAACCCTGACCGAGCCATGCCGCGTGCAGGATGAAGGCCTTAGGGTTGTAAACTGCTGTGGAGAGCTACTAAATTTTGAAGAGCTCTCTAGAAAGGGGTTGCTAACTCTGTGCCAGCAGCAGCGGTAATACAGAGACCCCAAGCGTTATCCGGTTTCATTGGGCGTAAAGCGTTCCGATCGGTTGTTTCGTATGTCTATAGTTAAAGACCGCAGCTTAACTGCGCGT:0.10431):0.0192937,(4335137:0.0507487,4409089:0.028755):0.0171448):0.174104,(4342056:0.0813862,(770090:0.104534,((579396:0.0627655,((((278073:0.0280876,(((((2182540:0.128228,(4322237:0.034001,(701893:0.0160286,4339767:0.0124546):0.00684966):0.0102108):0.0122536,(204110:0.0107973,4178573:0.020392):0.0148472):0.0129209,TTTGGAATTTTGGACAATGGGCGAAAGCCTGATCCAGCGACACCGCGTGGACGATGAAGGTCTTCGGATCGTAAAGTCCTTTTGTTAGGGAACAATTTTTGAGCGTACCTAACGAATAAGAGGTTGCTAACTCTGTGCCAGCAGCAGCGGTAATACAGAGACCTCAAGCGTTATCCGGAATCATTGGGCGTAAAGCGTACCGACAGGTGGTTTTACAAGTCAGAAGTGAAATCTCAAGGCTCAAACTTGA:0.0614555):0.00758314,(4349209:0.0252542,(279611:0.0267575,207645:0.0361229):0.0109203):0.0149042):0.0100096,4345165:0.0517082):0.01532)0.022:0.0131748,(((211552:0.0051187,TTTGGAATTTTGGACAATGGGCGAAAGCCTGATCCAGCGACGCCGCGTGGACGATGAAGGCCTTCGGGTCGTAAAGTCCTTTTGCTCGGGAACAATTTTTGAGCGTACCGAGAGAATAAGAGGTTGCTAACTCTGTGCCAGCAGCAGCGGTAATACAGAGACCTCAATCGTTATCCGGAATCATTGGGCGTAAAGCGTACCGATAGGTGGTCACGTGTGTAAGGGGTGAAATCTCCGGGCTTAACCCGGA:0.0767497):0.0256384,205209:0.0100387):0.0245344,4431516:0.0104997):0.00273297):0.0167916,(2843097:0.0621363,((279600:0.00375906,TTTGGAATATTCCGCAATGGGCGAAAGCCTGACGGAGCGACGCCGCGTGCACGAAGAAGGCCTTCGGGTTGTAAAGTGCTTTTGGCAGGGAACAATATAATGAGCGTACCTGCAGAATAAGGGGTTGCTAACTCTGTGCCAGCAGCAGCGGTAATACAGAGACCCCAAACATTATCCGGAATCATTGGGCGTAAAGCGTACCGAAAGGTGGTTTTACAAGTCAGGAGTTAAAAATCAAGGCTCAACCTTG:0.143257):0.00797578,232597:0.0642934):0.0192988):0.00512487):0.0205012,TTTGGAATATTGGACAATGGGCGAAAGCCTGATCCAGCGACGCCGCGTGGACGATGAAGGCCTTCGGGTCGTAAAGTCCTTTTGGCAGGGAAAAATCTTTGATTGTACCTGCAGAATAAGAGGTTGCTAACTCTGTGCCAGCAGCAGCGGTAATACAGAGACCTCAAGCGTTATCCGGAATCATTGGGCGTAAAGCGTACCGATAGGTGGTTTAGAAAGTCAGAAGTGAAATCTCCGAGCTTAACTCGGA:0.0409082):0.0287369):0.0349953,((206828:0.016658,(202068:0.0192914,(225432:0.0188142,((548510:0.0374197,4357678:0.0279174):0.00588348,(212653:0.03863,(216930:0.0450181,216503:0.0555899):0.0260835):0.0155831):0.00970133):0.0109484):0.0184428):0.0276456,215363:0.0392385):0.0285056):0.040967):0.0336406):0.0281435)'c__SM2F11':0.0654161,(((3116298:0.138037,817345:0.0958291):0.0526755,(((((4379602:0.117624,((567317:0.0399429,204488:0.0526757):0.0831895,6321:0.0684547):0.0195877):0.0173595,((561781:0.0729375,512639:0.0926296):0.0243426,(250592:0.123874,4447854:0.138574):0.0309208):0.0244134):0.0158789,(2853112:0.0889381,(220884:0.0856597,4336348:0.0909043):0.0579748):0.027603):0.0128481,((((259209:0.122632,((433991:0.0835251,TCAAGAATATTCCACAATGGCCGAAAGGCTGATGGAGCGACGCCGCGTGGAGGATGAAGCCCTTCGGGGTGTAAACTTCTTTTCTCAGGGAAGAACAAATGACGGTACCTGAGGAATAAGGGGCTGCTAACTTCGTGCCAGCAGCAGCGGTAATACGAAGGCCCCAAGCGTTATCCGGATTTATTGGGCGTAAAGAGTCTGTAGGCGGTTTGATAAGTTTCTCGTCAAATCTGAGTGCTCAACATTCAGA:0.0835319):0.00165861,((525692:0.0261304,135161:0.0286559):0.0885212,(318860:0.0756784,((819017:0.0376446,(555057:0.00846353,4383665:0.00939531):0.0244926):0.015365,(((577547:0.0247579,(549144:0.0390308,108824:0.0295253):0.0090134)0.603:0.0022553,13864:0.0289393):0.00448733,((278750:0.0386375,1129430:0.0437033):0.0130556,(578767:0.0336086,(208356:0.0459458,(105780:0.0197518,(4463559:0.0055634,4470674:0.0103775):0.0129404):0.0221542):0.0154319):0.00807601)0.275:0.0024868):0.0105709):0.0176426):0.0337811)0.213:0.0117969):0.0124597)0.154:0.0149313,(578411:0.0545227,(((555525:0.0164918,TCAAGAATATTCCTCAATGGACGAAAGTCTGAAGGAGCGACGTCGCGTGGCTGATGAAGTCCCTCGGGATGTAAAAGCCTTTTTTCAGGGAAGAAACAATGACGGTACCTGACGAATAAGGGGTTGCTAACTCTGTGCCAGCAGCAGCGGTAATACAGAGACCTCGAGTGTTATCCGGATTAATTGGGCGTAAAGAGTGCGTAGACGGCTTTTTTAGTCTATGGTTAAATCTCTCAGCTTAACTGGGAAC:0.111584):0.00142443,TCAAGAATATTCCTCAATGGACGAAAGTCTGAAGGAGCGACGTCGCGTGGCTGATGAAGTCCCTCGGGATGTAAAAGCCTTTTTTCAGGGAAGAAACAATGACGGTACCTGACGAATAAGGGGTTGCTAACTCTGTGCCAGCAGCAGCGGTAATACAGAGACCTCGAGCGTTATCCGGATTAATTGGGCGTAAAGAGTGCGTAGACGGCTTTTTTAGTCTATGGTTAAATCTCTCAGCTTAACTGAGAAC:0.10965):0.0222917,540167:0.0422158):0.0614179):0.0753687):0.00843122,((554984:0.0868903,201464:0.0621418):0.0539039,(576962:0.197753,((((1135775:0.0544098,824161:0.0630592):0.0112054,((79187:0.0831268,(((243021:0.00892006,TCAGGAATATTCCTCAATGGCCGAAAGGCTGAAGGAGCGACGCCGCGTGTGTGATGACGCTCTTCGGAGTGTAAAGCACTTTTATATAGGAAGAACAAATGACGGTACTATATGAATAAGGGGCTGCTAAACTCGTGCCAGCAGCAGCGGTAATACGAGTGCCCCTAGCGTTATCCGGATTTATTGGGCGTAAAGCGTCCGCAGGCGGTCTGTAACATCTTTTGTTAAATCATAAGGCTTAACCTTGTGA:0.0668086):0.0178744,TCACGAATATTCCTCAATGGCCGAAAGGCTGAAGGAGCGACGCCGCGTGCAGGATGAAGGCCTTTGGGTCGTAAACTGCTTTTCCCAGGGAAGAAACAATGACGGTACCTGGGGAATAAGGGGCTGCTAAACTCGTGCCAGCAGCAGCGGTAATACGAGTGCCCCGAGCGTTATCCGGATTTATTGGGCGTAAAGCGTGCGCAGACGGTTTAATACATCTCCTGTTAAATCATCAGGCTTAACCTGGTGG:0.104271):0.00411436,TCAAGAATATTCCTCAATGGCCGAAAGGCTGAAGGAGCGACATCGCGTGCAGGACGAAGCCCCTCGGGGTGTAAACTGCTTTTCTCTGGGAAGAAACAATGACGGTACCAGAGGAATAAGGGGTTGCTAAACTCGTGCCAGCAGCAGCGGTAATACGAGTACCCCAAGCGTTATCCGGATTTATTGGGCGTAAAGCGTTCGTAGGCGGCTTGTCGCATCTCTTGTTAAATCCCAAGGCTCAACCTTGGGG:0.0877657):0.0119063):0.0217759,346434:0.0558431):0.0151114):0.0160222,(((373723:0.0564674,((1133744:0.0158164,4311633:0.0600996):0.0365118,(4295629:0.067048,4391591:0.0482177):0.0171924):0.00733659):0.0094262,(4453726:0.0344693,(828106:0.0719353,511630:0.0399674):0.0142909):0.0130559):0.0153474,(512454:0.0828366,(587165:0.0665725,4342076:0.0311845):0.0107015):0.0103103):0.0105921):0.0103648,((((4350461:0.00608403,TCAAGAATCTTCCTCAATGGGCGAAAGCCTGAAGGAGCGACACCGCGTGCATGAAGACGCCCTCCGGGGTGTAAAGTGCTTTTATCAGGGACGAATCAATGACGGTACCTGAGGAATAAGGGGCTGCTAACCTCGTGCCAGCAGCAGCGGTAATACGAGGGCCCCAAGCGTTATCCGGATTTATTGGGCGTAAAGCGTCCGTAGGTGGTTTATCGCATCTCCTGTTAAATCCCGAGGCTCAACCTCGGGC:0.0172666):0.0161189,(((((284266:8.80493e-06,TCAAGAATCTTCCTCAATGGACGAAAGTCTGAAGGAGCGACGCCGCGTGTATGAAGAAGCCCCTCGGGGTGTAAAGTACTTTTAACTGTGAAAAAACAATGATGGTAGCAGTTGAATAAGGGGCTGCTAACCTCGTGCCAGCAGCAGCGGTAATACGAGGGCCCCAAGCATTATCCGGATTTATTGGGCGTAAAGCGTCCGTAGGTGGTTTATCGCATCTCCTGTTAAATCTCGAGGCTCAACCTCGAGT:0.0166411):0.00208177,TCAAGAATCTTCCTCAATGGACGAAAGTCTGAAGGAGCGACGCCGCGTGTATGAAGAAGCCTTTCGGGGTGTAAAGTACTTTTAACTGTGACAAAACAATGATGGTAGCAGTTGAATAAGGGGCTGCTAACCTCGTGCCAGCAGCAGCGGTAATACGAGGGCCCCAAGCATTATCCGGATTTATTGGGCGTAAAGCGTCCGTAGGTGGTTTATCGCATCTCCTGTTAAATCTCGAGGCTCAACCTCGAGT:0.0168285):0.0159419,(689360:0.01342,(819074:0.00989549,667706:0.00889685):0.00163556):0.00624509):0.00785579,((((824919:0.0026568,3002217:0.00702741):0.00736675,279283:0.0386137):0.00559481,1145079:0.0162411)0.597:0.00393663,721457:0.0157164):0.0096146):0.00757337,779795:0.01826):0.015862):0.0247964,((556248:0.0524064,(110696:0.0324628,(3116655:0.0163645,3768810:0.0075491):0.0110192):0.0120992):0.0161843,(2842412:0.0536134,4342058:0.0576381):0.0127367):0.0178747):0.0120189,99217:0.108073):0.0185449):0.0247191):0.0266859):0.0123558):0.00996992,((536562:0.12405,4325551:0.0904884):0.0303168,((553928:0.117897,(559924:0.148346,(551573:0.0784204,4425146:0.085984):0.0393134):0.032715):0.0222133,((3121127:0.0458969,(1530118:0.0307495,(243690:0.0331376,2864557:0.0412477):0.00752492):0.0125161):0.0282419,(245245:0.102862,((658640:0.0197827,688533:0.030012):0.0355747,(((4330535:0.0540651,1135819:0.0719276):0.0170935,((4357361:0.0369226,(550765:0.0189171,536047:0.0146329):0.0285771):0.00897485,(805436:0.0431181,4356691:0.0449106):0.0258224)0.038:0.00787733):0.0126811,2326885:0.0280697):0.0343808):0.0200543):0.0137023):0.0159457):0.00334551):0.0156368):0.012862):0.0223838,(((((4316963:0.0811562,((168994:0.058805,(3825731:0.0344914,(((4428088:1e-06,(159214:0.00781108,4483675:1e-06):1e-06):0.0432151,(537245:0.0172252,4476952:0.0158919):0.0104097):0.0477148,TCGAGAATATTCCTCAATGGGCGAAAGCCTGAAGGAGCGACGCCGCGTGTAGGATGAAGGGCTTCGGCTCGTAAACTACTTTTTTCAGGGAAGAACATTGACGGTACCTGAAGAATAAGAGGTTGCTAACTCTGTGCCAGCAGCAGCGGTAATACAGAGACCTCAAGCATTATCCGGATTTACTGGGCGTAAAGGGTCCGCAGGTGGTCGTGTGCGTCGATGGTTAAATATTCGGGCTCAACCCGGATAC:0.0449109):0.00821057):0.0246982):0.0143369,1108943:0.0536884):0.0186641):0.0218966,TCGAGAATCTTCCTCAATGGCCGAAAGGCTGAAGGAGCGACGCCGCGTGCGGGATGAAGGCCTTCGGGTCGTAAACCGCTTTTTTTAGGGACGAACAAATGACGGTACCTAAAGAATAAGAGGTTGCTAACTCTGTGCCAGCAGCAGCGGTAATACAGAGACCTCAAGCATTATCCGGAATTATTGGGCGTAAAGGGTCCGCAGGTGGCTTGGTAAGTCATGCGTCAAATGTTTGGGCTCAACCCAGACG:0.0809791):0.0174039,(((614539:0.110406,(151616:0.126685,(528049:0.0377933,2881190:0.0293065):0.048856):0.0284882):0.0101552,TCGAGAATATTCGGCAATGGACGAAAGTCTGACCGAGCGACGCCGCGTGTAGGATGAAGGTCTTCGGATCGTAAACTACTTTTATATGGGAAGAATTTGTGACGGTACCATATGAATAAGAGGTTGCTAACTCTGTGCCAGCAGCAGCGGTAATACAGAGACCTCAAGCGTTATCCGGATTTATTGGGCGTAAAGCGTCCGCAGGTTCCTTGGTAAGTCCTTGGTCAAAACTCAGAGCTCAACTCTGAAC:0.0886021):0.0133915,((((1142221:0.0281638,TCAAGAATATTCCTCAATGGCCGAAAGGCTGAAGGAGCGACACCGCGTGTAGGATGAAGGTCTTCGGATCGTAAACTACTTTTAATAGGGAAGAATTTGTGACGGTACCTATTGAATAAGAGGTTGCTAACTCTGTGCCAGCAGCAGCGGTAATACAGAGACCTCAAGCGTTATCCGGATTTATTGGGCGTAAAGCGTCCGCAGATGGTTTGGCAAGTCAGGGGTTAAAACCTAACGCTTAACGTTAGGA:0.0726318):0.0339498,(202459:0.055771,(833217:0.0617883,1108322:0.0441777):0.0151433):0.0149724):0.0460161,((4410183:0.0621432,(4447857:0.0453981,TCGAGAATATTCCACAATGCCCGCAAGGGTGATGGAGCGACGCCGCGTGCAGGAAGAAGCCCTTCGGGGTGTAAACTGCTTTTAGTAGGGAAGAACGTTGACGGTACCTACTGAATAAGAGGTTGCTAACTCTGTGCCAGCAGCAGCGGTAATACAGAGACCTCAAACGTTATCCGGATTCATTGGGCGTAAAGCGTCCGCAGGTGGTTGTGAAAGTTGATGGTTAAATCCTGGAGCTTAACTTCAGAAA:0.0579326):0.0134469):0.0249484,((508787:0.0471326,TCATGAATATTCCACAATGGACGAAAGTCTGATGGAGCGACGCCGCGTGCAGGAAGACGCCCTTCGGGGTGTAAACTGCTTTTATAAGGGACGAATTCGTGACGGTACCTTATGAATAAGTGGTTGCTAACTCTGTGCCAGCAGCAGCGGTAATACAGAGACCACAAACGTTATCCGGAGTTATTGGGCGTAAAGGGTCCGCAGGTGGTTGTGTCAGTCAGTGGTTAAATCCCAGAGCTTAACTTTGGGG:0.0667398):0.010558,((((582598:0.0699599,831961:0.0555346):0.0144414,(741074:0.038093,(4356495:0.00863385,4468173:0.00669112):0.02432):0.0308529):0.0125506,(513252:0.0507272,((4439253:0.0276225,512414:0.0599483):0.0116099,(((546794:0.00629947,TCAGGAATATTCCGCAATGCACGAAAGTGTGACGGAGCGACGCCGCGTGTAGGAAGAAGCCCTTCGGGGTGTAAACTACTTTTATATGGGAAGAATTTTTGACGGTACCATATGAATAAGAGGTTGCAAACTCTGTGCCAGCAGCAGCGGTAATACAGAGACCTCAAGCGTTATCCGGATTCATTGGGCGTAAAGCGTCCGCAGGTGGTTTTCTAAGTTGGGAGTCAAATCTTTGGGCTTAACCTAAAGA:0.0458194):0.00776115,(575952:0.0458762,567143:1e-06):0.040169):0.0280293,588373:0.0487494):0.0112645):0.0176935):0.00557217):0.0109186,995340:0.076886):0.013906):0.0119091):0.0253462):0.0431268,((((1806493:0.0774392,(551628:0.0479341,(1104490:0.0512629,(808369:0.060081,549701:0.0306205):0.0124754):0.0149714):0.0340566):0.03684,(99699:0.020447,35504:0.0249847):0.0784945)0.186:0.00823345,((((565165:0.0467098,TCGAGAATCTTCCTCAATGCACGAAAGTGTGAAGGAGCTATGCCGCGTGTCGGATGACGGTTTTCGGATCGTAAACGACTGTCCTGGGGGACGAATTCATGACGGTACCCCAGAAGAAAGAGGTTGCTAACTCTGTGCCAGCAGCAGCGGTAATACAGAGACCTCGAACATTGACCGGATTTATTGGGCGTAAAGCGTACGCAGGCGGCTTCATCAGTCATTCGTTAAATATTTGGGCTCAACCCAAATG:0.110202):8.701e-05,TCGAGAATCTTCCTCAATGCACGAAAGTGTGAAGGAGCTATGCCGCGTGTCGGATGACGGTTTTCGGATCGTAAACGACTGTCCTGGGGGACGAATTCATGACGGTACCCCAGAAGAAAGAGGTTGCTAACTCTGTGCCAGCAGCAGCGGTAATACAGAGACCTCGAACATTGACCGGATTTATTGGGCGTAAAGCGTACGCAGGCGGCTTCATCAGTCATTCGTTAAATATTTGGTCTCAACCCAAATG:0.116216):0.0215579,(538535:0.0625763,(537343:0.020747,(587051:0.00603168,546257:1e-06):0.00579476):0.025914):0.01861):0.0385461,(589190:0.0566253,(((536639:0.00596363,TCGAGAATATTCCACAATGCACGAAAGTGTGATGGAGCGACGCCGCGTGTTGAACGAAGGCCTTCGGGTCGTAAACAACTTTTCTCAGGGACGAATTTTGACGGTACCTGAGGAATAAGGGGTTGCTAACTCTGTGCCAGCAGCAGCGGTAATACAGAGACCCCAAGCATTATCCGGATTTATTGGGCGTAAAGCGTACGTAGGCGGTTTCGTAAGTCATTTGTTAAATCTTCAGGCTTAACCTGGAGGC:6.11352e-06):0.032047,TCGAGAATATTCCACAATGCACGAAAGTGTGATGGAGCGACGCCGCGTGTCAAAAGAAGGCCTTCGGGTCGTAAATGACTTTTCTCAGGGACGAATTTTGACGGTACCTGAGGAATAAGGGGTTGCTAACTCTGTGCCAGCAGCAGCGGTAATACAGAGACCCCAAGCATTATCCGGATTTATTGGGCGTAAAGCGTTCGTAGGCGGTTTCGTAAGTCATTTGTTAAATCTTCAGGCTTAACCTGGAGGC:0.00827781):0.0131845,(2917:0.0378669,(136227:0.0280763,112892:0.0502948):0.0205873):0.00844586):0.0176124):0.0487344):0.0297092):0.0158357,(818184:0.0929511,42311:0.105165):0.0269622):0.0323507):0.0166065):0.0126059):0.0177822,201732:0.0859402):0.0171191,(3181260:0.0916678,(278949:0.149483,((4344792:0.0401789,TCAAGAATATTCGGCAATGGACGAAAGTCTGACCGAGCGACGCCGCGTGTAGGAAGAAGGCCTTCGGGTTGTAAACTACTTTTCTTAGGGAAGAATTCTGACGGTACCTAAGGAATAAGAGGTTGCTAACTCTGTGCCAGCAGCAGCGGTAATACAGAGACCTCAAGCGTTATCCGGATTTATTGGGCGTAAAGCGTCCGCAGGTGGTTTAGTACGTCTCGCGTCAAATGCCAGGGCTCAACCCTTGCAC:0.0723993):0.0316333,(150593:0.0448887,650505:0.0356689):0.0678263):0.0346095):0.0161496)0.176:0.0209362):0.0109499):0.00343878)'c__ABY1':0.0311229,(((((200020:0.0498998,(276688:0.0141659,(4297324:0.0247882,1121316:0.00743937):0.0170856):0.0319447):0.0561688,CCGAGAATATTCGACAATGGACGAAAGTCTGATCGAGCGACGCCGCGTGTACGATGAAGTATTTCGGTATGTAAAGTACTTTTATTAGGGAAGAACGTTGACTGTACCTAATGAATAAGGGGTTGCTAACTCTGTGCCAGCAGCAGCGGTAATACAGAGACCCCAAGCGTTATCCGGAATCATTGGGCGTAAAGGGTGAGTAGGTGGTATTGTTAGTCGAGTTTTAAAGATTGTGGGCTCAACCCACGAT:0.137048):0.002251,CCGAGAATATTCGACAATGGACGAAAGTCTGATCGAGCGACGACGCGTGTACGATGAAGTATTTCGGTATGTAAAGTACTTTTATTAGGGAAGAACGTTGACGGTACCTAATGAATAAGGGGTTGCTAACTCTGTGCCAGCAGCAGCGGTAATACAGAGACCCCAAGCGTTATCCGGAATCATTGGGCGTAAAGGGTGAGTAGGTGGTATTGTTAGTCGAGTGTGAAAGATTTAGGGCTCAACCCTAGGT:0.128831):0.00065108,GCGAGAATATTCGACAATGGACGAAAGTCTGATCGAGCGACGCCGCGTGTACGATGAAGTTTTTCGGAATGTAAAGTACTTTTATTAGGGAAGAACGTTGACGGTACCTAATGAATAAGGGGTTGCTAACTCTGTGCCAGCAGCAGCGGTAATACAGAGACCCCAAGCGTTATCCGGAATTATTGGGCGTAAAGGGTGAGTAGGTGGTTTTATTAGTCGCGTGTTAAAGTTCTAGGGCTCAACCCTAGTT:0.0984429):0.0393563,(((((804563:0.0558041,((104387:0.0107755,((3519751:0.0126172,4141982:0.0133414):0.0132832,104220:0.0159862):0.00462518):0.0219,104691:0.15941):0.0707268):0.0254694,100328:0.0712733):0.10231,((((((242471:0.0835894,(269997:0.0471682,671325:0.0605091):0.0458513):0.0798301,(543548:0.111503,(534059:0.0639868,150632:0.0426739):0.0581411):0.0452211)0.248:0.0114343,((((((250980:0.00345208,816797:0.00953453):0.0663395,(((670696:0.0818746,(808211:0.0204737,(810717:0.0244064,822292:0.00644405):0.00726159):0.026847):0.0245081,(209414:0.0665674,211918:0.0985996):0.0161225):0.0159508,(1105139:0.0173498,(1108419:0.00126913,1113461:0.0061612):0.000624525):0.0633894):0.0183517):0.0178565,((326167:0.0158229,200861:0.0236531):0.0367499,(807143:0.102649,677834:0.0594363):0.0622219):0.0125694):0.214816,TCGAGAATATTCGACAATGGGCGCAAGCCTGATCGAGCGACGCCGCGTGCAGGATGAAGGACTTAGGTCTGTAAACTGCTTTTCCCTATGAAAAAAACAAATGATGGTAATAGGGGAATAAGGGGTTGCTAACCTCGTGCCAGCAGCCGCGGTAATACGAGGGCCCCGAGCGTTATCCGGATTTATTGGGCGTAAAGAGCGAGTAGGCGGTTCTTCAAGTTTTGCGTTAAATACCGGGGCTTAACCCCGG:0.159161):0.00010497,TCGAGAATATTCGACAATGGGCGCAAGCCTGATCGAGCGACGCCGCGTGCAGGATGAAGGACTTAGGTCTGTAAACTGCTTTTCCCTATGAAAAAAACAAATGATGGTAATAGGGGAATAAGGGGTTGCTAACCTCGTGCCAGCAGCCGCGGTAATACGAGGGCCCCGAGCGTTATCCGGATTTATTGGGCGTAAAGAGCGAGTAGGCGGTTCTTCAAGTTTTGCGTTAAATACCGGGCTTAACCCCGGA:0.153037):0.0285085,((((203282:0.0925851,(4424610:0.161662,4219827:0.0931861):0.0157671):0.0355721,(305530:0.147101,(201138:0.0881014,4324232:0.102396)0.615:0.0149638):0.0299503):0.0126954,(((3390949:0.122745,4334586:0.145912):0.0360424,(((4390198:0.0479215,(246015:0.0661065,4443077:0.0960686):0.0189895):0.0933026,535618:0.0903287):0.0281554,(((2740141:0.00557518,3087197:0.00909683):0.101471,2057833:0.115579):0.0127357,(((((1123433:0.0455792,((695198:0.0162237,4328888:0.0237366):0.00569075,TCGAGAATCTTCCGCAATGGACGAAAGTCTGACGGAGCGACGTTACGTGAACGAAGACGCCTTTCGGGGTGTAAAGTTCTTTTATCTGGGAGGAAGCCGCAAGGCAGACAGTACCAGATGAATAAGGGGATCCTAATTCTGTGCCAGCAGGAGCGGTAATACAGAATCCTCAAGCGTTACCCGGATTTATTGGGCGTAAAGGGTCCGTAGGTGGTAAAGTAAGTTGAAAGTTAAAACTCATCGGCTTAAC:0.0374918):0.0135048):0.0235924,(175067:0.0383669,(4298846:0.0354805,TCGAGAATCTTCCGCAATGGACGAAAGTCTGACGGAGCGACGTTACGTGAAGGATGAAGCCCTTCGGGGTGTAAACTTCTTTTGTGTGGGAAAAAGTTATTGATTGTACCATACGAATAAGGGGATCCTAATTCTGTTCCAGCAGGAGCGGTAATACAGAATCCCCGAATGTTACCCGGATTTATTGGGCGTAAAGGGTGTGTAGGTGGTTTGGTAAGTTCTCAATTAAACTCCATCGGCTTAACCTTTG:0.0292813):0.0173134):0.017772):0.109921,267337:0.0633633):0.0266709,(266820:0.0426326,260623:0.0594817):0.0541939):0.0167589,((((697876:0.111489,(262886:0.035355,(553393:0.0382432,(264419:0.0423814,2600034:0.0470328):0.0240452):0.0134106):0.0265243):0.0242743,(248608:0.0810923,(274117:0.0611686,689754:0.105883):0.0186569):0.0152743):0.0179918,(((203314:0.0169912,201418:0.0166307):0.0452777,((1836626:0.00540232,(263602:0.00681902,259478:0.00748774):0.00846665):0.0335465,(3420373:0.0109249,(1135525:0.00680188,200090:0.0180639):0.00451048):0.0523448):0.0160206):0.0223269,((647718:0.0754084,(593564:0.0672577,4428113:0.0300213):0.070819):0.0276759,((((274080:0.0318176,201461:0.00752565):0.0348579,(201556:0.092794,807239:0.101709):0.0218034):0.0227553,202836:0.0913033):0.0130961,(3946293:0.0100818,4459832:0.0188535):0.029402):0.0176661):0.00994433):0.00971969):0.0128093,(806886:0.0770355,202153:0.0559186):0.0252396):0.0190249):0.0206458):0.00629371):0.0150992):0.0271632,(1133974:0.0760491,(((4323982:0.0043096,(1131790:0.0193443,609095:0.0160068):0.0207894):0.00137293,4466133:0.00899468):0.00493962,(817770:0.0354082,4424615:0.0584412):0.0215844):0.0230379):0.0824453):0.0146473):0.0303799,202949:0.249769)0.29:0.0173143):0.0100394):0.0080014,(575910:0.101684,373848:0.145541):0.0387111):0.0152357,(((734607:0.0332073,3726184:0.0340019):0.114163,(810154:0.0865998,331944:0.0742087):0.0417728):0.0202957,((((((807337:0.0709373,TCGAGAATATTCGACAATGGAGGAAACTCTGATCGAGCGACGCCGCGTGCAGGATGAAGGTCTTAGGATTGTAAACTGCTTTTCTTAGGGAAAAAGTTATTGATTGTACCTAGGGAATAAGAAGCTGCAAACTTCGTGCCAGCAGCAGCGGTAATACGAAGGCTTCAAGCGTTATCCGGATTTATTGGGCGTAAAGAGTGCGCAGGTGGTCTTGCACGTCTCATGTAAAATGTCACTGCTTAACAGTGTC:0.124646):0.0183113,TCGAGAATATTCGACAATGGGCGAAAGCCTGATCGAGCGACGCCGCGTGCAGGATGACGGCCTTAGGGTTGTAAACTGCTTTTATAGGGGAAAAACTTTTGTGATGGTACCCTGTGAATAAGAGGCTGCAAACTTCGTGCCAGCAGCCGCGGTAATACGAAGGCCTCAAGCGTTATCAGGATTTATTGGGCGTAAAGAGCGTGTAGGGGGTTTATTAAGTCTTTGGTTAAAGCCCGGAGCTTAACTTCGG:0.107509):0.00759642,TCGAGAATATTCGACAATGGGCGCAAGCCTGATCGAGCGACACCGCGTGCAGGAAGAAGGGCTTCGGCTTGTAAACTGCTTTTCCGAGGGAGGAACGTAAGTGACTGTACCTCGGGAATAAGGGGCTGCAAACTTCGTGCCAGCAGCCGCGGTAATACGAAGGCCTCAAGCGTTATCCGGATTTATTGGGCGTAAAGGGTCTCCAGGTGGTTGTGTTAGTCGGGTGTTAAATTTCGCTGCTTAACGGCGA:0.114456):0.00137617,TCGAGAATATTCGACAATGGGCGAAAGCCTGATCGAGCGACGCCGCGTGCAGGATGACAGCCTTAGGGTTGTAAACTGCTTTTCTTAGGGAAAAAGTAATTGATTGTACCTAGGGAATAAGGAGCTGCAAACTTCGTGCCAGCAGCAGCGGTAATACGAAGGCTCCAAGCGTTATCCGGATTTATTGGGCGTAAAGAGTGCGCAGGAGGTCTGATGCGTCTCGCGTTAAATGTCACCGCCTAACGGTGTC:0.116472):0.0247239,((((202110:0.0922111,TCGAGAATATTCGACAATGGACGAAAGTCTGATCGAGCGACGCCGCGTACAGGATGAAGGCCTTCGGGTTGTAAACTGTTTTTCTTAGGGAAAAAGTTATTGATGGTACCTAGGGAATAAGGGGTTGCAAACCTCGTGCCAGCAGCAGCGGTAATACGAGGACCCCGAGCGTTATCCGGATTTATTGGGCGTAAAGAGTGCGCAGGAGGTCTGATGCGTCTTGTGTTAAATGTCACTGCTTAACAGTGTC:0.101642):0.00228817,TCGAGAATATTCGACAATGGGCGAAAGCCTGATCGAGCGACGCCGCGTGTAGGATGAAGGCCTTCGGGTTGTAAACTACGGTAGACACATAACAATGCAAATGAGTGTGTGTCGGAAAGAGGCGGGTAACTACGTGCCAGCACCAGCGGTAATACGTAGGCCTCAAGCGTTATCCGGATTTATTGGGCGTAAAGCGTGTGTAGGGGGTTCGGTGCGTCTTTGGTTAAATCCCACTGCCTAACGGTGGACT:0.125001):0.00327923,TCGAGACCGCGTATAGGATGAAGATCTTAGGATTGTAAACTATTTTTCTTAGGGAATAAGTAATTGAATGTACCTAGGGAATAAGGGGTTGCAAACCTCGTGCCAGCAGCAGCGGTAATACGAGGACCCCGAGCGTTATCCGGATTTATTGGGCGTAAAGAGTGCGCAGGAGGTTTTGTGCGTCTGTTGTTAAATGTCACCGCTCAACGGTGTCACCGCAATGGATACGGCAAAACTAGAGCGTGTTAGA:0.149771):0.0114667,TCGAGAATATTTGTCAATGGGCGAAAGCCTGAACAAGCGACGCCGCGTGCAGGATGAAGGCCTTCGGGTCGTAAACTGCGGTAGTAAGGGAAGAATTATGGCGCAAGTCATAATGACCGTACCTTACGGAAAGAGGTGGGTAACTACGTGCCAGCACCAGCGGTAATACGTAGACCTCAAGCGTTATCCGGATTTATTGGGCGTAAAGCGTGTGTAGGAGGTCTCGTGCGTCTTTGCTTAAATCCCACCG:0.150162):0.0206114):0.0644221,(((278587:0.106993,TCGAGAATCTTCCACAATGGGCGAAAGCCTGATGGAGCGACGCCGCGTGAAGGATGAAGTCCCTCGGGACGTAAACTTCTTTTGTAGAGGAAGAAACCGGTTGACCGGTGTGACTGTACTCTAAGAATAAGGGGTTGCTAAACTCGTGCCAGCAGCAGCGGTAATACGAGTACCCCAAGCGTTATCCGGAATTACTGGGCATAAAGGGTGCGTAGGCGGTCTTAGTTAGTCTTCTGTGAAAACTCCCGGC:0.0725413):0.0146333,(((((((((521023:0.0223273,TCGAGAATCTTCCGCAATGGGCGAAAGCCTGACGGAGCGACACCGCGTGATGGATGAAGACCCTCTGGGTCGTAAACATCTTTTATAGAGGAGAAAGTTTATTGATAGTACTCTACGAATAAGGGGTTGCTAAACTCGTGCCAGCAGCAGCGGTAATACGAGTGCCCCGAGCGTTATCCGGAATCATTGGGCGTAAAGGGTGTGTAGGTGGCAGTGTTAGTCAGTTGTTAAAACCTGGAGCTTAACTCCA:0.103804):0.000973143,TCGAGAATCTTCCGCAATGGGCGAAAGCCTGACGGAGCGACACCGCGTGATGGATGAAGACCCTCTGGGTCGTAAACATCTTTTATAGAGGAGAAAGTTTATTGATAGTACTCTACGAATAAGGGGTTGCTAAACTCGTGCCAGCAGCAGCGGTAATACGAGTGCCCCGAGCGTTATCCGGAATTATTGGGCGTAAAGGGTGTGTAGGTGGCAGTGTTAGTCAGTTGTTAAAACCTGGGGCATAACCCCA:0.0921612):0.0104532,CCGAGAATATTCGACAATGGGCGAAAGCCTGATCGAGCGACACCGCGTGATGGATGAAGACCTTCGGGTCGTAAACATCTTTTATGGGGGAGAAAGTTTATTGATAGTACCTCACGAATAAGGGGTTGCTAAACTCGTGCCAGCAGCAGCGGTAATACGAGTGCCCCGAGCGTTATCCGGAATTATTGGGCGTAAAGGGTGTGTAGGTGGCAGTGTTAGTCAGTTGTTAAAACCCGGGGCTCAACCTCGG:0.0925267):0.0418735,((((((((((((((509195:0.0146894,(586408:0.00166258,508877:0.0246949):0.00898762):0.0349623,TCGAGAATCTTCCGCAATGGGCGAAAGCCTGACGGAGCGACGTCGCGTGATGGATGAAGTTCTTCGGAACGTAAACATCTTTTATCGGGGAGAAAACCGCCGCAAGGCGGTGTGATAGTACCCGAGGAATAAGGGGTTGCTAAACTCGTGCCAGCAGCAGCGGTAATACGAGTGCCCCAAGCGTTATCCGGAATTACTGGGCGTAAAGGGTGTGTAGGCGGTTCTGTTAGTCGGCCGTTAAAGCTCTCGG:0.0423894):0.0062316,CCGAGAATCTTCCGCAATGGGCGAAAGCCTGACGGAGCGACGTCGCGTGGTGGATGAAGTCCTTCGGGACGTAAACACCTTTTATTGGGGAGAAAACCGCCGCAAGGCGGTGTGATAGTACCTGATGAATAAGGGGTTGCTAAACTCGTGCCAGCAGCAGCGGTAAGACGAGTACCCCAAGCGTTATCCGGAATCACTGGGCGTAAAGCGTGCGTAGGCGGTCTAGTTTGTCTGTTGTCAAAGCCTCCGG:0.0773647):0.00581161,CCTACGGGAAGTAGCAGTCGAGAATCTTCCGCAATGGGCGAAAGCCTGACGGAGCGACGTCGCGTGGTTGATGAAGTCTTTCGGGATGTAAAGACCTTTTATGTGGGAGAAAGTTATTGATAGTAGCACATGAATAAGGGGTTGCTAAACTCGTGCCAGCAGCAGCGGTAATACGAGTGCCCCAAGCGTTATCCGGAATTATTGGGTGTAAAGGGTGCGTAGGTGGTTTTATTAGTCTAGTGTTAAATCC:0.0717426):0.00446783,TCGAGAATCTTCCACAATGGGCGAAAGCCTGATGGAGCGACGCTGCGTGATTGATGAAGTCCTTCGGGATGTAAAGATCTTTTATGAATCAGAAAGTTTATTGATCAATTCATGAATAAGGGGTTGCTAAACTCGTGCCAGCAGCAGCGGTAATACGAGTGCCCCGAGCGTTATCCGGAATTATTGGGCGTAAAGGGTGTGTAGGCGGTTTTGTTAGTCGGTTGTTAAAGCTCTTCGCTTAACGAAGAAA:0.0687884):3.3432e-05,TCGAGAATCTTCCACAATGGGCGAAAGCCTGATGGAGCGACGCCGCGTGATTGATGAAGTCCTTCGGGATGTAAAGATCTTTTATGAATCAGAAAGTTTATTGATCAATTCATGAATAAGGGGTTGCTAAACTCGTGCCAGCAGCAGCGGTAATACGAGTGCCCCGAGCGTTATCCGGAATTATTGGGCGTAAAGGGTGTGTAGGCGGTTTTGTTAGTCGGTTGTTAAAGCTCTTCGCTTAACGAAGAAA:0.0634108):5.6675e-05,TCGAGAATCTTCCACAATGGGCGAAAGCCTGATGGAGCGACGCCGCGTGATTGATGAAGTCCTTCGGGATGTAAAGATCTTTTATGAATCAGAAAGTTTATTGATCAATTCATGAATAAGGGGTTGCTAAACTCGTGCCAGCAGCAGCGGTAATACGAGTGCCCCGAGCGTTATCCGGAATTATTGGGCGTAAAGGGTGTGTAGGCGGTTTTGTTAGTCGGTTGTTAAAGCTCTTCGCTTAACGAGGAAA:0.0581809):0.00185739,TCGAGAATCTTCCGCAATGGGCGAAAGCCTGACGGAGCGACGTCGCGTGGTTGATGAAGTCTTTCGGGATGTAAAGACCTTTTATGAGGGAGAAAGTTATTGATAGTACCTCATGAATAAGGGGTTGCTAAACTCGTGCCAGCAGCAGCGGTAATACGAGTGCCCCAAGCGTTATCCGGAATTATTGGGCGTAAAGGGTGTGTAGGTGGTTCTATTAGTCTTCTGTTAAAGCTCTCGGCTCAACCGGGAA:0.0192821):0.0002046,TCGAGAATCTTCCGCAATGGGCGAAAGCCTGACGGAGCGACGTCGCGTGGTTGATGAAGTCTTTCGGGATGTAAAGACCTTTTATGAGGGAGAAAGTTATTGATAGTACCTCATGAATAAGGGGTTGCTAAACTCGTGCCAGCAGCAGCGGTAATACGAGTGACCCAAGCGTTATCCGGAATTATTGGGCGTAAAGGGTGTGTAGGTGGTTCTATTAGTCTTCTGTTAAAGCTCTCGGCTCAACCGGGAA:0.0248467):0.000198816,TCGAGAATCTTCCGCAATGGGCGAAAGCCTGACGGAGCGACGTCGCGTGGTTGATGAAGTCTTTCGGGATGTAAAGACCTTTCATGAGGGAGAAAGTTATTGATAGTACCTCATGAATAAGGGGTTGCTAAACTCGTGCCAGCAGCAGCTGTAATACGAGTGCCCCAAGCGTTATCCGGAATTATTGGGCGTAAAGGGTGTGTAGGTGGTTCTATTAGTCTTCTGTTAAAGCTCTCGGCTCAACCGGGAA:0.0301653):0.00208608,TCGAGAATCTTCCGCAATGGGCGAAAGCCTGACGGAGCGACGTCGCGTGATTGATGAAGTCCCTCTGGGATGTAAAGATCTTTTATAGAGGAGAAAATCCAGATTTATCTGGGTGTGATAGTACTCTAGGAATAAGGGGTTGCTAAACTCGTGCCAGCAGCAGCGGTAATACGAGTGCCCCGAGCGTTATCCGGAATTATTGGGCGTAAAGGGTGTGTAGGCGGTCTTGTTAGTCTTTTGTTAAAGCTCT:0.0379481):0.000551496,TCGAGAATCTTCCACAATGGACGAAAGTCTGATGGAGCGACGCCGCGTGATTGATGAAGTCCTTAGGGACGTAAAGATCTTTTATGAGCTACTAAGTTTTGAAGAGCTCATGAATAAGGAGTTGCTAAACTCGTGCCAGCAGCAGCGGTAATACGAGTGCTCCAAGCGTTATCCGGAATTATTGGGCGTAAAGGGTGTGTAGGCGGTTTTGTTAGTCGGTTGTTAAAGCTCCCCGCTTAACGGGGAAAAT:0.064574):0.0200945,(((104773:0.0412555,TCGAGAATCTTCCACAATGGACGAAAGTCTGATGGAGCGACGCCGCGTGATGGATGAAGTCCTTAGGGACGTAAACATCTTTTATGAGAGAAGAAGCTGGTCAACCAGCATGACTGTACCTCATGAATAAGGGGCTGCTAAACTCGTGCCAGCAGCAGCGGTAATACGAGTGCCCCAAGCGTTATCCGGAATTACTGGGCATAAAGAGTGTGTAGGTGGCTGTGTTAGTCTATCGTGAAATCTCCCGGCT:0.0735292):0.0117375,TCGAGAATCTTCCGCAATTGGCGAAAGCCTGACGGAGCGACACCGCGTGATGGATGAAGACCCTCTGGGTCGTAAACATCTTTTATGAGGGAGAAAGTTTATTGATAGTACCTCACGAATAAGGGGTTGCTAAACTCGTGCCAGCAGCAGCGGTAATACGAGTGCCCCGAGCGTTATCCGGAATCATTGGGCGTAAAGGGTGTGTAGGTGGTCTTGTTAGTCAATTGTTAAAACCCGGGGCTTAACCCCG:0.0822097):0.000753884,(((((105625:0.0371937,TCGAGAATCTTCCACAATGGACGAAAGTCTGATGGAGCGACGCCGCGTGATGGATGAAGTACTTCGGTATGTAAACATCTTTTATGAGGGAAAAAGTTTATTGATGGTACCTCATGAATAAGGACCTGCTAAACTCGTGCCAGCAGCAGCGGTAATACGAGTGGTCCAAGCGTTATCCGGAATTATTGGGCGTAAAGGGTCTGTAGGTGGTTTGATTAGTCTCTCGTTAAATCTTTAGGCTTAACTTAAA:0.0756021):0.00645633,CCGAGAATATTCCACAATGGACGAAAGTCTGATGGAGCGACGCCGCGTGATGGATGAAGGGCTTCGGTTTGTAAACATCTTTTATTTGGGAATAAATTATTGAAGGTACCAAATGAATAAGGACCTGCTAAACTCGTGCCAGCAGCAGCGGTAATACGAGTGGTCCGAGCGTTATCCGGAATTATTGGGCGTAAAGGGTCTGTAGGTTGTTTTGTTAGTCTCTCGTAAAATCTTTAGGCTTAACTTAAAG:0.147):0.00571671,(((((179710:0.0418515,1122817:0.0330091):0.0248886,TCGAGAATCTTCCGCAATGGGCGAAAGCCTGACGGAGCGACACCGCGTGATGGATGAAGTGCTTCGGTATGTAAACATCTTTTATAGGGGAAAAAGTTTATTGATGGTACCCTATGAATAAGGACCTGCCAAACTCGTGCCAGCAGCAGCGGTAATACGAGTGGTCCAAGCGTTATCCGGAATTATTGGGCGTAAGGGTGCGAAGATGGAATTGTTAGTCGGGTGTTTAACCCATAGGCTCAACCTGTGG:0.132811):0.000120641,TCGAGAATCTTCCGCAATGGGCGAAAGCCTGACGGAGCGACACCGCGTGATGGATGAAGTGCTTCGGTATGTAAACATCTTTTATAGGGGAAAAAGTTTATTGATGGTACCCTATGAATAAGGACCTGCCAAACTCGTGCCAGCAGCAGCGGTAATACGAGTGGTCCAAGCGTTATCCGGAATTATTGGGCGTAAAGGGTGCGAAGATGGAATTGTTAGTCGGGTGTTTAACCCATAGGCTCAACCTGTG:0.133993):0.000337808,TCGAGAATCTTCCGCAATGGGCGAAAGCCTGACGGAGCGACACCGCGTGATGGATGAAGTGCTTCGGTATGTAAACATCTTTTATAGGGGAAGAAGTATATTGACGGTACCCTATGAATAAGGACCTGCCAAACTCGTGCCAGCAGCAGCGGTAATACGAGTGGTCCAAGCGTTATCCGGAATTATTGGGCGTAAAGCGTGCGTAGGTGGAATTATTAGTCGGGTGTTTAACCCACGGGCTCAACCTGTG:0.130495):0.00113271,TCGAGAATCTTCCACAATGGACGAAAGTCTGATGGAGCGACACCGCGTGATGGATGAAGTGCTTCGGTATGTAAACATCTTTTATGGGGGAAAAAGTATATTGATGGTACCCCATGAATAAGGACCTGCCAAACTCGTGCCAGCAGCAGCGGTAATACGAGTGGTCCAAGCGTTATCCGGAATTATTGGGCGTAAAGAGTGCGTAGGTGGGAATATTAGTCAGTCGTTTAACCCATGGGCTCAACCTGTG:0.150584):0.0042766):0.00637874,TCGAGAATCTTCCACAATGGACGAAAGTCTGATGGAGCGACGCCGAGTGATGGATGAAGTTCTTCGGGATGTAAACATCTTTTATGAGGGAAGAAGCTGGTCAACCAGCGTGACTGTACCTCATGAATAAGGAGCTGCTAAACTCGTGCCAGCAGCAGCGGTAATACGAGTGCTCCAAGCGTTATCCGGAATTATTGGGCGTAAAGGGTGCGTAGGTGGTCCTGCCCCAACCTAGTTGGGGTTTACTAGT:0.0675383):0.00608132,TCGAGAATCTTCCGCAATGGGCGAAAGCCTGACGGAGCGACGCCGCGTGATGGATGAAGTTCTTAGGGACGTAAACATCTTTTATCGGGGAAGAACTAAAGTGACGGTACCCGATGAATAAGGGGCTGCAAAACTCGTGCCAGCAGCAGCGGTAAAACGAGTGCCCCAAGCGTTATCCGGAATTACTGGGCATAAAGGGTGCGTAGGTTGTTTAGTTAGTCGCCTGTTAAAACTCCCGGCCTAACCGGGA:0.0839572):0.00244806):0.0191891):6.0839e-06,TCGAGAATCTTCCGCAATGGGCGAAAGCCTGACGGAGCGACGCCGCGTGACTGATGAAGTCCTTCGGGACGTAAAGGTCTTTTGTGAGGTAGAAAGTTATTGATCGCCTCAAGAATAAGGGGTTGCTAAACTCGTGCCAGCAGCAGCGGTAATACGAGTGCCCCAAGCGTTATCCGGAATCATTGGGCGTAAAGGGTGTGTAGGCGGTTATGTTAGTCTTTTGTTAAAGCTCCCGGCTCAACCGGGAAAG:0.0484249):0.0249136):0.0119184,((((((((((((((645317:0.0764927,TCGAGAATCTTCCGCAATGGGCGCAAGCCTGACGGAGCGATGTCGCGTGGTTGATGAAGTCCTTCGGGATGTAAAGACCTTTTATGAGGGAGAAAGTTATTGATAGTACCTCATGAATAAGGGGTTGCTAAACTCGTGCCAGCAGCAGCGGTAATACGAGTGCCCCAAGCGTTATCCGGAATTATTGGGTGTAAAGGGTGTGTAGGTGGTTTTGTTAGTCGAATGTTAAAGATCTGAGCTTAACTCAGGG:0.0506962):0.0164935,TCGAGAATCTTCCACAATGGGCGCAAGCCTGATGGAGCGACGTCGCGTGATTGATGAAGTCTTTCGGGATGTAAAGGTCTTTTATGAGGGAGAAAGTTATTGATAGTACCTCATGAATAAGGGGTTGCTAAACTCGTGCCAGCAGCAGCGGTAATACGAGTGCCCCAAGCGTTATCCGGAATTATTGGGTGTAAAGGGTGTGTAGGTGGTCTTGTTAGTCGAGTGTTAAAACTCTGGGCTTAACCCAGAA:0.058832):0.0166041,(((((((((((((((((773120:0.00448302,TCAAGAAACTTTGGCAATGCACGAAAGTGTGACCAAGCGACGCCGCGTGATTGATGAAGCCCTTCGGGGTGTAAAGATCTTTTATGCATGAAAAAATTATTGATATTAGTGCATGAATAAGGGGCTCCTAACTCTGTGCCAGCAGGAGCGGTAATACAGAGGCCCCGAGCGTTATCCGGAATTATTGGGCGTAAAGGGTGCGTAGGTGGTTTTGTTAGTCGAATTTCAAAGATCTGGGCTCAACCCAGGG:0.0283869):0.00751464,TCAAGAAACTTTGGCAATGCACGAAAGTGTGACCAAGCGACGCCGCGTGATTGATGAAGCCCTTCGGGGTGTAAAGATCTTTCATGCATGAGAAAATTATTGATGTTAGTGCATGAATAAGGGGCTCCTAACTCTGTGCCAGCGGGAGCGGTAATACAGAGGCCCCGAGCGTTATCCGGAATTATTGGGCGTAAAGGGTGCGTAGGTGGTTTTATTAGTCGAATTTCAAAGATCTGGGCTCAACCCAGGG:0.0407002):0.00302907,TCAAGAAACTTTGGCAATGCACGAAAGTGTGACCAAGCGACGCCGCGTGATTGATGAAGCCCTTCGGGGTGTAAAGATCTTTTATGCATGAGAAAATTATTGATGTTAGTGCATGAATAAGGGGCTCCTAACTCTGTGCCAGCAGGAGCGGTAATACAGAGGCCCCGAGCGTTATCCGGAATTATTGGGCGTAAAGGGTGCGTAGGTGGTTTTATTAGTCGAATTTCAAAGATCTGGGCTCAACCCAGGG:0.0270815):0.0106988,TCAAGAAACTTTGGCAATGCACGAAAGTGTGACCAAGCGACGCCGCGTGATTGATGAAGCCCTTCGGGGTGTAAAGATCTTTTATGCATGAGGAAATTATTGACGTTAGTGCATGAATAAGGGGCTCCTAACTCTGTGCCAGCAGGAGCGGTAATACAGAGGCCCCGAGCGTTATCCGGAATTATTGGGCGTAAAGGGTGCGTAGGTGGTTTTATTAGTCGAATGTTAAAGATCTGGGCTCAACCCAGGG:0.0114809):6.0478e-05,TCAAGAAACTTTGGCAATGCACGAAAGTGTGACCAAGCGACGCCGCGTGATCGATGAAGCCCCTCGGGGTGTAAAGATCTTTTATGCATGAGGAAATTATTGACGTTAGTGCATGAATAAGGGGCTCCTAACTCTGTGCCAGCAGGAGCGGTAATACAGAGGCCCCAAGCGTTATCCGGATTTATTGGGCGTAAAGGGTGCGTAGGTGGTTTTGTTAGTCGTCCGTGAAAGATCTGGGCTCAACCCAGGG:0.0467642):0.00744034,TCGAGAATCTTCGGCAATGCACGAAAGTGTGACCGAGCGACGCCGCGTGATTGATGAAGCCCCTCGGGGTGTAAAGATCTTTTATGCGTGAAGAAATTATTGACATTAGCGCATGAATAAGGGGCTCCTAACTCTGTGCCAGCAGGAGCGGTAATACAGAGGCCCCGAGCGTTATCCGGAATTATTGGGCGTAAAGGGTGCGTAGGTGGTTTTATTAGTCGAATGTTAAAGATCTGGGCTCAACCCAGGG:0.0067887):0.020547,TCGAGAATCTTCCGCAATGCACGAACGTGTGACGGAGCGACGCCGCGTGATGGATGAAGCCCCTTGGGGTGTAAACATCTTTTATGAATGAAGAAATTTTTGACACTAGTTCATGAATAAGAGGCTCCTAACTCTGTGCCAGCAGGAGCGTTAATACAGAGGCCTCAAGCGTTATCCGGAATTATTGGGCGTAAAGGGTGCGTAGGTGGTTATGTTAGTCGAATTTCAAAGACCTGGGCTCAACCTAGGG:0.0678559):0.000285628,TCGAGAATCTTCCGCAATGCACGAAAGTGTGACGGAGCGACGCCGCGTGATGGATGAAGCCCCTTGGGGTGTAAACATCTTTTATGAATGAAGAAATTTTTGACACTAGTTCATGAATAAGAGGCTCCTAACTCTGTGCCAGCAGGAGCGTTAATACAGAGGCCTCAAGCGTTATCCGGAATTATTGGGCGTAAAGGGTGCGTAGGTGGTTATGTTAGTCGAATTTCAAAGACCTGGGCTCAACCTAGGG:0.0616404):0.0327505,TCAAGAAACTTCGGCAATGCGCGAAAGCGTGACCGAGCGACACCGCGTGATCGATGAAGCTCTTCGGAGCGTAAAGGTCTTTTATGAGAGAGGAAATTTTTGACGTTATCTCATGAATAAGGGGCTCCCAATCTCGTGCCAGCAGGAGCGGTAATACGAGAGCCCCAAGTGTTATCCGGAATTATTGGGCGTAAAGGGTGCGTAGGTGGTTTAGTTAGTCTTTCGTTAAATCTTTGGGCTTAACCCAAAA:0.0786325):0.00014491,TCAAGAAACTTCGGCAATGCGTGAAAGCGTGACCGAGCGACACCGCGTGATCGATGAAGCTCTTCGGAGCGTAAAGGTCTTTTATGAGAGAGGAAATTTTTGACGTTATCTCATGAATAAGGGGCTCCCAATCTCGTGCCAGCAGGAGCGGTAATACGAGAGCCCCAAGTGTTATCCGGAATTATTGGGCGTAAAGGGTGCGTAGGTGGTTTAGTTAGTCTTTCGTTAAATCTTTGGGCTTAACCCAAAA:0.084585):0.0117191,TCGAGAATCTTCCGCAATGCACGAAAGTGTGACGGAGCGACACCGCGTGATTGATGAAGCCCTTTGGGGTGTAAAGATCTTTTATGAGTGAAGAAGTATATTGACATTAGCTCATGAATAAGGGGCTCCTAATCTCGTGCCAGCAGGAGCGGTAATACGAGAGCCCCAAGCATTATCCGGAATTATTGGGCGTAAAGGGTGCGTAGGTGGCTGTATTAGTCGTATTTCAAAGACCTGTGCTCAACATGGG:0.0665392):0.00159953,TCGAGAATCTTCCGCAATGCACGAAAGTGTGACGGAGCGACGCCGCGTGATTGATGAAGCCCTTCGGGGTGTAAAGATCTTTTATGAGTGAAGAAGTATATTGACATTAGCTCATGAATAAGGGGCTCCTAATCTCGTGCCAGCAGGAGCGGTAATACGAGAGCCCCAAGCATTATCCGGAATTATTGGGCGTAAAGGGTGCGTAGGTGGCTGTATTAGTCGTATTTCAAAGACCCGTGCTTAACATGGG:0.0497251):0.00630932,TCGTGAATCTTCCGCAATGCACGAAAGTGTGACGGAGCGACACCGCGTGATTGATGAAGCCCTTCGGGGTGTAAAAATCTTTTATGAATGAAGAAGTATATTGACATTAGTTCATGAATAAGGGGCTCCTAATCTCGTGCCAGCAGGAGCGGTAATACGAGAGCCCCAAGCATTATCCGGATTTATTGGGCGTAAAGGGTGCGTAGGTGGTTATATTAGTCGTGTTTCAAAGACCCGTGCTCAACATGGG:0.089248):0.00216132,(((((110455:0.0422516,TCGAGAATCTTCTGCAATGCACGAAAGTGTGACGGAGCGACGCCGCGTGATGGATGAAGTATTTCGGTATGTAAACATCTTTTATATGTGAAGAAGTATATTGACATTAGCATATGAATAAGGGGTTCCTAAACTCGTGCCAGCAGGAGCGGTAATACGAGTACCCCGAGCGTTATCCGGAATTATTGGGCGTAAAGGGTCCGTAGGTGGTTATATTAGTCGGTTGTCAAAGACCCAAGCTCAACTTGGG:0.0699214):0.01175,CCTACGGGTGGGCGCAGTCGAGAATCTTCTGCAATGCACGAAAGTGTGACGGAGCGACGCCGCGTGATGGATGAAGTATTTCGGTATGTAAACATCTTTTATATGTGAAGAAGTATATTGACATTAGCATATGAATAAGGGGTTCCTAAACTCGTGCCAGCAGGAGCGGTAATACGAGTACCCCGAGCGTTATCCGGAATTATTGGGCGTAAAGGGTCCGTAGGTGGTTATATTAGTCGGTTGTCAAAGA:0.0901565):0.0247227,TCGAGAATCTTCCGCAATGCACGAAAGTGTGACGGAGCGACGCCGCGTGGTTGATGAAGCCCTTCGGGGTGTAAAGACCTTTTATGAGTGAAGAAGTATATTGACATTAGCTCATGAATAAGGGGCTCCTAATCTCGTGCCAGCAGGAGCGGTAATACGAGAGCCCCAAGCATTATCCGGATTTATTGGGCGTAAAGGGTGCGTAGGTGGTTTTATTAGTCGTGTTTCAAAGACCCATGCTTAACATGGG:0.0608171):0.00222288,TCGAGAATCTTCCGCAATGCACGAAAGTGTGACGGAGCGATGCCGCGTGATTGATGAAGCGTTTCGGCGTGTAAAGATCTTTTATAGAGGAGGAATTTCTGACGTGTACTCTATGAATAAGGGGCTCCCAATCTCGTGCCAGCAGGAGCGGTAATACGAGAGCCCCAAGCGTTATCCGGAATTATTGGGCGTAAAGGGTGCGTAGGTGGTGTTATTAGTCAGGGGTTAAATCTGCTCGCTCAACGGGTAG:0.109651):0.020593,((((((((((4481626:0.0360973,TCGAGAATCTTCCGCAATGCACGAAAGTGTGACGGAGCGACACCGCGTGATGGATGACACCCTTCGGGGCGTAAACATCTTTTATGATGGAGGAAATTATTGACGTTACCTCATGAATAAGGGGCTCCCAATCTCGTGCCAGCAGGAGCGGTAATACGAGAGCCTCAAGCGTTATCCGGAATCATTGGGCGTAAAGGGTGCGTAGGTGGTTTGATTAGTCTTCTGTTAAAGACTCGGGCTTAACCCGAGA:0.015365):0.000225024,TCGAGAATCTTCCGCAATGCACGAAAGTGTGACGGAGCGACACCGCGTGATGGATGACACCCTTCGGGGCGTAAACATCTTTTATGAGGGAGGAAATTATTGACGTTACCTCATGAATAAGGGGCTCCCAATCTCGTGCCAGCAGGAGCGGTAATACGAGAGCCTCAAGCGTTATCCGGAATCATTGGGCGTAAAGGGTGCGTAGGTGGGTTGATTAGTCTTCTGTTAAAGACTCGGGCTTAACCCGAGA:0.0166473):0.00208793,TCGAGAATCTTCCGCAATGCACTAAAGTGTGACGGAGCGACACCGCGTGATGGATGACACCCTTCGGGGCGTAAACATCTTTTATGAGGGAGGAAATTATTGACGTTACCTCATGAATAAGGGGCTCCCAATCTCGTGCCAGCAGGAGCGGTAATACGAGAGCCTCAAGCGTTATCCGGAATCATTGGGCGTAAAGGGTGCGTAGGTGGTTTGATTAGTCTTCTGTTAAAGACTCGGGCTTAACCCGAGA:0.0175212):6.82e-07,TCGAGAATCTTCCGCAATGCACGAAAGTGTGACGGAGCGACACCGCGTGATGGATGACACCCTTCGGGGCGTAAACATCTTTTATGAGGGAGGAAATTATTGACGTTACCTCATGAATAAGGGGCTCCCAATCTCATGCCAGCAGGAGCGGTAATACGAGAGCCTCAAGCGTTATCCGGAATCATTGGGCGTAAAGGGTGCGTAGGTGGTTTGATTAGTCTTCTGTTAAAGACTCGGGCTTAACCCGAGA:0.0175144):1.9259e-05,TCGAGAATCTTCCGCAATGCACGAAAGTGTGACGGAGCGACACCGCGTGATGGATGACACCCTTCGGGGCGTAAACATCTTTTATGAGGGAGGAAATTATTGACGTTACCTCATGAATAAGGGGCTCCCAATCTCGTGCCAGCAGGAGCGGTAATACGAGAGCCTCAAGCGTTATCCGGAATCATTGGGCATAAAGGGTGCGTAGGTGGTTTGATTAGTCTTCTGTTAAAGACTCGGGCTTAACCCGAGA:0.0173909):4.288e-06,TCGAGAATCTTCCGCAATGCACGAAAGTGTGACGGAGCGACACCGTGTGATGGATGACACCCTTCGGGGCGTAAACATCTTTTATGAGGGAGGAAATTATTGACGTTACCTCATGAATAAGGGGCTCCCAATCTCGTGCCAGCAGGAGCGGTAATACGAGAGCCTCAAGCGTTATCCGGAATCATTGGGCGTAAAGGGTGCGTAGGTGGTTTGATTAGTCTTCTGTTAAAGACTCGGGCTTAACCCGAGA:0.0173623):0.00113133,TCGAGAATCTTCCGCAATGCACGAAAGTGTGACGGAGCGACACCGCGTGATGGATGACACCCTTCGGGGCGTAAACATCTTTTATGAGGGAGGAAATTATTGACGTTACCTCATGAATAAGGGGCTCCCAATCTCGTGCCAGCAGGAGCGGTAATACGAGAGCCTCAAGCGTTATCCGGAATCATTGGGCGTAAAGGGTGCGTAGGTGGTTTGATTAGTCTTCTGTTAAAGACTCGGGCTTAACCCGAGA:0.010257):0.0147705,TCGAGAATCTTCCGCAATGCACGAAAGTGTGACGGAGCGACGCCGCGTGATGGATGAAGGCCTTCGGGTCGTAAACATCTTTTATAGATGAGGAATTTTATTGACGTTAGTCTATGAATAAGGGGCTCCTAATCACGTGCCAGCAGGAGCGGTAATACGTGAGCCCCAAGCATTATCCGGAATCACTGGGCGTAAAGGATGCGTAGGTGGGATAATTAGTCGTTGGTTAAAAACCCGGGCTCAACCTGGG:0.0986931):0.0133236,TCAAGAACCTTCCGCAATGCACGAAAGTGTGACGGAGCGACGCCGCGTGACTGATGAAGCTTTTCGGAGTGTAAAAGTCTTTTATAAGGGAGAAAGTTTATTGATGTTACCTTATGAATAAGGGGCTCCCAATCTCGTGCCAGCAGGAGCGGTAATACGAGAGCCCCAAGCGTTATCCGGAATCATTGGGCGTAAAGGGTGCGTAGGTGGTGATATTAGTCGTGGGTTAAAGATCAGTGCTCAACACTGG:0.101973):0.0107552,((4396699:0.0261028,TCAAGAATATTCCGCAATGCACGAAAGTGTGACGGAGCGAAGCCGCGTGACCGATGAAGCTTTTCGGAGTGTAAAGGTCTTTTATAGGGGAAAAAGTTTATTGATATTACCCTATGAATAAGGGGCTCCCAATCTCGTGCCAGCAGGAGCGGTAATACGAGAGCCTCAAGCGTTATCCGGAATCATTGGGCGTAAAGGGTGCGTAGGTGGTGATATTAGTCGTGGGTTAAAGATCAGTGCTCAACACTGG:0.134644):0.0175551,4336452:0.133444)0.175:0.01474):0.0229323):0.0165332):0.0362248,(((4342702:0.0143464,TCGAGAATCTTCCACAATGGGGGCAACCCTGATGGAGCGACGCCGCGTGGTTGAAGAAGTCCTTCGGGATGTAAAAACCTTTTACAGGGGAGGAAGTTTTGACTGTACCTTGTGAATAAGGGGTTGCTAAACTCGTGCCAGCAGCAGCGGTAATACGAGTGCCCCGAGCGTTATCCGGAATTATTGGGCGTAAAGGGTGTGTAGGCGGCCGCGTTAGTCTCCCGTTAAATCTCTCGGCTCAACCGAGAAC:0.0917848):0.0887122,((((254787:0.0228241,TCGAGAATCTTCCGCAATGGACGAAAGTCTGACGGAGCGACGCCGCGTGATTGATGAAGCCCTTCGGGGTGTAAAAATCTTTTATTAAGGAGGAAATTATTGACGTTACTTAATGAATAAGAGGCTACTAACTCTGTGCCAGCAGTAGCGGTAATACAGAGGCCTCAAGCATTATCCGGAATTATTGGGCGTAAAGGGTGTGTAGGCGGTCTTGTTAGTCTTCTGTCAAAGATCTCGGCTTAACCGAGAG:0.0698927):0.00538692,TCGAGAATCTTCCGCAATGGACGCAAGTCTGACGGAGTGACGCCGCGTGATTGATGAAGCCCTTCGGGGTGTAAAGATCTTTTATTAAGGAGGAAGTTTATTGACGTTACTTAATGAATAAGAGGCTACTAACTCTGTGCCAGCAGTAGCGGTAATACAGAGGCCTCAAGCATTATCCGGAATTATTGGGCGTAAAGGGTGTGTAGGCGGATGCATTAGTCTCCTGTTAAAGATCCCGGCTTAACCGGGA:0.0878159):0.000590856,TCGAGAATCTTCCGCAATGGACGCAAGTCTGACGGAGCGACGCCGCGTGATTGATGAAGCCCTTCGGGGTGTAAAGATCTTTTATTAAGGAGGAAGTTTATTGACGTTACTTAATGAATAAGAGGCTACTAACTCTGTGCCAGCAGTAGCGGTAATACAGAGGCCTCAAGCATTATCCGGAATTATTGGGCGTAAAGGGTGTGTAGGCGGATGCATTAGTCTCCTGTTAAAGATCCCGGCTTAACCGGGA:0.081557):0.0660846,(((((((((((1573550:0.02279,TCGAGAATCTTCCACAATGGGCGCAAGCCTGATGGAGCGATGTCGCGTGATTGATGAAGTGTTTCGGCATGTAAAGATCTTTTCTCGAGGAGGAAGTTTATTGACGTTACTCGAGGAATAAGGGGTTGCTAAACTCGTGCCAGCAGCAGCGGTAATACGAGTGCCCCAAGCGTTATCCGGAATTATTGGGCGTAAAGGGTCCGCAGGCGGTTTTATTAGTCTTGTGTGAAATCTCCCGGCTTAACTGGGA:0.0229716):0.0032723,TCGAGAATCTTCCGCAATGGACGCAAGTCTGACGGAGCGATGTCGCGTGATCGATGAAGTGTTTCGGCATGTAAAGATCTTTTCTCGAGGAGCAAGTTTATTGACGTTACTCGAGGAATAAGGGGTTGCTAAACTCGTGCCAGCAGCAGCGGTAATACGAGTGCCCCAAGCGTTATCCGGAATTATTGGGCGTAAAGGGTCCGCAGGCGGTCTTATTAGTCTTGTGTGAAATCTCCCGGCTTAACTGGGA:0.0183853):0.000673187,TCGAGAATCTTCCGCAATGGACGCAAGTCTGACGGAGCGATGTCGCGTGATCGATGAAGTGTTTCGGCATGTAAAGATCTTTTCTCGAGGAGGAAGTTTATTGACGTTACTCGAGGAATAAGGGGTTGCTAAACTCGTGCCAGCAGCAGCGGTAATACGAGTGCCCCAAGCGTTATCCGGAATTATTGGGCGTAAAGGGTCCGCAGGCGGTCTTATTAGTCTTGTGTGAAATCTCCCGGCTTAACTGGGA:0.0121146):0.0012672,TCGAGAATCTTCCGCAATGGACGCAAGTCTGACGGAGCGATGTCGCGTGATCGATGAAGTGTTTCGGCATGTAAAGATCTTTTCTAGAGGAGGAAGTTTATTGACGTTACTCTAGGAATAAGGGGTTGCTAAACTCGTGCCAGCAGCAGCGGTAATACGAGTGCCCCAAGCGTTATCCGGAATTATTGGGCGTAAAGGGTCCGCAGGCGGTTTTATTAGTCTTGTGTGAAATCTCCCGGCTTAACTGGGA:6.11352e-06):0.000860981,TCGAGAATCTTCCACAATGGGCGCAAGCCTGATGGAGCGATGTCGCGTGATTGATGAAGTGTTTCGGCATGTAAAGATCTTTTCTAGAGGAGGAAGTTATTGACGTTACTCTAGGAATAAGGGGTTGCTAAACTCGTGCCAGCAGCAGCGGTAATACGAGTGCCCCAAGCGTTATCCGGAATTATTGGGCGTAAAGGGTCCGCAGGCGGTTTTATTAGTCTTATGTGAAAGCTCCCGGCTCAACTGGGAA:0.00669078):0.00027185,TCGAGAATCTTCCGCAATGGACGCAAGTCTGACGGAGCGATGTCGCGTTATTGATGAAGTGTTTCGGCATGTAAAGATCTTTTCTCGAGGAGGAAGTTTATTGACGTTACTCGAGGAATAAGGGGTTGCTAAACTCGTGCCAGCAGCAGCGGTAATACGAGTGCCCCAAGCGTTATCCGGAATTATTGGGCGTAAAGGGTCCGCAGGCGGTCTTATTAGTCTTGTGTGAAATCTCCCGGCTTAACTGGGA:0.0181894):0.00172891,CCTACGGGGGCCGCAGTCGAGAATCTTCCGCAATGGACGCAAGTCTGACGGAGCGATGTCGCGTGATCGATGAAGTGTTTCGGCATGTAAAGATCTTTTCTCGAGGAGGAAGTTTATTGACGTTACTCGAGGAATAAGGGGTTGCTAAACTCGTGCCAGCAGCAGCGGTAATACGAGTGCCCCAAGCGTTATCCGGAATTATTGGGCGTAAAGGGTCCGCAGGCGGTCTTATTAGTCTTGTGTGAAATCT:0.0130841):0.00216263,TCGAGAATCTTCCGCAATGGACGCAAGTCTGACGGAGCGATGTCGCGTGATCGATGAAGTGTTTCGGCATGTAAAGATCTTTTCTCAAGGAGGAAGTTTATTGACGTTACTTGAGGAATAAGGGGTTGCTAAACTCGTGCCAGCAGCAGCGGTAATACGAGTGCCCCAAGCGTTATCCGGAATTATTGGGCGTAAAGGGTCCGCAGGCGGTTTTATTAGTCTTGTGTGAAATCTCCCGGCTTAACTGGGA:0.0112939):0.0096942,TCGAGAATCTTCCGCAATGGACGCAAGTCTGACGGAGCGATGTCGCGTGATTGATGAAGTCTTTAGGGATGTAAAGATCTTTTCTCAAGGAGGAAGTTTATTGACGTTACTTGAGGAATAAGGGGTTGCTAAACTCGTGCCAGCAGCAGCGGTAATACGAGTGCCCCAAGCGTTATCCGGAATTATTGGGCGTAAAGGGTCCGCAGGCGGTTTTATTAGTCTTGTGTGAAATCTCCCGGCTTAACTGGGA:0.0165077):0.000317406,TCGAGAATCTTCCGCAATGGACGCAAGTCTGACGGAGCGATGTCGCGTGATTGATGAAGTCTTTCGGGATGTAAAGATCTTTTCTCAAGGAGGAAGTTTATTGACGTTACTTGAGGAATAAGGGGTTGCTAAACTCGTGCCAGCAGCAGCGGTAATACGAGTGCCCCAAGCGTTATCCGGAATTATTGGGCGTAAAGGGTCCGCAGGCGGTTTTATTAGTCTTGTGTGAAATCTCCCGGCTTAACTGGGA:0.0105435):0.00203215,TCGAGAATCTTCCGCAATGGACGCAAGTCTGACGGAGCGATGTCGCGTGATTGATGAAGTCTTTCGGGATGTAAAGATCTTTTCTCAAGGAGGAAGTTTATTGACGTTACTTGAGGAATAAGGGGTTGCTAAACTCGTGCCAGCAGCAGCGGTAATACGAGTGCCCCAAGCGTTATCCGGAATTATTGGGCGTAAAGGGTCCGCAGGCGGTTTTATTAGTCTTTTGTGAAATCTCCCGGCTTAACTGGGA:0.00863491):0.0479742):0.00957978):0.0160258,(((((((268832:0.00170279,4315537:1e-06):0.103565,(4395329:0.0946244,(149397:0.0584824,((2172695:0.0422861,(226676:0.0535013,((((224886:0.0257127,ACGAGAATATTCCGCAATGGACGAAAGTCTGACGGAGCGACGCCGCGTGATGGATGAAGTGCTTTGGTACGTAAACATCTTTTATCGGGGACGAAGTTTATTGACGGTACCCGATGAATAAGGAGCTCCTAAATCTGTGCCAGCAGGAGCGGTAATACAGAGGCTCCAAGCATTACCCGGAATCACTGGGCGTAAAGGGTGTCAAGGCGGCCCTATTAGTCTCCCGTAAAATCCGTGGGCTCAACCTACG:0.0163282):2.5899e-05,ACGAGAATATTCCGCAATGGACGAAAGTCTGACGGAGCGACGCCGCGTGATGGATGAAGTGCTTTGGTACGTAAACATCTTTTATCGGGGACGAAGTTTATTGACGGTACCCGATGAATAAGGAGCTCCTAACTCTGTGCCAGCAGGAGCGGTAATACAGAGGCTCCAAGCATTACCCGGAATCACTGGGCGTAAAGGGTGTCAAGGCGGCCCTATTAGTCTCCCGTAAAATCCGTGGGCTCAACCTACG:0.0108361):0.0051681,((143479:0.0570286,((531358:0.0129381,(812708:0.0164791,2989021:1e-06):0.0157637):0.00540533,((((716519:0.0258629,ACGAGAATATTCCGCAATGGACGAAAGTCTGACGGAGCGACGCCGCGTGATGGATGAAGTGCCTTGGTACGTAAACATCTTTTATCGGGGACGAAGTTTATTGACGGTACCCGATGAATAAGGAGCTCCTAACTCTGTGCCAGCAGGAGCGGTAATACAGAGGCTCCAAGCATTACCCGGAATCACTGGGCGTAAAGGGTGTCTAGGCGGCACTATTAGTCTCTCGTTAAATCCGTGGGCTCAACCTGCG:0.0106432):0.00591758,(4403358:0.0331391,(218322:0.00322424,ACGAGAATATTCCGCAATGGACGAAAGTCTGACGGAGCGACGCCGCGTGATCGATGAAGTGCTTCGGTACGTAAAGATCTTTTATCGGGGACGAAGTTTATTGACGGTACCCGATGAATAAGGGGCTCCTAACTCTGTGCCAGCAGGAGCGGTAATACAGAGGCCCCAAGCATTACCCGGAATCACTGGGCGTAAAGGGTGTCTAGGCGGCCATATTAGTCTTTCGTTAAATGTCCGGGCTCAACCTGGT:0.0218133):0.0109564)0.477:0.00541449):0.00219433,ACGAGAATATTCCGCAATGGACGAAAGTCTGACGGAGCGACGCCGCGTGATGGATGAAGTGCCTTGGTACGTAAACATCTTTTATCGGGGACGAAGTTTATTGACGGTACCCGATGAATAAGGGGCTCCTAACTCTGTGCCAGCAGGAGCGGTAATACAGAGGCCCCAAGCATTACCCGGAATCACTGGGCGTAAAGGGTGTCTAGGCGGCCATATTAGTCTCTCGTTAAATCTGTGGGCTTAACCTGCA:6.11352e-06):4.09414e-05,ACGAGAATATTCCGCAATGGACGAAAGTCTGACGGAGCGACGCCGCGTGATGGGTGAAGTGCCTTGGTACGTAAACATCTTTTATCGGGGACGAAGTTTATTGACGGTACCCGATGAATAAGGGGCTCCTAACTCTGTGCCAGCAGGAGCGGTAATACAGAGGCCCCAAGCATTACCCGGAATCACTGGGCGTAAAGGGTGTCTAGGCGGCCATATTAGTCTCTCGTTAAATCTGTGGGCTTAACCTGCA:0.00496958):0.00230467):0.0103867)0.641:0.00446915,ACGAGAATATTCCGCAATGGACGAAAGTCTGACGGAGCGACGCCGCGTGATTGATGAAGTGCTTCGGTACGTAAAGATCTTTTATCGGGGACGAAGTTTATTGACGGTACCCGATGAATAAGGGGCTCCTAACTATGTGCCAGCAGGAGCGGTAATACAGAGGCCCCAAGCATTACCCGGAATCACTGGGCGTAAAGGGTGTCTAGGCGGCCATATTAGTCTCTCGTTAAATCCGTGGGCTCAACCTGCG:0.0139509):0.0058301):0.0051841,ACGAGAATATTCCGCAATGGACGAAAGTCTGACGGAGCGACGCCGCGTGATGGATGAAGTGCTTTGGTACGTAAACATCTTTTATCGGGGACGAAGTTTATTGACGGTACCCGATGAATAAGGAGCTCCTAACTCTGTGCCAGCAGGAGCGGTAATACAGAGGCTCCAAGCATTACCCGGAATCACTGGGCGTAAAGGGTGTCAAGGCGGCCATATTAGTCTCCCGTAAAATCCGTGGGCTCAACCTACG:0.0107111):0.0166046):0.0164531):0.00880186,(720188:0.0474681,(((((698399:0.0188656,(1113857:0.03862,4306563:0.0187898):0.0220296):0.0124558,TCGAGAATCTTCCGCAATGGACGAAAGTCTGACGGAGCGATACAGCGTGATGGATGAAGTGCTTCGGTACGTAAACATCTTTTATGTGGGACGAAATTATTGACGGTACCACATGAATAAGGGGCTCCTAACTCTGTGCCAGCAGGAGCGGTAATACAGAGGCCCCAAGCGTTATCCGGAATTATTGGGCGTAAAGGGTGTCAAGGCGGTCATATTAGTCGTGTGTAAAATCCGGGGGCTCAACCTCCGG:0.0181946):0.00478413,106562:0.019867):0.0141579,(((((225148:0.000189782,TCAAGAAACTTCCACAATGGACGAAAGTCTGATGGAGCGACGTTGCGTGATGGATGAAGTGCTTCGGTACGTAAAAATCTTTTATGTGGGACGAAATTATTGACGGTACCACATGAATAAGGGGCTCCTAACTCTGTGCCAGCAGGAGCGGTAATACAGAGGCCCCGAGCGTTATCCGGAATCATTGGGCGTAAAGGGTGTCAAGGCGGTTATGTTAGTCTTTCGTTAAATCCAGGAGCTCAACTTCTGG:0.0487101):3.62934e-05,TCGAGAATCTTCCACAATGGACGAAAGTCTGATGGAGCGATGTCGCGTGATGGATGAAGTGCTTCGGTACGTAAACATCTTTTATGTGGGACGAAATTATTGACGGTACCACATGAATAAGGGGCTCCTAACTCTGTGCCAGCAGGAGCGGTAATACAGAGGCCCCAAGCGTTACCCGGAATCATTGGGCGTAAAGGGTGTCAAGGCGGTTATGTTAGTCGTTCGTTAAATCCAGGAGCTCAACTTCTGG:0.0211318):0.00312593,TCGAGAATCTTCCACAATGGACGAAAGTCTGATGGAGCGATGTCGCGTGATGGATGAAGTGCTTCGGTACGTAAACATCTTTTATGTGGGACGAAATTATTGACGGTACCACATGAATAAGGGGCTCCTAACTCTGTGCCAGCAGGAGCGGTAATACAGAGGCCCCAAGCATTATCCGGAATCATTGGGCGTAAAGGGTGTCAAGGCGGTTATGTTAGTCTTTCGTTAAATCCAGGAGCTCAACTTCTGG:0.0113548):0.0012726,TCGAGAATCTTCCACAATGGACGAAAGTCTGATGGAGCGATGTCGCGTGATGGATGAAGTGCTTCGGTACGTAAACATCTTTTATGTGGGACGAAATTATTGACGGTACCACATGAATAAGGGGCTCCTAACTCTGTGCCAGCAGGAGCGGTAATACAGAGGCCCCAAGCATTATCCGGAATCATTGGGCGTAAAGGGTGTCAAGGCGGGTATGTTAGTCGTTCGTAAAATCCAGGAGCTCAACTTCTGG:0.014732):0.0033411,TCGAGAATCTTCCACAATGGACGAAAGTCTGATGGAGCGATGTCGCGTGATGGACGAAGTGCTTCGGTACGTAAACATCTTTTATGTGGGACGAAATTATTGACGGTACCACATGAATAAGGGGCTCCTAACTCTGTGCCAGCAGGAGCGGTAATACAGAGGCCCCAAGCATTATCCGGAATCATTGGGCGTAAAGGGTGTCAAGGCGGTTATGTTAGTCTTTCGTAAAATCCAGGAGCTCAACTTCTGG:0.0106607):0.0077718):0.0138341,(((((553583:0.0130679,TCAAGAAACTTCCACAATGGGCGAAAGCCTGATGGAGCGACGTCGCGTGGTGGATGAAGTGCTTCGGCACGTAAACACCTTTTATGTGGGACGAAATTATTGACGGTACCACATGAATAAGGGGCTCCTAACTCTGTGCCAGCAGGAGCGGTAATACAGAGGCCCCAAGCATTATCCGGAATCACTGGGCGTAAAGGGTGTCGAGGCGGTTGTATTAGTCTTTCGTAAAATCTACGAGCTCAACTTGTAG:0.0593787):0.00560547,TCAAGAAACTTCCACAATGGGCGAAAGCCTGATGGAGCGACGTCGCGTGGTGGATGAAGTGCTTCGGCACGTAAACACCTTTTATGTGGGACGAAATTATTGACGGTACCACATGAATAAGGGGCTCCTAACTCTGTGCCAGCAGGAGCGGTAATACAGAGGCCCCAAGCATTATCCGGAATCACTGGGCGTAAAGGGTGTCGAGGCGGTTGTATTAGTCGTTCGTAAAATCTACGAGCTCAACTTGTAG:0.0593208):0.00195471,TCAAGAAACTTCCACAATGGGCGAAAGCCTGATGGAGCGACGTCGCGTGGTGGACGAAGTGCTTCGGCACGTAAACACCTTTTATGTGGGACGAAATTATTGACGGTACCACATGAATAAGGGGCTCCTAACTCTGTGCCAGCAGGAGCGGTAATACAGAGGCCCCAAGCATTATCCGGAATCACTGGGCGTAAAGGGTGTCGAGGCGGTTGTATTAGTCGTTCGTAAAATCTACGAGCTTAACTTGTAG:0.0665473):0.018266,TCAAGAACCTTCCGCAATGGACGAAAGTCTGACGGAGCGACGCCGCGTGATGGACGAAGTACTTCGGTACGTAAACATCTTTTATGAGGGACGAAATTTTTGACGGTACCTCATGAATAAGGGGCTCCTAACTCTGTGCCAGCAGGAGCGGTAATACAGAGGCCCCAAGCGTTATCCGGAATCACTGGGCGTAAAGGGTGTCGAGGCGGTCGTGTTAGTCGTGTGTAAAATCCGTGGGCTCAACCTACGG:0.0228597):0.00639971,(4364152:0.0426346,TCAAGAAACTTCCGCAATGGACGCAAGTCTGACGGAGCGACGCCGCGTGGTTGATGAAGTACTTCGGTACGTAAAAACCTTTTATGTGGGACGAAATTATTGACGGTACCACATGAATAAGGGGCTCCTAACTCTGTGCCAGCAGGAGCGGTAATACAGAGGCCCCAAGCATTATCCGGAATCACTGGGCGTAAAGGGTGTCGAGGCGGTCATGTTAGTCGTTTGTAAAATCCGTGAGCTCAACTTACGG:0.0458621):0.00399697):0.0219422):0.00851921):0.0241929):0.0251989):0.0206106):0.0210946):0.0144239,(4439807:0.0819527,(((((4307422:0.0450611,(4465331:0.0537539,4450181:0.0353838):0.0219716):0.00870455,((((((((((((((((((((821942:0.00337528,TCGAGAATCTTCCGCAATGGGCGAAAGCCTGACGGAGCGACGCCGCGTGGTGGATGAAGTCCCTCGGGACGTAAACACCTTTTATGAGGGAGGAAATTTTGACGTTACCTCATGAATAAGGGGCTCCTAACTCTGTGCCAGCAGGAGCGGTAATACAGAGGCCCCAAGCATTATCCGGATTTACTGGGCGTAAAGGGTGCGTAGGCGGTTATATTAGTCAGGTGTTAAATCTTTGGGCTCAACCCAAAAA:0.0329354):8.04184e-05,TCGAGAATCTTCCGCAATGGACGAAAGTCTGACGGAGCGACGCCGCGTGGTGGATGAAGTCCTTAGGGACGTAAACACCTTTTATGGAGGAGAAAGTTTATTGATGTTACTCCATGAATAAGGGGCTCCCAACTCTGTGCCAGCAGGAGCGGTAATACAGAGGCCCCAAGCATTATCCGGATTTACTGGTCGTAAAGGGTGCGTAGGCGGTTATATTAGTCAGGTGTTAAATCTTTGGGCTCAACCCAAA:0.0470884):2.1055e-06,TCGAGAATCTTCCGCAATGGACGAAAGTCTGACGGAGCGACGCCGCGTGGTGGATGAAGTCCCTAGGGACGTAAACACCTTTTATGGAGGAGAAAGTTTATTGATGTTACTCCATGAATAAGGGGCTCCCAACTCTGTGCCAGCAGGAGCGGTAATACAGAGGCCCCAAGCATTATCCGGATTTACTGGGCGTAAAGGGTGCGTAGGCGGTTATATTAGTCAGGTGTTAAATCTTTGGGCTCAACCCAAA:0.0471162):1.22281e-05,TCGAGAATCTTCCGCAATGGACGAAAGTCTGACGGAGCGATGCCGCGTGGTGGATGAAGTCCTTAGGGACGTAAACACCTTTTATGGAGGAGAAAGTTTATTGATGTTACTCCATGAATAAGGGGCTCCCAACTCTGTGCCAGCAGGAGCGGTAATACAGAGGCCCCAAGCATTATCCGGATTTACTGGGCGTAAAGGGTGCGTAGGCGGTTATATTAGTCAGGTGTTAAATCTTTGGGCTCAACCCAAA:0.04698):0.000186796,TCGAGAATCTTCCGCAATGGACGAAAGTCTGACGGAGCGACGCCGCGTGGTGGATGAAGTCCTTAGGGACGTAAACACCTTTTATGGAGGAGAAAGTTTATTGATGTTACTCCATGAATAAGGGGCTCCCAACTCTGTGCCAGCAGGAGCGGTAATACAGAGGCCCCAAGCATTATCCGGATTTACTGGGCGTAAAGGGTGCGTAGGCGGTTATATTAGTCAGGTGTTAAATCTTTGGGCTCAACCCAAA:0.0420727):6.9058e-06,TCGAGAATCTTCCGCAATGGACGAAAGTCTGACGGAGCGACGCCGCGTGGTGGATGAAGTCCCTCGGGACGTAAACACCTTTTATGAGGGAGGAAATTTTGACGTTACCTCATGAATAAGGGGCTCCTAACTCTGTGCCAGCAGGAGCGGTAATACAGAGGCCCCAAGCATTATCCGGATTTACTGGGCGTAAAGGGTGCGTAGGCGGTTATATTAGTCAGGTGTTAAATCTTTGGGCTCAACCCAAAAA:0.0232457):0.00113929,CCTACGGGCGGCAGTCGAGAATCTTCCGCAATGGACGAAAGTCTGACGGAGCGACGCCGCGTGGTGGATGAAGTCCCTCAGGACGTAAACACCTTTTATGAGGGAGGAAATTTTGACGTTACCTCATGAATAAGGGGCTCCTAACTCTGTGCCAGCAGGAGCGGTAATACAGAGGCCCCAAGCATTATCCGGATTTACTAGGCGTAAAGGGTGCGTAGGCGGTTATATTAGTCAGGTGTTAAATCTTTGG:0.0391049):0.00383419,TCGAGAATCTTCCGCAATGGACGAAAGTCTGACGGAGCGACGCCGCGTGGTGGATGAAGTCCTTCGGGACGTAAACACCTTTTATGAGGGAGGAAGTTTATTGACGTTACCTCATGAATAAGGGGCTCCCAACTCTGTGCCAGCAGGAGCGGTAATACAGAGGCCCCAAGCATTATCCGGATTTACTGGGCGTAAAGGGTGCGTAGGCGGTTATATTAGTCAGGTGTTAAATCCCGGGGCCCAACCCCGG:0.0135827):3.2374e-05,TCGAGAATCTTCCGCAATGGACGAAAGTCTGACGGAGCGACGCCGCGTGGTGGATGAAGTCCTTAGGGACGTAAACACCTTTCATGAGGGAGGAATTTTATTGACGTTACCTCATGAATAAGGGGCTCCCAACTCTGTGCCAGCAGGAGCGGTAATACAGAGGCCCCAAGCATTATCCGGATTTACTGGGCGTAAAGGGTGCGTAGGCGGTTATATTAGTCAGGTGTCAAATCCTGGGGCTCAACCCCAG:0.00892226):2.512e-06,TCGAGAATCTTCCGCAATGGACGAAAGTCTGACGGAGCGACGCCGCGTGGTGGATGAAGTCCTTAGGGACGTAAACACCTTTTATGAGGGAGGAATTTTATTGACGTTACCTCATGAATAAGGGGCTCCCAACTCTGTGCCAGCAGGAGCGGTAATACAGAGGCCCCAAGCATTATCCGGATTTACTGGGCGTAAAGGGTGCGTAGGCGGTTATATTAGTTAGGTGTCAAATCCTGGGGCTCAACCCCAG:0.00883634):3.0562e-05,TCGAGAATCTTCCGCAATGGACGAAAGTCTGACGGAGCGACGCCGCGTGGTGGATGAAGTCCTTAGGGACGTAAACACCTTTTATGAGGGAGGAATTTTATTGACGTTACCTCATGAATAAGGGGCTCCCAACTCTGTGCCAGCAGGAGCGGTAATACAGAGGCCCCAAGCATTATCCGGATTTACTGGGCGTAAAGGGTGCGTAGGCGGTTATATTAGTCAGGTGTCAAATCCTGGGGCTCAACCCCAG:0.00435454):0.000470061,TCGAGAATCTTCCGCAATGGGCGAAAGCCTGACGGAGCGACGCCGCATGGTGGATGAAGTCCTTAGGGACGTAAACACCTTTTATGAGGGAGGAAATTTTGACGTTACCTCATGAATAAGGGGCTCCTAACTCTGTGCCAGCAGGAGCGGTAATACAGAGGCCCCAAGCATTATCCGGATTCACTGGGCGTAAAGGGTGCGTAGGCGGCTATATTAGTCAGGTGTTAAATCCTGGGGCTCAACCCCAGAA:0.0259949):8.947e-06,TCGAGAATCTTCCGCAATGGGCGAAAGCCTGACGGAGCGACGCCGCGTGGTGGATGAAGTCCTTAGGGACGTAAACACCTTTTATGAGGGAGGAAATTTTGACGTTACCTCATGAATAAGGGGTTCCTAACTCTGTGCCAGCAGGAGCGGTAATACAGAGGCCCCAAGCATTATCCGGATTCACTGGGCGTAAAGGGTGCGTAGGCGGCTATATTAGTCAGGTGTTAAATCCTGGGGCTCAACCCCAGAA:0.025985):9.999e-05,TCGAGAATCTTCCGCAATGGGCGAAAGCCTGACGGAGCGACGCCGCGTGGTGGATGAAGTCCTTAGGGACGTAAACACCTTTTATGAGGGAGGAAATTTTGACGTTACCTCATGAATAAGGGGCTCCTAACTCTGTGCCAGCAGGAGCGGTAATACAGAGGCCCCAAGCATTATCCGGATTCACTGGGCGTAAAGGGTGCGTAGGCGGCTATATTAGTCAGGTGTTAAATCCTGGGGCTCAACCCCAGAA:0.0211735):0.0041175,TCGAGAATCTTCCGCAATGGACGAAAGTCTGACGGAGCGACGCCGCGTGGTGGATGAAGTCCTTCGGGACGTAAACACCTTTTATGAGGGAGGAAGTTTATTGACGTTACCTCATGAATAAGGGGCTCCCAACTCTGTGCCAGCAGGAGCGGTAATACAGAGGCCCCAAGCATTATCCGGATTTACTGGGCGTAAAGGGTGCGTAGGCGGTTATATTAGTCGGGTGTTAAATCCCGGGGCCCAACCCCGG:0.0136362):0.000313225,TCGAGAATCTTCCGCAATGGACGAAAGTCTGACGGAGCGACGCCGCGTGGTGGATGAAGTCCCTCGGGACGTAAACACCTTTTATGAGGGAGGAAGTTTATTGACGTTACCTCATGAATAAGGGGCTCCCAACTCTGTGCCAGCAGGAGCGGTAATACAGAGGCCCCAAGCATTATCCGGATTTACTGGGCGTAAAGGGTGCGTAGGCGGTTATATTAGTCGGGTGTTAAATCCCAGGGCCCAACCCTGG:0.0320519):0.00329205,((4447103:5.11888e-06,TCGAGAATCTTCCGCAATGGACGAAAGTCTGACGGAGCGACGCCGCGTGGTGGATGAAGTCCCTCGGGACGTAAACACCTTTTATGGAGGAGAAAGTTTATTGATGTTACTCCATGAATAAGGGGCTCCCAACTCTGTGCCAGCAGGAGCGGTAATACAGAGGCCCCAAGCATTATCCGGATTTACTGGGCGTAAAGGGTGCGTAGGCGGTTGTATTAGTCGGGTGTTAAATCCTGGAGCTCAACTCCAG:0.0593293):0.0,TCGAGAATCTTCCGCAATGGGCGAAAGCCTGACGGAGCGACGCCGCGTGGTGGATGAAGTCCCTCGGGACGTAAACACCTTTTATGAGGGAGAAAGTTTATTGATGTTACCTCATGAATAAGGGGCTCCCAACTCTGTGCCAGCAGGAGCGGTAATACAGAGGCCCCAAGCATTATCCGGATTTACTTGGCGTAAAGGGTACGTAGGCGGTTATATTAGTCAGGTGTTAAATCCTGGGGCTCAACCCCAG:0.049899):0.0209618):0.0184088,(((((((((((4352345:6.97632e-06,TCGAGAATCTTCCGCAATGGGCGAAAGCCTGACGGAGCGACGCCGCGTGGTGGATGAAGCGCTTAGGCGCGTAAACACCTTTTATGGAGGAGAAAGTTTATTGATGTTACTCCATGAATAAGGGGCTCCCAACTCTGTGCCAGCAGGAGCGGTAATACAGAGGCCCCGAGCATTATCCGGATTTACTGGGCGTAAAGGGTGCGTAGGCGGTGTTATTAGTCGGATGTTAAATCCTGGGGCTCAACCTCAG:0.050415):0.0,TCGAGAATCTTCCGCAATGGGCGAAAGCCTGACGGAGCGACGCCGCGTGGTGGATGAAGCGCTTAGGCGCGTAAACACCTTTTATGGAGGAGAAAGTTTATTGATGTTACTCCATGAATAAGGGGCTCCCAACTCTGTGCCAGCAGGAGCGGTAATACAGAGGCCCCAAGCATTATCCGGATTTACTGGGCGTAAAGGGTGCGTAGGCGGTGTTATTAGTCGGGTGTTAAATCCTGGGGCTCAACCTCAG:0.0408556):0.0,TCGAGAATCTTCCGCAATGGGCGAAAGCCTGACGGAGCGACGCCGCGTGGTGGATGAAGCGCTTAGGCGCGTAAACACCTTTTATGGAGGAGAAAGTTTATTGATGTTACTCCATGAATAAGGGGCTCCCAACTCTGTGCCAGCAGGAGCGGTAATACAGAGGCCCCAAGCATTATCCGGATTTACTGGGCGTAAAGGGTGCGTAGGCGGTGTTATTAGTCGGATGTTAAATCCTGGGGCTCAACCTCAG:0.0455536):0.0,TCGAGAATCTTCCGCAATGGGCGAAAGCCTGACGGAGCGACGCCGCGTGGTGGATGAAGCGCTTAGGCGCGTAAACACCTTTTATGGAGGAGAAAGTTTATTGATGTTACTCCATGAATAAGGGGCTCCCAACTCTGTGCCAGCAGGAGCGGTAATACAGAGGCCCCAAGCATTATCCGGATTCACTGGGCGTAAAGGGTGCGTAGGCGGTGTGATTAGTCGGGTGTTAAATCCTGGGGCTCAACCTCAG:0.041302):0.0,TCGAGAATCTTCCGCAATGGGCGAAAGCCTGACGGAGCGACGCCGCGTGGTGGATGAAGCGCTTAGGCGCGTAAACACCTTTTATGGAGGAGAAAGTTTATTGATGTTACTCCATGAATAAGGGGCTCCCAACTCTGTGCCAGCAGGAGCGGTAATACAGAGGCCCCAAGCATTATCCGGATTTACTGGGCGTAAAGGGTGCGTAGGCGGTGTGATTAGTCGGGTGTTAAATCCTGGGGCTCAACCTCAG:0.0460533):0.00702959,TCGAGAATCTTCCGCAATGGACGAAAGTCTGACGGAGCGACGCCGCGTGGTGGATGAAGCGCTTTGGCGCGTAAACACCTTTTATGAGGGAGGAAGTTTATTGACGTTACCTCATGAATAAGGGGCTCCCAACTCTGTGCCAGCAGGAGCGGTAATACAGAGGCCCCAAGCATTATCCGGATTCACTGGGCGTAAAGGGTGCGTAGGCGGTGTTATTAGTCGGGTGTTAAATCCTGGGGCTCAACCTCAG:0.00440032):1.92705e-05,TCGAGAATCTTCCGCAATGGACGAAAGTCTGACGGAGCGACGCCGCGTGGTGGATGAAGCGCTTAGGCGCGTAAACACCTTTTATGAGGGAGGAAGTTTATTGACGTTACCTCATGAATAAGGGGCTCCCAACTCTGTGCCAGCAGGAGCGGTAATACAGAGGCCCCAAGCATTATCCGGATTTACTGGGCGTAAAGGGTGCGTAGGCGGTGTTATTAGTCGGGTGTTAAATCCTGGGGCTCAACCTCAG:0.00433636):0.00253755,TCGAGAATCTTCCGCAATGGACGAAAGTCTGACGGAGCGACGCCGCGTGGTGGATGAAGCACTTTGGTGCGTAAACACCTTTTATGAGGGAGGAAGTTTATTGACGTTACCTCATGAATAAGGGGCTCCCAACTCTGTGCCAGCAGGAGCGGTAATACAGAGGCCCCAAGCATTATCCGGATTCACTGGGCGTAAAGGGTGCGTAGGCGGTGTTATTAGTCGGGTGTTAAATCCTGGGGCTCAACCTCAG:0.00934249):0.00469412,(4357541:0.0359916,(((4483531:0.00818158,TCGAGAATCTTCCGCAATGGACGAAAGTCTGACGGAGCGACGCCGCGTGGTGGATGAAGCCCTTTGGGGCGTAAACACCTTTTATGAGGGAGAAAGTTTATTGATGTTACCTCATGAATAAGGGGCTCCCAACTCTGTGCCAGCAGGAGCGGTAATACAGAGGCCCCAAGCATTATCCGGATTTACTGGGCGTAAAGGGTGCGTAGGCGGTTATATTAGTCGGGTGTTAAATCCCGGGGCTCAACCCCGG:0.0232193):0.0126039,TCGAGAATCTTCCGCAATGGACGAAAGTCTGACGGAGCGACGCCGCGTGGTGGATGAAGTCCTTAGGGACGTAAACACCTTTTATGAGGGAAGAAATTTTGACATTACCTCATGAATAAGGGGCTCCTAACTCTGTGCCAGCAGGAGCGGTAATACAGAGGCCCCAAGCATTATCCGGATTTACTGGGCGTAAAGGGTGCGTAGGCGGTGTGATTAGTCAGGTGTTAAATCCCGAGGCTCAACCTCGGAA:0.0373033):0.0098861,TCGAGAATCTTCCGCAATGGGCGAAAGCCTGACGGAGCGACGCCGCGTGGTGGATGAAGCCCTTTGGGGCGTAAACACCTTTTATGGAGGAGAAAGTTTATTGATGTTACTCCATGAATAAGGGGCTCCCAACTCTGTGCCAGCAGGAGCGGTAATACAGAGGCCCCAAGCATTATCCGGATTTACTGGGCGTAAAGGGTGCGTAGGCGGTGTTATTAGTCGGGTGTTAAATCCTGGGGCTCAACCTCAG:0.0391124):0.0141477):0.0101409):0.00773678,(192224:0.020439,4409405:0.0247716):0.0071279):0.00684841,TCGAGAATCTTCCGCAATGGACGAAAGTCTGACGGAGCGACGCCGCGTGGTTGATGAAGTCCTTAGGGACGTAAAAACCTTTTATGAGGGAAGAAGTTTATTGACATTACCTCATGAATAAGGGGCTCCCAACTCTGTGCCAGCAGGAGCGGTAATACAGAGGCCCCAAGCATTATCCGGATTTACTGGGCGTAAAGGGTGTGTAGGTGGTGTGATTAGTCGGATGTTAAATCCTGAGGCTTAACCTCAG:0.0617251):0.00799847):0.0130135,((((((3595946:0.00671254,4337801:0.0134634):0.0157411,TCGAGAATCTTCCGCAATGGACGAAAGTCTGACGGAGCGACGCCGCGTGGTGGATGAAGTCCCTCGGGACGTAAACACCTTTTATGAGGGAGGAAATTTTGACGTTACCTCATGAATAAGGGGCTCCTAACTCTGTGCCAGCAGGAGCGGTAATACAGAGGCCTCAAGCATTATCCGGATTTACTGGGCGTAAAGGGTGCGTAGGCGGTTATATTAGTCAGGTGTTAAATCTTTGGGCTCAACCCAAAAA:0.0187745):0.0100521,(1579625:0.0016191,4457288:0.00857979):0.0179683):0.00527969,TCGAGAATCTTCCGCAATGGACGAAAGTCTGACGGAGCGACGCCGCGTGGTGGATGAAGTCCCTCGGGACGTAAACACCTTTTATGAGGGAGGAAATTTTGACGTTACCTCATGAATAAGGGGCTCCTAACTCTGTGCCAGCAGGAGCGGTAATACAGAGGCCCCAAGCATTATCCGTATTCACTGGGCGTAAAGGGTGCGTAGGCGGTTATATTAGTCAGATGTTAAATCCTGAGGCTCAACCTCAGAA:0.0264762):7.67e-07,TCGAGAATCTTCCGCAATGGACGAAAGTCTGACGGAGCGACGCCGCGTGGTGGATGAAGTCCCTCGGGACGTAAACACCTTTTATGAGGGAGGAAATTTTGACGTTACCTCATGAATAGGGGGCTCCTAACTCTGTGCCAGCAGGAGCGGTAATACAGAGGCCCCAAGCATTATCCGGATTCACTGGGCGTAAAGGGTGCGTAGGCGGTTATATTAGTCAGATGTTAAATCCTGAGGCTCAACCTCAGAA:0.0263694):2.67497e-05,TCGAGAATCTTCCGCAATGGACGAAAGTCTGACGGAGCGACGCCGCGTGGTGGATGAAGTCCCTCGGGACGTAAACACCTTTTATGAGGGAGGAAATTTTGACGTTACCTCATGAATAAGGGGCTCCTAACTCTGTGCCAGCAGGAGCGGTAATACAGAGGCCCCAAGCATTATCCGGATTCACTGGGCGTAAAGGGTGCGTAGGCGGTTATATTAGTCAGATGTTAAATCCTGAGGCTCAACCTCAGAA:0.0218599):0.00531464):0.00505022,(2725873:0.0119466,3037133:0.00265062):0.040204):0.0118161):0.00211043,((((((620957:0.0560903,655287:0.00200608):0.0275448,2222988:0.0134741):0.0106413,(10978:0.0180709,4380649:0.0253111):0.0204195):0.00495781,328891:0.0326554):0.00561323,4355023:0.0370449):0.00894974,(248390:0.0404479,(236259:0.0687254,(279309:0.0204105,4315531:0.0341284):0.0205168):0.00797308):0.00266142):0.00757889):0.0103259,((4329238:0.0246524,TCGAGAATCTTCCGCAATGGACGAAAGTCTGACGGAGCGACGCCGCGTGGTGGATGAAGTCCTTCGGGACGTAAACACCTTTTATGGAGGAGGAAGTTTATTGACGTTACTCCATGAATAAGGGGCTCCCAATTCTGTGCCAGCAGGAGCGGTAATACAGAAGCCTCAAGCGTTACCCGGATTTATTGGGCGTAAAGGATGCGTAGGCGGTTATATTAGTCTTGTGTTAAATCTTTGGGCTTAACCCAAA:0.0400349):0.000162797,TCGAGAATCTTCCGCAATGGACGAAAGTCTGACGGAGCGACGCCGCGTGGTGGATGAAGTCCCTCGGGACGTAAACACCTTTTATGGAGGAGGAAGTTTATTGACGTTACTCCATGAATAAGGGGCTCCCAATTCTGTGCCAGCAGGAGCGGTAATACAGAAGCCTCAAGCGTTACCCGGATTTATTGGGCGTAAAGGATGCGTAGGCGGTTATATTAGTCTTGTGTTAAATCTTTGGGCTTAACCCAAA:0.0449535):0.00971663):0.0140398,(4375615:0.0275618,((((((4427555:0.0228113,TCGAGAATCTTCCGCAATGGACGAAAGTCTGACGGAGTGACGCCGCGTGGTGGATGAAGTCTTTCGGGACGTAAACACCTTTTATGAGGGAAGAAGTTTATTGACATTACCTCATGAATAAGGGGCTCCCAATTCTGTGCCAGCAGGAGCGGTAATACAGAAGCCTCAAGCGTTACCCGGATTTACTGGGCGTAAAGGATGTGTAGGTGGTGTGAGTAGTCGGGCGTTAAATCCTGAGGCTTAACCTCAG:0.0397147):0.00052087,TCGAGAATCTTCCGCAATGGACGAAAGTCTGACGGAGCGACGCCGCGTGGTGGATGAAGTCTTTCGGGACGTAAACACCTTTTATGAGGGAAGAAGTTTATTGACATTACCTCATGAATAAGGGGCTCCCAATTCTGTGCCAGCAGGAGCGGTAATACAGAAGCCTCAAGCGTTACCCGGATTTACTGGGCGTAAAGGATGTGTAGGTGGTGTGATTAGTCGGGCGTTAAATCCTGAGGCTTAACCTCAG:0.0290557):0.0124192,TCGAGAATCTTCCGCAATGGACGAAAGTCTGACGGAGCGACGCCGCGTGGTAGATGAAGTCCTTAGGGACGTAAATACCTTTTATGAGGGAAGAAGTTTATTGACGGTACCTCATGAATAAGGGGCTCCCAATTCTGTGCCAGCAGGAGCGGTAATACAGAAGCCTCAAGCGTTACCCGGATTTACTGGGCGTAAAGGATGTGTAGGTGGTGTAATTAGTCGGGCGTTAAATCCAGAGGCTCAACCTCTG:0.0438411):0.00530547,TCGAGAATCTTCCGCAATGGACGAAAGTCTGACGGAGCGACGCCGCGTGGTAGATGAAGTCCTTAGGGACGTAAATACCTTTTATGAGGGAAGAAGTTTATTGACGGTACCTCATGAATAAGGGGCTCCCAATTCTGTGCCAGCAGGAGCGGTAATACAGAAGCCCCGAGCATTATCCGGATTTACTGGGCGTAAAGGGTATGTAGGTGGTGTGATTAGTCTTGCGTCAAATCTTCGGGCTTAACCCGAA:0.0501209):0.000201127,TCGAGAATCTTCCGCAATGGACGAAAGTCTGACGGAGCGACGCCGCGTGGTAGATGAAGTACTTAGGGACGTAAATACCTTTTATGAGGGAAGAAGTTTATTGACGGTACCTCATGAATAAGGGGCTCCCAATTCTGTGCCAGCAGGAGCGGTAATACAGAAGCCCCGAGCATTATCCGGATTTACTGGGCGTAAAGGGTATGTAGGTGGTGTGATTAGTCTTGCGTCAAATCTTCGGGCTTAACCCGAA:0.0559091):5.083e-06,TCGAGAATCTTCCGCAATGGACGAAAGTCTGACGGAGCGACGCCGCGTGGTAGATGAAGTCCTTAGGGACGTAAATACCTTTTATGAGGGAAGAAGTTTATTGACGGTACCTCATGAATAAGGGGCTCCCAATTCTGTGCCAGCAGGAGCGGTAATACAGAAGCCCCGAGCATTATCCGGATTTACTGGGCGTAAATGGTATGTAGGTGGTGTGATTAGTCTTGCGTCAAATCTTCGGGCTTAACCCGAA:0.0554833):0.0159415):0.0166575):0.0336723):0.0261509):0.0105574,(((((3802887:0.00433502,TCAAGAACATTTAGCAATGGGCGAAAGCCTGACCATGCGACGCCGCGTGATGGATGAAGTGCTTCGGTACGTAAACATCTTTTATGGAGGAAGAAGATTTGACATTACTCCATGAATAAGGGGCTCCTAACTCTGTGCCAGCAGGAGCGGTAATACAGAGGCCCCGAGCGTTACCCGGAATTATTGGGCGTAAAGGGTGTGTAGGCGGCAGTGTTAGTCGATTGTTAAATATCTGAGGCTTAACCTCGGA:0.0583306):0.000342281,TCAAGAACATTTGGCAATGGGCGAAAGCCTGACCATGCGACGCCGCGTGATGGATGAAGTGCTTCGGTACGTAAACATCTTTTATGGAGGAAGAAGATTTGACATTACTCCATGAATAAGGGGCTCCTAACTCTGTGCCAGCAGGAGCGGTAATACAGAGGCCCCGAGCGTTACCCGGAATTATTGGGCGTAAAGGGTGTGTAGGCGGCAGTGTTAGTCGATTGTTAAATATCTGAGGCTTAACCTCGGA:0.0531686):0.0771746,(((817863:0.00809187,4439808:0.00494877):0.0119298,((4309998:0.0103536,TCGAGAATATTCGACAATGGGCGAAAGCCTGATCGAGCGACGTCGCGTGGTGGATGAAGTCCTTCGGGACGTAAACATCTTTTATGAGGGAGGAAGTAATTGACGTTACCTCATGAATAAGGGGCTCCAAACTCTGTGCCAGCAGGAGCGGTAATACAGAGGCCCCGATCATTACCCGGAATTATTGGGCGTAAAGGGTGCGTAGGTGGTCATATTAGTCGTCTGTTAAATCTCAGGGCTTAACCCTGAA:0.024466):0.00955732,1114884:0.0253917):0.00839371):0.0223456,((((((515187:0.0275066,CCGAGAATATTCGACAATGGGCGAAAGCCTGATCGAGCGATACCGCGTGGTGGATGAAGCGCTTCGGCGCGTAAACATCTTTTATGAGGGAGGAAGTTATTGACGTTACCTCATGAATAAGGGGCTCCTAACTCTGTGCCAGCAGGAGCGGTAATACAGAGGCCCCGAGCGTTACCCGGAATTACTGGGCGTAAAGAGTGCGTAGGTGGTCGTGTTAGTCGTCTGTTAAAACTCCCGGATCAACCGGGAA:0.025719):0.0186461,(224312:0.0451408,218817:0.0322848):0.0316446):0.0191083,1138140:0.0203901)0.62:0.0104055,803637:0.0468103):0.00662779,(4352993:0.0217023,(2881191:0.0288106,CCGAGAATATTCGACAATGGGCGAAAGCCTGATCGAGCGATACCGCGTGGTGGATGAAGTGCTTCGGCACGTAAACACCTTTTATGGAGGAGGAAGTAATTGACGTTACTCCATGAATAAGGGGCTCCTAACTCTGTGCCAGCAGGAGCGGTAATACAGAGGCCCCGAGCATTACCCGGAATTATTGGGCGTAAAGAATGCGTAGGTGGTCATATTAGTCGGTCGTTAAAACCCGGGGCTCAACCTCGGA:0.0432081):0.0256443):0.0128549):0.0144957,CCGAGAATATTCGACAATGGGCGAAAGCCTGATCGAGCGATACCGCGTGGTGGATGAAGTGCTTCGGCACGTAAACACCTTTTATGAGGGAGGAAGTTATTGACGTTACCTCATGAATAAGGGGCTCCTAACTCTGTGCCAGCAGGAGCGGTAATACAGAGGCCCCAAGCATTACCCGGAATCACTGTGCGTAAAGGGTGCGTAGGTGGTCATGTTAGTCGTTCGTTAAAACCCGGGGCTTAACCCCGGA:0.0256151):0.0229547):0.0219746):0.0513824,((4361068:0.0654424,TTCGAGAATATTCCGCAATGGACGCAAGTCTGACGGAGCGACACCGCGTGATTGATGAAGTCCTTCGGGACGTAAAGATCTTTTATGAGGGAGGAAGTTTATTGACGTTACCTCATTAATAAGAGGCTCCTAACTCTGTGCCAGCAGGAGCGGTAATACAGAGGCCTCAAGCGTTATCCGGAATCATTGGGCGTAAAGGGTGCGTAGGTGGTCGTGTTAGTCTTTTGTTAAACCCCATGGCTTAACCGTG:0.0661413):0.0164462,((4340108:0.0407972,4361067:0.00356036):0.0383126,(((((4403359:0.0240856,TCAAGAAACTTCCACAATGGACGAAAGTCTGATGGATTGACGCCGCGTGGTTGACGAAGTCCTTCGGGACGTAAAAACCTTTTATGGGGGAGGAAGTAATTGACGTTACCCCATGAATAAGAGGCTCCTAACTCTGTGCCAGCAGGAGCGGTAATACAGAGGCCTCAAGCATTATCCGGAATCACTGGGCGTAAAGGGTGTGTAGGCGGCGATGTTAGTCTCTCGTGAAAGCCCGTGGGCTCAACCCATG:0.100401):0.00337336,TCAAGAAACTTCCACAATGGACGAAAGTCTGATGGAGCGACGCCGCGTGGTTGATGAAGTCCTTCGGGATGTAAAAACCTTTTATGAGGGAGGAAGTAATTGACGTTACCTCATGAATAAGGGGCTCCTAACTCTGTGCCAGCAGGAGCGGTAATACAGAGGCCCCAAGCATTATCCGGAATCACTGGGCGTAAAGGATGTGTAGGCGGTCGTGTTAGTCTTTCGTGAAAGCTTTTGGGCCTAACCCAGA:0.0731022):0.00330375,TCGAGAATCTTCCACAATGGACGAAAGTCTGATGGAGCGACGCCGCGTGGTTGACGAAGTCCTTCGGGACGTAAAAACCTTTTATGGGGGAGGAAGTTATTGACGTTACCCCATGAATAAGAGGCTCCTAACTCTGTGCCAGCAGGAGCGGTAATACAGAGGCCTCAAGCATTATCCGGAATCACTGGGCGTAAAGGGTGTGTAGGCGGTCATATTAGTCTGTCGTGAAAGACCCAGGGCTTAACCCAGG:0.0677543):0.00727044,ACGAGAATATTCCGCAATGGGCGAAAGCCTGACGGAGCGACGCCGCGTGGTTGATGAAGTCCTTCGGGACGTAAAAACCTTTTATGGAGGAGGAAGTAATTGACGTTACTCCATGAATAAGGGGCTCCTAACTCTGTGCCAGCAGGAGCGGTAATACAGAGGCCCCAAGCATTATCCGGAATCACTGGGCGTAAAGGGTGTGTAGGCGGTCGTATTAGTCGATTGTGAAAGATCTTGGGCTTAACCCAGG:0.0563015):0.0134241,(((((((685954:0.0211903,CCGAGAATATTCCGCAATGGGCGAAAGCCTGACGGAGCGACGCCGCGTGATGGATGAAGTCTTTCGGGACGTAAACATCTTTTATGCGTGAAGAAGTTATTGACATTAGCGCATGAATAAGGGGCTCCTAACTCTGTGCCAGCAGGAGCGGTAATACAGAGGCCCCAAGCATTATCCGGAATCACTGGGCGTAAAGGGTGTGTAGGCGGCGATGTTAGTCTCTCGTAAAAGCCCGTGGGCCCAACCCATG:0.0596182):0.00749619,TCGAGAATCTTCCGCAATGGGCGAAAGCCTGACGGAGCGACGCCGCGTGATTGATGAAGTCCTTCGGGACGTAAAGATCTTTTATGCGTGAGAAAGTTATTGATAGTAGCGCATGAATAAGGGGCTCCTAACTCTGTGCCAGCAGGAGCGGTAATACAGAGGCCCCAAGCATTATCCGGAATCACTGGGCGTAAAGGGTGTGTAGGCGGTCGTGTTAGTCGTGTGTGAAAGATCTTGGGCTTAACCCAGG:0.025124):0.00139161,TCGAGAATCTTCCGCAATGGGCGAAAGCCTGACGGAGCGACGCCGCGCGATGGACGAAGTCCTTCGGGACGTAAACATCTTTTATGCGTGAGGAAGTAATTGACGTTAGCGCATGAATAAGGGGCTCCTAACTCTGTGCCAGCAGGAGCGGTAATACAGAGGCCCCAAGCATTATCCGGAATCACTGGGCGTAAAGGGTGTGTAGGCGGCTATGTTAGTCTTTCGTGAAAGATCTTGGGCTTAACCCAGG:0.0382586):0.00037016,TCGAGAATCTTCCGCAATGGGCGAAAGCCTGACGGAGCGACGCCGCGTGATGGACGAAGTCCTTCGGGACGTAAACATCTTTTATGCGTGAGGAAGTAATTGACGTTAGCGCATGAATAAGGGGCTCCTAACTCTGTGCCAGCAGGAGCGGTAATACAGAGGCCCCAAGCATTATCCGGAATCACTGGGCGTAAAGGGTGTGTAGGCGGCTATGTTAGTCTTTCGTGAAAGATCTTGGGCTTAACCCAGG:0.0324771):0.000639509,TCGAGAATCTTCCGCAATGGGCGAAAGCCTGACGGAGCGACGCCGCGTGATTGATGAAGTCCTTCGGGACGTAAAAATCTTTTATGCGTGAGAAAGTAATTGATGTTAGCGCATGAATAAGGGGCTCCTAACTCTGTGCCAGCAGGAGCGGTAATACAGAGGCCCCAAGCATTATCCGGAATCACTGGGCGTAAAGGGTGTGTAGGCGGCTTTGTTAGTCTTTTGTGAAAGGTCTTGGGCTTAACCCAGG:0.0246725):0.0111948,65700:0.0413032):0.011206,(((4405880:0.0268237,((((((1124746:0.018125,TCGAGAATATTTGGCAATGGGCGAAAGCCTGACCATGCGACGCCGCGTGCTGGACGAAGTCCTTCGGGACGTAAACAGCTTTTACGCGTGAAGAAGTAATTGACATTAGCGCGTGAATAAGGGGCTCCTAACTCTGTGCCAGCAGGAGCGGTAATACAGAGGCCCCAAGCATTATCCGGAATCACTGGGCGTAAAGGGTGTGTAGGCGGTGCTGTTAGTCTTCCGTTAAAGACCCTGGGCTTAACCCAAG:0.0477794):0.00588479,TCAAGAACATTTGGCAATGGGCGAAAGCCTGACCATGCGACGCCGCGTGCTGGACGAAGTCCTTCGGGACGTAAACAGCTTTTATGCGTGAGGAAGTAATTGACGTTAGCGCATGAATAAGGGGCTCCTAACTCTGTGCCAGCAGGAGCGGTAATACAGAGGCCCCAAGCATTATCCGGAATCACTGGGCGTAAAGGGTGTGTAGGCGGCGCTGTTAGTCCTTCGTAAAAGCACTCGGGCTTAACCCGGG:0.0315291):0.0343332,4477111:0.0158629):0.0149195,TCAAGAACATTTGGCAATGGGCGCAAGCCTGACCATGCGACGCCGCGTGGTTGATGAAGTCCTTCGGGACGTAAAGACCTTTTATGAGGGAGGAAGTAATTGAAGTTACCTCATGAATAAGGGGCTCCTAACTCTGTGCCAGCAGGAGCGGTAATACAGAGGCCCCAAGCATTATCCGGAATCACTGGGCGTAAAGGGTGTGTAGGCGGTTGTGTTAGTCCTTCGTGAAAGCTCCCGGACTCAATCCGGG:0.031503):0.0,TCAAGAACATTTGGCAATGGGCGCAAGCCTGACCATGCGACGCCGCGTGGTTGATGAAGTCCTTCGGGACGTAAAGACCTTTTATGAGGGAGGAAGTAATTGACGTTACCTCATGAATAAGGGGCTCCTAACTCTGTGCCAGCAGGAGCGGTAATACAGAGGCCCCAAGCATTATCCGGAATCACTGGGCGTAAAGGGTGTGTAGGCGGTTGTGTTAGTCCTTCGTGAAAGCTCCCGGACTCAATCCGGG:0.031503):0.000245682,TCAAGAACATTTGGCAATGGGCGCAAGCCTGACCATGCGACGCCGCGTGGTTGATGAAGTCCTTCGGGACGTAAAGACCTTTTATGATGGAGGAAGTAATTGACGTTACCTCATGAATAAGGGGCTCCTAACTCTGTGCCAGCAGGAGCGGTAATACAGAGGCCCCAAGCATTATCCGGAATCACTGGGCGTAAAGGGTGTGTAGGCGGTTGTGTTAGTCCTTCGTGAAAGCTCCCGGACTCAATCCGGG:0.0376969):0.00877662):0.00539947,TCGAGAATATTTGGCAATGGGCGCAAGCCTGACCATGCGACGCCGCGTGGTTGATGAAGTCCTTCGGGACGTAAAGACCTTTTATGAGGGAGGAAGTAATTGACGTTACCTCATGAATAAGGGGCTCCTAACTCTGTGCCAGCAGGAGCGGTAATACAGAGGCCCCAAGCATTATCCGGAATCACTGGGCGTAAAGGGTGTGCAGGCGGTCGTGTTAGTCCTTCGTGAAAGCTCTCGGACTCAATCCGGG:0.0515741):0.018481,TCAAGAAACTTCCACAATGGACGAAAGTCTGATGGAGCGACGCCGCGTGGTTGATGAAGTCCTTCGGGACGTAAAAACCTTTTATGAGGGAGGAAGTAATTGACGTTACCTCATGAATAAGGGGCTCCTAACTCTGTGCCAGCAGGAGCGGTAATACAGAGGCCCCAAGCATTATCCGGAATCACTGGGCGTAAAGGATGTGTAGGCGGTCGTGTTAGTCTTTCGTGAAAGCCCGTGGGCCTAACCCATG:0.0717217):0.0069113):0.0108408):0.0108885):0.0505403):0.0156186):0.0102359,(814343:0.0811198,((1106195:0.0180512,4444829:0.0691952):0.00859123,(628071:0.0322708,584502:0.0874618):0.0130552):0.0288343):0.0429277):0.0163341):0.0136419,((552041:0.00280167,543286:0.0118242):0.0740382,(4373327:0.0480774,4380651:0.0561472):0.0248238):0.0230876):0.0208968,(4380648:0.0661209,(274347:0.0353523,(((4435893:9.86658e-06,TCGAGAATCTTCCGCAATGGACGAAAGTCTGACGGAGCGACGCCGCGTGATTGATGACGCCCTTAGGGGTGTAAAGATCTTTCATATGGGAAGAAGTTTATTGACGGTACCATATGAATAAGGGGCTCCTAAACTCGTGCCAGCAGGAGCGGTAATACGAGTGCCCCAAGCGTTACCCGGATTCACTGGGCGTAAAGGGTGCGTAGGTGGCCTAGTTAGTCGATTGTTAAAGCACCGGGCTCAACCCGGG:0.00427016):0.0,TCAAGAATCTTCCGCAATGGACGAAAGTCTGACGGAGCGACGCCGCGTGATTGATGACGCCCTTAGGGGTGTAAAGATCTTTTATATGGGAAGAAGTTTATTGACGGTACCATATGAATAAGGGGCTCCTAAACTCGTGCCAGCAGGAGCGGTAATACGAGTGCCCCAAGCGTTACCCGGATTCACTGGGCGTAAAGGGTGCGTAGGTGGCCTAGTTAGTCGATTGTTAAAGCACCGGGCTCAACCCGGG:0.00426858):0.0,TCGAGAATCTTCCGCAATGGACGAAAGTCTGACGGAGCGACGCCGCGTGATTGATGACGCCCTTAGGGGTGTAAAGATCTTTTATATGGGAAGAAGTTTATTGACGGTACCATATGAATAAGGGGCTCCTAAACTCGTGCCAGCAGGAGCGGTAATACGAGTGCCCCAAGCGTTACCCGGATTCACTGGGCGTAAAGGGTGCGTAGGTGGCCTAGTTAGTCGATTGTTAAAGCACCGGGCTCAACCCGGG:6.11352e-06):0.0201969):0.0744196):0.00410929):0.0239168,((((278064:0.0482113,TCAAGAACCTTCCGCAATGCACGAAAGTGTGACGGAGCGACGCCGCGTGATTGATGAAGCACCTCGGTGCGTAAAGATCTTTTATGGGGGAAGAAATTTTGACGGTACCCCATGAATAAGAGGTTGCTAATCTCGTGCCAGCAGCAGCGGTAATACGAGAACCTCGAGCGTTATCCGGAATTATTGGGCGTAAAGGGTGTGTAGGTGGTTGTGTTAGTCTTGTGTGAAAGCCTGTCGCCTAACGACAGAT:0.124173):0.0494171,4380650:0.0484646):0.0299858,777039:0.089536):0.0319433,(16854:0.0759433,(((((3123102:0.0276243,TCGAGAATCTTCCACAATGGACGAAAGTCTGATGGAGCGACGCCGCGTGATGGATGAAGTCCCTCGGGACGTAAACATCTTTTATGGATGAAGAAATTATTGACATTAGTCCATGAATAAGAGGTTGCTAAACTCGTGCCAGCAGCAGCGGTAATACGAGTGCCTCAAGCGTTATCAGGAATTATTGGGTGTAAAGGGTGTGTAGGCGGCGTTATTAGTCTCTTGTTAAATATGGCAGCTCAACTGTCAA:0.116777):0.00041154,TCGAGAATCTTCCACAATGGACGAAAGTCTGATGGAGCGACGCCGCGTGATGGATGAAGTCCCTCGGGACGTAAACATCTTTTATGGATGAAGAAATTATTGACATTAGTCCATGAATAAGAGGTTGCTAAACTCGTGCCAGCAGCAGCGGTAATACGAGTGCCTCAAGCGTTATCCGGAATTATTGGGTGTAAAGGGTGTGTAGGCGGCGTTATTAGTCTCTTGTTAAATATGGCAGCTCAACTGTCAA:0.110549):0.00721951,TCGAGAATCTTCCACAATGGACGAAAGTCTGATGGAGCGACGCCGCGTGATTGATGAAGTCCCTCTGGGACGTAAAGATCTTTTATGAGCTACTAAGTTTATTGAAGAGCTCATGAATAAGGGGTTGCTAAACTCGTGCCAGCAGCAGCGGTAATACGAGTGCCCCAAGCGTTATCCGGAATCATTGGGCGTAAAGGGTGTGTAGGTGGTTGTGTTAGTCTTTTGTTAAAACCCGGGGCTCAACCTCGGA:0.0582186):0.00220604,TCGAGAATCTTCCACAAGGGACGAAAGTCTGATGGAGCGACGCCGCGTGATTGATGATGTCCCTCTGGGACATAAAAATCTTTTATGAGCTACTAAGTTTATTGAAGAGCTCATGAATAAGGGGTTGCTAAACTCGTGCCAGCAGCAGCGGTAATACGAGTGCCCCAAGCGTTATCCGGAATCATTGGGCGTAAAGGGTGTGTAGGTGGTTGTGTTAGTCTTTCGTAAAAGCCCGGGGCCCAACCTCGGA:0.0939956):0.00047565,TCGAGAATCTTCCACAATGGACGAAAGTCTGATGGAGCGACGCCGCGTGATTGATGAAGTCCCTCTGGGACGTAAAAATCTTTTATGAGCTACTAAGTTTATTGAAGAGCTCATGAATAAGGGGTTGCTAAACTCGTGCCAGCAGCAGCGGTAATACGAGTGCCCCAAGCGTTATCCGGAATCATTGGGCGTAAAGGGTGTGTAGGTGGTTGTGTTAGTCTTTCGTAAAAGCCCGGGGCCCAACCTCGGA:0.0768263):0.0520686):0.0178765):0.009177):0.0179581):0.0110766):0.00925422,TCAAGAACCTTCCACAATGGACGAAAGTCTGATGGAGCGACGCCGCGTGATGGATGAAGTCCTTAGGGATGTAAACATCTTTTGTGAGGGAAGAAATTTATTGACGGTACCTCAAGAATAAGGGGTTGCTAAACTCGTGCCAGCAGCAGCGGTAATACGAGTGCCCCAAGCGTTATCCGGAATTACTGGGTGTAAAGGGTGCGTAGGCGGCGTTATTAGTCTTTTGTCAAAGCTCCGAGCTCAACTTGGA:0.0949444):0.00331624,((((((((((((((((((((((((((((((((((((((((4443105:0.0108206,TCGAGAATCTTCCGCAATGGACGAAAGTCTGACGGAGCGACGCCGCGTGATTGATGAAGCTTTTCGGAGTGTAAAGATCTTTTATGAGGGAAGAAGTTTATTGACGGTACCTCATGAATAAGGGGCTCCTAATCTCGTGCCAGCAGGAGCGGTAATACGAGAGCCCCGAGCGTTATCCGGAATTATTGGGCGTAAAGGGTGCGTAGGTGGCAGTGTTAGTCGTTTGTCAAATCTCTGGGCTTAACCCAGA:0.0171974):0.00465411,TCGAGAATCTTCCACAATGGACGAAAGTCTGATGGAGCGACGCCGCGTGATTGATGAAGCTTTTCGGAGTGTAAAGATCTTTTATGAGGGAAGAAGTTTATTGACGGTACCTCATGAATAAGGGGCTCCTAATCTCGTGCCAGCAGGAGCGGTAATACGAGAGCCCCGAGCGTTATCCGGAATTATTGGGCGTAAAGGGTGTGTAGGCGGTTATATTAGTCATTTGTTAAATCCTCGGGCTTAACCCGAG:0.036741):0.000247111,TCGAGAATCTTCCGCAATGGACGAAAGTCTGACGGAGCGACGCCGCGTGATTGATGAAGCTTTTCGGAGTGTAAAGATCTTTTATGAGGGAAGAAGTTTATTGACGGTACCTCATGAATAAGGGGCTCCTAATCTCGTGCCAGCAGGAGCGGTAATACGAGAGCCCCGAGCGTTATCCGGAATTATTGGGCGTAAAGGGTGCGTAGGTGGTTGTGTTAGTCGTTTGTCAAATCTCTGGGCTTAACCTAGA:0.00825427):0.000700811,TCGAGAATCTTCCGCAATGGACGAAAGTCTGACGGAGCGACGCCGCGTGATTGATGAAGCTTTTCGGAGTGTAAAGATCTTTTATGAGGGAAGAAGTTTATTGACGGTACCTCATGAATAAGGGGCTCCTAATCTCGTGCCAGCAGGAGCGGTAATACGAGAGCCCCGAGCGTTATCCGGAATTATTGGGCGTAAAGGGTGCGTAGGTGGTACTGTTAGTCGTTTGTCAAATCTCTGGGCTTAACTCAGA:0.0170091):0.000413347,TCGAGAATCTTCCGCAATGGACGAAAGTCTGACGGAGCGACGCCGCGTGATTGATGAAGCTTTTCGGAGTGTAAAGATCTTTTATGAGGGAAGAAGTTTATTGACGGTACCTCATGAATAAGGGGCTCCTAATCTCGTGCCAGCAGGAGCGGTAATACGAGAGCCCCGAGCGTTATCCGGAATTATTGGGCGTAAAGGGTGCGTAGGTGGCACTGTTAGTCGTTTGTCAAATCATTGGGCTTAACCCAAG:0.0284513):0.000596297,TCGAGAATCTTCCACAATGGACGAAAGTCTGATGGAGCGACGCCGCGTGATTGATGAAGCTTTTCGGAGTGTAAAGATCTTTTATGAGGGAAGAAGTTTATTGACGGTACCTCATGAATAAGGGGCTCCTAATCTCGTGCCAGCAGGAGCGGTAATACGAGAGCCCCGAGCGTTATCCGGAATTATTGGGCGTAAAGGGTGCGTAGGTGGCACTGTTAGTCGATTGTTAAAACTTGGGGCTTAACCCCAA:0.0432936):0.00044415,TCGAGAATCTTCCGCAATGGACGAAAGTCTGACGGAGCGACGCCTCGTGATTGATGAAGCTTTTCGGAGTGTAAAGATCTTTTATGAGGGAAGAAGTTTATTGACGGTACCTCATGAATAAGGGGCTCCTAATCTCGTGCCAGCAGGAGCGGTAATACGAGAGCCCCGAGCGTTATCCGGAATTATTGGGCGTAAAGGGTGCGTAGGTGGCACTGTTAGTCGTTTGTCAAATCCTTGGGCTTAACCCAAG:0.0320877):6.4401e-05,TCGAGAATCTTCCGCAATGGACGAAAGTCTGACGGAGCGACGCCGCGTGATTGATGAAGCTTTTCGGAGTGTAAAGATCTTTTATGAGGGAAGAAGTTTATTGACGGTACCTCATGAATAAGGGGCTCCTAATCTCGTGCCAGCATGAGCGGTAATACGAGAGCCCCGAGCGTTATCCGGAATTATTGGGCGTAAAGGGTGCGTAGGTGGCAGTGTTAGTCGTTTGTTAAATCCTCGGGCTTAACCCGAG:0.0260288):2.3326e-05,TCGAGAATCTTCCGCAATGGACGAAAGTCTGACGGAGCGACGCCGCGTGATTGATGAAGCTTTTCGGAGTGTAAAGATCTTTTATGAGGGAAGAAGTTTATTGACGGTACCTCATGAATAAGGGGCTCCTAATCTCGTGCCAGCAGGAGCGGTAATACGAGAGCCCCGAGCGTTATCCGGAATTATTGGGCGTAAAGGGTGCGTAGGCGGCCTTATTAGTCGTTTGTTAAATCCTCGGGCTTAACCCGAG:0.0251343):0.000224126,TCGAGAATCTTCCGCAATGGACGAAAGTCTGACGGAGCGACGCCGCGTGATTGATGAAGCTTTTCGGAGTGTAAAGATCTTTTATGAGGGAAGAAGTTTATTGACGGTACCTCATGAATAAGGGGCTCCTAATCTCGTGCCAGCAGGAGCGGTAATACGAGAGCCCCGAGCGTTATCCGGAATTATTGGGCGTAAAGGGTGCGTAGGTGGCACTGTTAGTCGTTTGTCAAATCCTTGGGCTTAACCCAAG:0.0268631):0.000513173,TCGAGAATCTTCCGCAATGGACGAAAGTCTGACGGAGCGACGCCGCGTGATTGATGAAGCTTTTCGGAGTGTAAAGATCTTTTATGAGGGAAGAAGTTTATTGACGGTACCTCATGAATAAGGGGCTCCTAATCTCGTGCCAGCAGGAGCGGTAATACGAGAGCCCCGAGCGTTATCCGGAATTATTGGGCGTAAAGGGTGCGTAGGTGGTAGTGTTAGTCGTTTGTTAAATCCTCGGGCTTAACCCGAG:0.0159952):0.00120372,TCGAGAATCTTCCGCAATGGACGAAAGTCTGACGGAGCGACGCCGCGTGATTGATGAAGCTTTTCGGAGTGTAAAGATCTTTTATGAGGGAAGAAGTTTATTGACGGTACCTCATGAATAAGGGGCTCCTAATCTAGTGCCAGCAGGAGCGGTAATACGAGAGCCCCGAGCGTTATCCGGAATTATTGGGCGTAAAGGGTGCGTAGGTGGCACTGTTAGTCGTTTGTCAAATCCTTAGGCTTAACCTAAG:0.0373291):0.000195108,TCGAGAATCTTCCGCAATGGACGAAAGTCTGACGGAGCGACGCCGCGTGATTGATGACGCACTTCGGTGTGTAAAGATCTTTTATGAGGGAAGAAGTTTATTGACGGTACCTCATGAATAAGGGGCTCCTAATCTCGTGCCAGCAGGAGCGGTAATACGAGAGCCCCGAGCGTTATCCGGAATTATTGGGCGTAAAGGGTGCGTAGGCGGTTCTGTTAGTCGTTTGTCAAATCTCTGGGCTTAACTCAGA:0.0252384):0.000373959,TCGAGAATCTTCCGCAATGGACGAAAGTCTGACGGAGCGACGCCGCGTGATTGATGAAGCTCTTCGGAGTGTAAAGATCTTTTATGAGGGAAGAAGTTTATTGACGGTACCTCATGAATAAGGGGCTCCTAATCTCGTGCCAGCAGGAGCGGTAATACGAGAGCCCCGAGCGTTATCCGGAATTATTGGGCGTAAAGGGTGCGTAGGTGGCACTGTTAGTCGTTTGTCAAATCCTTAGGCTTAACCTAAG:0.0269034):0.000318549,TCGAGAATCTTCCGCAATGGACGAAAGTCTGACGGAGCGACGCCGCGTGATTGATGAAGCTTTTCGGAGTGTAAAGATCTTTTATGAGGGAAGAAGTTTATTGACGGTACCTCATGAATAAGGGGCTCCTAATCTCGTGCCAGCAGGAGCGGTAATACGAGAGCCCCGAGCGTTATCCGGAATTATTGGGCGTAAAGGGTGCGTAGGTGGCGTTGTTAGTCGTTTGTCAAATCTCTGGGCTTAACCTAGA:0.0172091):0.000177184,TCGAGAATCTTCCGCAATGGACGAAAGTCTGACGGAGCGACGCCGCGTGATTGATGAAGCTTTTCGGAGTGTAAAGATCTTTTATGAGGGAAGAAGTTTATTGACGGTACCTCATGAATAAGGGGCTCCTAATCTCGTGCCAGCAGGAGCGGTAATACGAGAGCCCCGAGCGTTATCCGGAATTATTGGGCGTAAAGGGTGCGTAGGCGGTTTTGTTAGTCGTTTGTTAAATCTCTAGGCTTAACCTAGA:0.0122116):0.000515282,TCGAGAATCTTCCGCAATGGACGAAAGTCTGACGGAGCGACGCCGCGTGATTGATGAAGCTTTTCGGAGTGTAAAGATCTTTTATGAGGGAAGAAGTTTATTGACGGTACCTCATGAATAAGGGGCTCCTAATCTCGTGCCAGCAGGAGCGGTAATACGAGAGCCCCGAGCGTTATCCGGAATTATTGGGCGTAAAGGGTGCGTAGGTGGTTGTGTTAGTCGTTTGTCAAATCTCTGGGCTTAACCTGGA:0.00812231):0.00055172,TCGAGAATCTTCCGCAATGGACGAAAGTCTGACGGAGCGACGCCGCGTGATTGATGACGCACTTCGGTGTGTAAAGATCTTTTATGAGGGAAGAAGTTTATTGACGGTACCTCATGAATAAGGGGCTCCTAATCTCGTGCCAGCAGGAGCGGTAATACGAGAGCCCCGATCGTTATCCGGAATTATTGGGCGTAAAGGGTGCGTAGGTGGTAGTGTTAGTCGTTTGTCAAATCCTCGGGCTTAACCCGAG:0.0350231):1.1012e-05,TCGAGAATCTTCCGCAATGGACGAAAGTCTGACGGAGCGACGCCGCGTGATTGATGACGCACTTCGATGTGTAAAGATCTTTTATGAGGGAAGAAGTTTATTGACGGTACCTCATGAATAAGGGGCTCCTAATCTCGTGCCAGCAGGAGCGGTAATACGAGAGCCCCGAGCGTTATCCGGAATTATTGGGCGTAAAGGGTGCGTAGGTGGTAGTGTTAGTCGTTTGTCAAATCCTCGGGCTTAACCCGAG:0.034961):0.000428574,TCGAGAATCTTCCGCAATGGACGAAAGTCTGACGGAGCGACGCCGCGTGATTGATGACGCACTTCGGTGTGTAAAGATCTTTTATGAGGGAAGAAGTTTATTGACGGTACCTCATGAATAAGGGGCTCCTAATCTCGTGCCAGCAGGAGCGGTAATACGAGAGCCCCGAGCGTTATCCGGAATTATTGGGCGTAAAGGGTGCGTAGGTGGTAGTGTTAGTCGTTTGTCAAATCCTCGGGCTTAACCCGAG:0.0296475):0.00294727,TCGAGAATCTTCCGCAATGGACGAAAGTCTGACGGAGCGACGCCGCGTGATTGATGAAGCTTTTCGGAGTGTAAAGATCTTTTATGAGGGAAGAAGTTTATTGACGGTACCTCATGAATAAGGGGCTCCTAATCTCGTGCCAGCAGGAGCGGTAATACGAGAGCCCCGAGCGTTATCCGGAATTATTGGGCGTAAAGGGTGCGTAGGTGGTTGTGTTAGTCGTTTGTTAAATCTCCGGGCTTAACCTGGA:0.00401938):0.0281774,(((((((((((((((((((((4477350:0.0384775,TCAAGAACCTTCCACAATGGACGAAAGTCTGATGGAGCGACGCCGCGTGATTGATGAAGTCCCTTTGGGACGTAAAGATCTTTTGTCAGGGATGAAGTTTATTGACCGTACCTGAAGAATAAGAGGCTCCTAATCTCGTGCCAGCAGGAGCGGTAATACGAGAGCCTCGAGCGTTATCCGGAATTATTGGGCGTAAAGGGTGCGTAGGTTGTTCTGTTAGTCTTTTGTTAAAACCCTGGGCTTAACCTAG:0.0393105):0.019292,((((((((((4304962:0.0125311,TCGAGAATCTTCCACAATGGACGAAAGTCTGATGGAGCGACGCCGCGTGATTGATGAAGCCCCTCTGGGGCGTAAAGATCTTTTATGAGGGAAGAAGTTTATTGACGGTACCTCATGAATAAGAGGCTCCTAATCTCGTGCCAGCAGGAGCGGTAATACGAGAGCCTCGAGCGTTATCCGGAATTATTGGGCGTAAAGGGTGCGTAGGTTGTTTTGTTAGTCTTTTGTTAAAGCCCGGGGCTCAACCTCG:0.043484):0.010972,(((((((((4467411:5.59169e-06,TCGAGAATCTTCCACAATGGACGAAAGTCTGATGGAGCGACGCCGCGTGATTGATGAAGTCCCTCTGGGACGTAAAGATCTTTTATGAGGGAAGAAGTTTATTGACTGTACCTCATGAATAAGAGGCTCCTAATCTCGTGCCAGCAGGAGCGGTAATACGAGAGCCTCGAGCGTTATCCGGAATTATTGGGCGTAAAGGGTGCGTAGGTTGTTCTGTTAGTCTTTTGTCAAAGCCCCGAGCTTAACTTGG:0.0209323):0.0,TCGAGAATCTTCCACAATGGACGAAAGTCTGATGGAGCGACGCCGCGTGATTGATGAAGTCCCTCTGGGACGTAAAGATCTTTTATGAGGGAAGAAGTTTATTGACTGTACCTCATGAATAAGAGGCTCCTAATCTCGTGCCAGCAGGAGCGGTAATACGAGAGCCTCGAGCGTTATCCGGAATTATTGGGCGTAAAGGGTGCGTAGGTTGTCTTGTTAGTCTTTTGTCAAAGCCCCGAGCTTAACTTGG:0.029553):0.0,TCGAGAATCTTCCACAATGGACGAAAGTCTGATGGAGCGACGCCGCGTGATTGATGAAGTCCCTCTGGGACGTAAAGATCTTTTATGAGGGAAGAAGTTTATTGACTGTACCTCATGAATAAGAGGCTCCTAATCTCGTGCCAGCAGGAGCGGTAATACGAGAGCCTCGAGCGTTATCCGGAATTATTGGGCGTAAAGGGTGCGTAGGTTGTTCTGTTAGTCTTTTGTTAAAGCCCCGAGCTTAACTTGG:0.0166444):0.00693669,TCGAGAATCTTCCACAATGGACGAAAGTCTGATGGAGCGACGCCGCGTGATTGATGAAGTCCCTCTGGGACGTAAAGATCTTTTATTAGGGAAGAAGTTTATTGACTGTACCTAATGAATAAGAGGCTCCTAATCTCGTGCCAGCAGGAGCGGTAATACGAGAGCCTCGAGCGTTATCCGGAATTATTGGGCGTAAAGGGTGCGTAGGTTGTTCTGTTAGTCTTTTGTTAAAGCCCCGGGCTTAACCTGG:0.0295976):0.000104366,TCGAGAATCTTCCACAATGGACGAAAGTCTGATGGAGCGACACCGCGTGATTGATGAAGTCCCTCTGGGACGTAAAGATCTTTTATGAGGGAAGAAGTTTATTGACGGTACCTCATGAATAAGAGGCTCCTAATCTCGTGCCAGCAGGAGCGGTAATACGAGAGCCTCGAGCGTTATCCGGAATTATTGGGCGTAAAGGGTGTGTAGGTTGCAATGCTAGTATTTTGTTAAAGACCCGAGCTTAACTTGG:0.0537343):0.000124875,TCGAGAATCTTCCACAATGGACGAAAGTCTGATGGAGCGACACCGCGTGATTGATGAAGTCCCTCTGGGACGTAAAGATCTTTTATGAGGGAAGAAGTTTATTGACGGTACCTCATGAATAAGAGGCTCCTAATCTCGTGCCAGCAGGAGCGGTAATACGAGAGCCTCGAGCGTTATCCGGAATTATTGGGCGTAAAGGGTGTGTAGGTTGCAATGCTAGTCTTTTGTTAAAGACCCGAGCTTAACTTGG:0.0485201):0.000610238,TCGAGAATCTTCCACAATGGACGAAAGTCTGATGGAGCGACGCCGCGTGATTGATGAAGTCCCTCTGGGACGTAAAGATCTTTTATGAGGGAAGAAGTTTATTGACTGTACCTCATGAATAAGAGGCTCCTAATCTCGTGCCAGCAGGAGCGGTAATACGAGAGCCTCGAGCGTTATCCGGAATTATTGGGCGTAAAGGGTGCGTAGGTTGTTCTGTTAGTCTTTTGTTAAAGCCCCGGGCTTAACCTGG:0.019787):0.00144517,TCGAGAATCTTCCACAATGGACGAAAGTCTGATGGAGCGACGCCGCGTGATTGATGAAGTCCCTCTGGGACGTAAAGATCTTTTATGAGGGAAGAAGTTTATTGACGGTACCTCATGAATAAGAGGCTCCTAATCTCGTGCCAGCAGGAGCGGTAATACGAGAGCCTCGAGCGTTATCCGGAATTATTGGGCGTAAAGGGTGCGTAGGTTGTTCTGTTAGTCTTTTGTCAAAGACCCGAGCTTAACTTGG:0.0231482):0.000384307,TCGAGAATCTTCCACAATGGACGAAAGTCTGATGGAGCGACGCCGCGTGATTGATGAAGTCCCTCTGGGACGTAAAGATCTTTTATGAGGGAAGAAGTTTATTGACGGTACCTCATGAATAAGAGGCTCCTAATCTCGTGCCAGCAGGAGCGGTAATACGAGAGCCTCGAGCGTTATCCGGAATTATTGGGCGTAAAGGGTGCGTAGGTTGTTCTGTTAGTCTTTTGTCAAAGCCCCGAGCTTAACTTGG:0.0180375):0.0132923):0.00751158,TCGAGAATCTTCCACAATGGACGAAAGTCTGATGGAGCGACGCCGCGTGATTGATGAAGCCCCTCTGGGGCGTAAAGATCTTTTATGAGGGAAGAAGTTTATTGACGGTACCTCATGAATAAGAGGCTCCTAATCTCGTGCCAGCAGGAGCGGTAATACGAGAGCCTCGAGCGTTATCCGGAATTATTGGGCGTAAAGGGTGCGTAGGTTGTTCTGTTAGTCTTTTGTCAAAACCTTGGGCTTAACCCAA:0.0384265):0.000152668,TCGAGAATCTTCCACAATGGACGAAAGTCTGATGGAGCGACGCCGCGTGATTGATGAAGCCCCTCTGGGGCGTAAAGATCTTTTATGAGGGAAGAAGTTTATTGACGGTACCTCATGAATAAGAGGCTCCTAATCTCGTGCCAGCAGGAGCGGTAATACGAGAGCCTCGAGCGTTATCCGGAATTATTGGGCGTAAAGGGTGCGTAGGTTGTTCTGTTAGTCTTTTGTTAAAACCTCGGGCTTAACCCGA:0.03215):0.000474945,TCGAGAATCTTCCACAATGGACGAAAGTCTGATGGAGCGACGCCGCGTGATTGATGAAGTCCCTCTGGGACGTAAAGATCTTTTATGAGGGAAGAAGTTTATTGACGGTACCTCATGAATAAGAGGCTCCTAATCTCGTGCCAGCAGGAGCGGTAATACGAGAGCCTCGAGCGTTATCCGGAATTATTGGGCGTAAAGGGTGCGTAGGTTGTTCTGTTAGTCTTTTGTCAAAGCCCCGGGCTTAACCTGG:0.0193015):0.00331008,TCGAGAATCTTCCACAATGGACGAAAGTCTGATGGAGCGACGCCGCTTGATTGATGAAGTCCCTCTGGGACGTAAAGATCTTTTATGAGGGAAGAAGTTTATTGACTGTACCTCATGAATAAGAGGCTCCTAATCTCGTGCCAGCAGGAGCGGTAATACGAGAGCCTCGAGCGTTATCCGGAATTATTGGGCGTAAAGGGTGCGTAGGTTGTTTTGTTAGTCTTTTGTTAAAGCCCGGGGCTTAACCTCG:0.0281569):0.0,TCGAGAATCTTCCACAATGGACGAAAGTCTGATGGAGCGACGCCGCTTGATTGATGAAGTCCCTCTGGGACGTAAAGATCTTTTATGAGGGAAGAAATTTATTGACTGTACCTCATGAATAAGAGGCTCCTAATCTCGTGCCAGCAGGAGCGGTAATACGAGAGCCTCGAGCGTTATCCGGAATTATTGGGCGTAAAGGGTGCGTAGGTTGTTTTGTTAGTCTTTTGTTAAAGCCCGGGGCTTAACCTCG:0.0281569):0.000460146,TCGAGAATCTTCCACAATGGACGAAAGTCTGATGGAGCGACGCCGCGTGATTGATGAAGCCCCTCTGGGGCGTAAAGATCTTTTATGAGGGAAGAAGTTTATTGACGGTACCTCATGAATAAGAGGCTCCTAATCTCGTGCCAGCAGGAGCGGTAATACGAGAGCCTCGAGCGTTATCCGGAATTATTGGGCGTAAAGGGTGCGTAGGTTGTTTTATTAGTCTTTTGTCAAAGCCCCGAGCTTAACTTGG:0.0328525):0.00112458,CCTACGGGGGGCAGTCGAGAATCTTCCACAATGGACGAAAGTCTGATGGAGCGACGCCGCGTGATTGATGAAGCCCCTCTGGGGCGTAAAGATCTTTTATGAGGGAAGAAGTTTATTGACGGTACCTCATGAATAAGAGGCTCCTAATCTCGTGCCAGCAGGAGCGGTAATACGAGAGCCTCGAGCGTTATCCGGAATTATTGGGCGTAAAGGGTGCGTAGGTTGTTTTGTTAGTCTTTTGTTAAAGCCC:0.0314584):0.000241972,TCGAGAATCTTCCGCAATGGACGAAAGTCTGACGGAGCGACGCCGCGTGATTGATGAAGTCCCTTTGGGACGTAAAGATCTTTTATGAGGGAAGAAGTTTATTGACTGTACCTCATGAATAAGAGGCTCCTAATCTCGTGCCAGCAGGAGCGGTAATACGAGAGCCTCGAGCGTTATCCGGAATTATTGGGCGTAAAGGGTGCGTAGGTTGTTCTGTTAGTCTTTTGTTAAATCCCCGAGCTTAACTTGG:6.11352e-06):0.00837891):0.00197576,TCGAGAATCTTCCACAATGGACGAAAGTCTGATGGAGCGACGCCGCGTGATTGATGAAGTCCCTTTGGGACGTAAAGATCTTTTATGAGGGAAGAAGTTTATTGACTGTACCTCATGAATAAGGAGCTTCTAATCTCGTGCCAGCAGAAGCGGTAATACGAGAGCTTCAAGCGTTATCCGGAATTATTGGGCGTAAAGGGTGCGTAGGTTGTTTTGTTAGTCTTTTGTCAAATTCCCGAGCTTAACTTGG:0.0392704):0.00426392,CCGAGAATATTCGACAATGGACGAAAGTCTGATCGAGTGACACCGCGTGATTGATGAAGTCCCTATGGGACGTAAAGATCTTTTATGAGGGAGGAAGTTTATTGACGTTACCTCATGAATAAGGAGCTCCTAATCTCGTGCCAGCAGGAGCGGTAATACGAGAGCTTCGAGAGTTATCCGGAATTATTGGGCGTAAAGGGTGCGTAGGTTGCAATGTTAGTCTTTTGTCAAATCCTTGTGCTTAACATAA:0.0985872):6.93087e-05,CCGAGAATATTCGACAATGGACGAAAGTCTGATCGAGTGACACCGCGTGATTGATGAAGTCCCTATGGGACGTAAAGATCTTTTATGAGGGAGGAAGTTTATTGACGTTACCTCATGAATAAGGAGCTCCTAATCTCGTGCCAGCAGGAGCGGTAATACGAGAGCTTCGAGCGTTATCCGGAATTATTGGGCGTAAAGGGTGCGTAGGTTGCAATGTTAGTCTTTTGTCAAATCCTTGTGCTTAACATAA:0.0930328):0.000116525,AGAATATTCGACAATGGACGAAAGTCTGATCGAGTGACACCGCGTGATTGATGAAGTCCCTATGGGACGTAAAGATCTTTTATGAGGGAGGAAGTTTATTGACGTTACCTCATGAATAAGGAGCTCCTAATCTCGTGCCAGCAGGAGCGGTAATACGAGAGCTTCGAGAGTTATCCGGAATTATTGGGCGTAAAGGGTGCGTAGGTTGCAATGTTAGTCTTTTGTCAAATCCTTGTGCTTAACATAAGGG:0.10777):0.00503696,TCGAGAATCTTCCACAATGGACGAAAGTCTGATGGAGCGACGCCGCGTGATTGATGAAGTCCTTTGGGACGTAAAGATCTTTTATGAGGGAAGAAGTTTATTGACGGTACCTCATGAATAAGGGGCTCCTAATCTCGTGCCAGCAGGAGCGGTAATACGAGAGCCCCGAGCGTTATCCGGAATTATTGGGCGTAAAGGGTGCGTAGGTGGCATTGTTAGTCTTTTGTTAAATCTCCAAGCTTAACTTGGA:0.0202153):0.00129659,TCGAGAATCTTCCACAATGGACGAAAGTCTGATGGAGCGACGCCGCGTGATTGATGAAGCCCCTCTGGGGCGTAAAGATCTTTTATGAGGGAAGAAGTTTATTGACGGTACCTCATGAATAAGAGGCTCCTAATCTCGTGCCAGCAGGAGCGGTAATACGAGAGCCTCGAGCGTTATCCGGAATTATTGGGCGTAAAGGGTGCGTAGGTTGTTTTGTTAGTCTTTTGTTAAATCTCTGGGCTCAACCTGG:0.0226743):0.00217736,TCAAGAACCTTCCACAATGGACGAAAGTCTGATGGAGCGACGACGCGTGATTGATGAAGTCCCTCTGGGACGTAAAGATCTTTTATGAGGGAAGAAGTTTATTGACGGTACCTCATGAATAAGAGGCTCCTAATCTCGTGCCAGCAGGAGCGGTAATACGAGAGCCTCGAGCGTTATCCGGAATTATTGGGCGTAAAGGGTGCGTAGGTTGCAGTGTTAGTCTTTTGTTAATTCCTTGGGCTCAACCCAA:0.0535932):0.0011132,TCGAGAATCTTCCACAATGGACGAAAGTCTGATGGAGCGACGCCGCGTGATGGACGAAGTCCTTAGGGACGTAAACATCTTTTATGAGGGAAGAATTTTATTGACGGTACCTCATGAATAAGGGGCTCCCAATCTCGTGCCAGCAGGAGCGGTAATACGAGAGCCCCGAGCGTTATCCGGAATCATTGGGCGTAAAGGGTGTGTAGGTGGTTTCATTAGTCTTCTGGTAAAGACCCAGGCTCAACTTGGG:0.0833368):0.000959966,TCAAGAACCTTCCACAATGGACGAAAGTCTGATGGAGCGACGCCGCGTGATTGATGAAGTCCTTCGGGACGTAAAGATCTTTTATGAGGGAAGAAGTTTATTGACGGTACCTCATGAATAAGGGGCTCCTAATCTCGTGCCAGCAGGAGCGGTAATACGAGAGCCCCAAGCGTTATCCGGAATTATTGGGCGTAAAGGGTGTGTAGGTGGTGATGTTAGTCTTTCGTTAAATCCCAAAGCTTAACTTTGG:0.0562954):0.00197358,TCGAGAATCTTCCACAATGGACGAAAGTCTGATGGAGCGACACCGCGTGACTGATGAAGTCCTTCGGGACGTAAAGGTCTTTTATGAGGGAAGAAGTTTATTGACGGTACCTCAGGAATAAGGGGCTCCCAATCTCGTGCCAGCAGGAGCGGTAATACGAGAGCCCCAAGCGTTATCCGGAATCACTGGGCGTAAAGGGTGCGTAGGTGGTAGTGTTAGTCAAGTGTTAAATCCCAGAGCTTAACTTTGG:0.0815685):6.9023e-05,TCGAGAATCTTCCGCATTGGACGAAAGTCTGACGGAGCGACGCCGCGTGATGGACGAAGTCCTTAGGGACGTAAACATCTTTTATGAGGGAAGAAGTATATTGACGGTACCTCATGAATAAGGGGCTCCCAATCTCGTGCCAGCAGGAGCGGTAATACGAGAGCCTCGAGCGTTATCCGGAATTATTGGGCGTAAAGGGTGTGTCGGCGGTTGTGTTAGTCTTCTGGTAAAGACCCGGGCTTAACCTGGG:0.0639634):0.000881213,TCGAGAATCTTCCACAATGGACGAAAGTCTGATGGAGCGACGCCGCGTGATTGATGAAGTCCTTCGGGACGTAAAGATCTTTTATGAGGGAAGAAGTTTATTGACTGTACCTCATGAATAAGGGGCTCCTAATCTCGTGCCAGCAGGAGCGGTAATACGAGAGCCCCGAGCGTTATCCGGAATTATTGGGCGTAAAGGGTGCGTAGGCGGTTATGTTAGTCGTGTGTTAAAACCCCGGGCTCAACCCGGG:0.0338508):0.00120973,TCGAGAATCTTCCACAATGGACGAAAGTCTGATGGAGCGACGCCGCGTGATTGATGAAGTCCTTCGGGACGTAAAGATCTTTTATGAGGGAAGAAGTTTATTGACGGTACCTCATGAATAAGGGGCTCCTAATCTCGTGCCAGCAGGAGCGGTAATACGAGAGCCCCGAGCGTTATCCGGAATTATTGGGCGTAAAGGGTGCGTAGGCGGTTATGTTAGTCGTAGGTCAAAGACCCGGGCTTAACTCGGG:0.047429):0.000988685,TCGAGAATCTTCCACAATGGACGAAAGTCTGATGGAGCGACGCCGCGTGATTGATGAAGTCCTTCGGGACGTAAAGATCTTTTATGAGGGAAGAAGTTTATTGACGGTACCTCATGAATAAGGGGCTCCTAATCTCGTGCCAGCAGGAGCGGTAATACGAGAGCCCCAAGCGTTATCCGGAATTATTGGGCGTAAAGGGTGCGTAGGCGGTTGTGTTAGTCGTAGGTCAAAGGCCCGGGCTTAACTCGGG:0.0491242):1.6438e-05,TCGAGAATCTTCCACAATGGACGAAAGTCTGATGGAGCGACGCCGCGTGATTGACGAAGTCCTTCGGGACGTAAAGATCTTTTATGAGGGAAGAAGTTTATTGACGGTACCTCATGAATAAGGGGCTCCTAATCTCGTGCCAGCAGGAGCGGTAATACGAGAGCCCCAAGCGTTATCCGGAATTATTGGGCGTAAAGGGTGCGTAGGCGGTTGTGTTAGTCGTAGGTCAAAGTCCCGGGCTTAACTCGGG:0.0537246):9.3039e-05,TCGAGAATCTTCCACAATGGACGAAAGTCTGATGGAGCGACGCCGCGTGATTGATGAAGTCCTTCGGGACGTAAAGATCTTTTATGAGGGAAGAAGTTTATTGACGGTACCTCATGAATAAGGGGCTCCTAATCTCGTGCCAGCAGGAGCGGTAATACGAGAGCCCCAAGCGTTATCCGGCATTATTGGGCGTAAAGGGTGCGTAGGCGGTTGTGTTAGTCGTAGGTCAAAGGCCCGGGCTTAACTCGGG:0.0547462):3.248e-06,TCGATAATCTTCCACAATGGACGAAAGTCTGATGGAGCGACGCCGCGTGATTGATGAAGTCCTTCGGGACGTAAAGATCTTTTATGAGGGAAGAAGTTTATTGACGGTACCTCATGAATAAGGGGCTCCTAATCTCGTGCCAGCAGGAGCGGTAATACGAGAGCCCCAAGCGTTATCCGGAATTATTGGGCGTAAAGGGTGCGTAGGCGGTTGTGTTAGTCGTAGGTCAAAGGCCCGGGCTTAACTCGGG:0.0548462):1.4676e-05,TCGAGAATCTTCCACAATGGACGAAAGTCTGATGGAGCGACGCCGCGTGATTGACGAAGTCCTTCGGGACGTAAAGATCTTTCATGAGGGAAGAAGTTTATTGACGGTACCTCATGAATAAGGGGCTCCTAATCTCGTGCCAGCAGGAGCGGTAATACGAGAGCCCCAAGCGTTATCCGGAATTATTGGGCGTAAAGGGTGCGTAGGCGGTTGTGTTAGTCGTAGGTCAAAGTCCCGGGCTTAACTCGGG:0.0591185):3.366e-06,TCGAGAATCTTACACAATGGACGAAAGTCTGATGGAGCGACGCCGCGTGATTGACGAAGTCCTTCGGGACGTAAAGATCTTTTATGAGGGAAGAAGTTTATTGACGGTACCTCATGAATAAGGGGCTCCTAATCTCGTGCCAGCAGGAGCGGTAATACGAGAGCCCCAAGCGTTATCCGGAATTATTGGGCGTAAAGGGTGCGTAGGCGGTTGTGTTAGTCGTAGGTCAAAGTCCCGGGCTTAACTCGGG:0.0593374):0.00652916):0.0133723,(((((((4460852:0.0238445,TCGAGAATCTTCCACAATGGACGAAAGTCTGATGGAGCGACGCCGCGTGGTTGATGAAGTGGTTCGCCATGTAAAAACCTTTTATGAGGGAAGAAGTTTATTGACGGTACCTCATGAATAAGGGGCTCCTAATCTCGTGCCAGCAGGAGCGGTAATACGAGAGCCCCGAGCGTTATCCGGAATTATTGGGCGTAAAGTGTGCGTAGGCGGTTATGTTAGTCATTTTTCAAATCTATCGGCTCAACCGGTA:0.0140194):0.0170489,TCGAGAATCTTCCACAATGGACGAAAGTCTGATGGAGCGACGCCGCGTGATGGATGAAGTCCTTACGGATGTAAACATCTTTTATGAGGGAAGAAATTTTTGACGGTACCTCATGAATAAGAGGCTCCTAACTTCGTGCCAGCAGGAGCGGTAATACGAAGGCCTCGAGCGTTATCCGGAATTATTGGGCGTAAAGTGTGCGTAGGCGGCATTGTTAGTCGAGTGTTAAATCTCCGGGCTCAACCTGGAA:0.0402846):0.000828259,TCAAGAACCTTCCACAATGGACGAAAGTCTGATGGAGCGACGCCGCGTGATTGATGAAGTCCCTCTGGGACGTAAAGATCTTTTATGAGGGAAGAAGTTTATTGACGGTACCTCATGAATAAGAGGCTCCTAATCTCGTGCCAGCAGGAGCGGTAATACGAGAGCCTCGAGCGTTATCCGGAATTATTGGGCGTAAAGGGTGCGTAGGTTGCAGTGTTAGTCTTTTGTTAAATCCTTGGGCTCAACCCAA:0.0257164):7.9996e-05,TCAAGAACCTTCCACAATGGACGAAAGTCTGATGGAGCGACGACGCGTGATTGATGAAGTCCCTCTGGGACGTAAAGATCTTTTATGAGGGAAGAAGTTTATTGACGGTACCTCATGAATAAGAGGCTCCTAATCTCGTGCCAGCAGGAGCGGTAATACGAGAGCCTCGAGCGTTATCCGGAATTATTGGGCGTAAAGGGTGCGTAGGTTGCAGTGTTAGTCTTTTGTTAAATCCTTGGGCTCAACCCAA:0.0318464):0.00261716,TCAAGAACCTTCCACAATGGACGAAAGTCTGATGGAGCGACGCCGCGTGACTGATGAAGTGCTTCGGCATGTAAAGGTCTTTTATAGGGGAAGAAATTATTGACGGTACCCTAAGAATAAGGAGCTCCCAATCTCGTGCCAGCAGGAGCGGTAATACGAGAGCTTCAAGCGTTATCCGGAATCACTGGGCGTAAAGGGTGCGTAGGCGGTTATGTTAGTCGTTCGTTAAATCCCCGAGCTTAACTTGGGA:0.084501):0.0108934,TCGAGAATCTTCCACAATGGACGAAAGTCTGATGGAGCGACGCCGCGTGATTGATGAAGTGCTTCGGCACGTAAAGATCTTTTATGAGGGAAGAAGTTTATTGACGGTACCTCATGAATAAGGGGCTCCTAATCTCGTGCCAGCAGGAGCGGTAATACGAGAGCCCCGAGCGTTATCCGGATTTATTGGGCGTAAAGAGTGAAAAGGTGGTGTTATTAGTCGAGTGTTAAAGACCCAAGCTCAACTTGGG:0.0872706):0.00556845,(((((((((((((((((((((4352346:0.0187478,TCGAGAATCTTCCACAATGGACGAAAGTCTGATGGAGCGACGCCGCGTGATTGATGAAGCGATTCGTCGTGTAAAGATCTTTTATGAGGGAAGAAGTTTATTGACTGTACCTCATGAATAAGGGGCTCCTAACTCTGTGCCAGCAGGAGCGGTAATACAGAGGCCCCGAGCGTTATCCGGAATTATTGGGCGTAAAGGGTGTGTAGGTGGCGTGATTAGTCGTTTGTGAAAGATCCGAGCTTAACTTGGA:0.0747559):5.1144e-05,TCGAGAATCTTCCATAATGGACGAAAGTCTGATGGAGCGACGCCGCGTGATTGATGAAGCGATTCGTCGTGTAAAGATCTTTTATGAGGGATGAAGTTTATTGACAGTACCTCATGAATAAGGGGCTCCTAACTCTGTGCCAGCAGGAGCGGTAATACAGAGGCCCCGAGCGTTATCCGGAATTATTGGGCGTAAAGGGTGTGTAGGTGGCGTGATTAGTCGTTTGTTAAATATCCGAGCTTAACTTGGA:0.0733146):0.000189858,TCGAGAATCTTCCACAATGGACGAAAGTCTGATGGAGCGACGCCGCGTGATTGATGAAGCGATTCGTCGTGTAAAGATCTTTTATGAGGGAAGAAGTTTATTGACTGTACCTCATGAATAAGGGGCTCCTAACTCTGTGCCAGCAGGAGCGGTAATACAGAGGCCCCGAGCGTTATCCGGAATTATTGGGCGTAAAGGGTGTGTAGGTGGCGTGATTAGTCGTTTGTTAAAGATCCGAGCTTAACTTGGA:0.0683208):2.021e-06,TCGAGAATCTTCCACAATGGACGAAAGTCTGATGGAGCGACGCCGCGTGATTGATGAAGCGATTCGTCGTGTAAAGATCTTTTATGAGGGAAGAAGTTTATTGAATGTACCTCATGAATAAGGGGCTCCTAACTCTGTGCCAGCAGGAGCGGTAATACAGAGGCCCCGAGCGTTATCCGGAATTATTGGGCGTAAAGGGTGTGTAGGTGGCGTTGTTAGTCGTTTGTGAAAGATCCGAGCTTAACTTGGA:0.0685537):2.0066e-05,TCGAGAATCTTCCACAATGGACGAAAGTCTGATGGAGCGACGCCGCGTGATTGATGAAGCGATTCGTCGTGTAAAGATCTTTTATGAGGGATGAAGTTTATTGACAGTACCTCATGAATAAGGGGCTCCTAACTCTGTGCCAGCAGGAGCGGTAATACAGAGGCCCCGAGCGTTATCCGGAATTATTGGGCGTAAAGGATGTGTAGGTGGCGTTGTTAGTCGTTTGTTAAAGATCCGAGCTTAACTTGGA:0.0674982):1.1824e-05,TCAAGAACCTTCCACAATGGACGAAAGTCTGATGGAGCGACGCCGCGTGATTGATGAAGCGATTCGTCGTGTAAAGATCTTTTATGAGGGATGAAGTTTATTGACAGTACCTCATGAATAAGGGGCTCCTAACTCTGTGCCAGCAGGAGCGGTAATACAGAGGCCCCGAGCGTTATCCGGAATTATTGGGCGTAAAGGGTGTGTAGGTGGCGTTGTTAGTCGTTTGTGAAAGATCCGAGCTTAACTTGGA:0.0785978):2.1473e-05,TCGAGAATCTTCCACAATGGACGAAAGTCTGATGGAGCGACGCCGCGTGATTGATGAAGCGATTCGTCGTGTAAAGATCTTTTATGAGGGATGAAGTTTATTGACAGTACCTCATGAATAAGGGGCTCCTAACTCTGTGCCAGCAGGAGCGGTAATACAGAGGCCCCGAGCGTTATCCGGAATTATTGGGCGTAAAGGGTGTGTAGGTGGCGTGATTAGTCGTTTGTTAAATATCCGAGCTTAACTTGGA:0.0677334):0.000173293,TCGAGAATCTTCCACAATGGACGAAAGTCTGATGGAGCGACGCCGCGTGATTGATGAAGCGATTCGTCGTGTAAAGATCTTTTATGAGGGAAGAAGTTTATTGACTGTACCTCATGAATAAGGGGCTCCTAACTCTGTGCCAGCAGGAGCGGTAATACAGAGGCCCCGAGCGTTATCCGGAATTATTGGGCGTAAAGGGTGTGTAGGTGGCGTTGTTAGTCGTTTGTGAAAGATCCGAGCTTAACTTGGA:0.0629115):4.479e-06,TCGAGAATCTTCCACAATGGACGAAAGTCTGATGGAGCGACGCCGCGTGATTGATGAAGCGATTCGTCGTGTAAAGATCTTTTATGAGGGAAGAAGTTTATTGACTGTACCTCATGAATAAGGGGCTCCTAACTCTGTGCCAGCAGGAGCGGTAATACAGAGGCCCCGAGCGTTATCCGGAATTATTGGGCGTAAAGGATGTGTAGGTGGCGTTGTTAGTCGTTTGTTAAAGATCCGAGCTTAACTTGGA:0.0622004):0.000267102,TCGAGAATCTTCCACAATGGACGAAAGTCTGATGGAGCGACGCCGCGTGATTGATGAAGCGATTCGTCGTGTAAAGATCTTTTATGAGGGAAGAAGTTTATTGACTGTACCTCATGAATAAGGGGCTCCTAACTCTGTGCCAGCAGGAGCGGTAATACAGAGGCCCCGAGCGTTATCCGGAATTATTGGGCGTAAAGGGTGTGTAGGTGGCGTTGTTAGTCGTTTGTTAAAGATCCGAGCTTAACTTGGA:0.0567002):0.00694443,TCAAGAACCTTCCACAATGGACGAAAGTCTGATGGAGCGACGCCGCGTGATCGATGAAGCGTTTCGACGTGTAAAGATCTTTTATGAGGGAAGAAGTTTATTGACTGTACCTCATGAATAAGGGGCTCCTAACTCTGTGCCAGCAGGAGCGGTAATACAGAGGCCCCGAGCGTTATCCGGAATTATTGGGCGTAAAGGGTGCGTAGGTGGCTATATTAGTCTTTCGTTAAATCCATGGGCCTAACCTGTG:0.0650535):6.1792e-05,TCAAGAACCTTCCACAATGGACGAAAGTCTGATGGAGCAATGCCGCGTGATTGATGAAGTGGTTCGCCACGTAAAGATCTTTTATGAGGGAAGAAGTTTATTGACGGTACCTCATGAATAAGGGGCTCCTAACTCTGTGCCAGCAGGAGCGGTAATACAGAGGCCCCAAGCGTTATCCGGAATTATTGGGCGTAAAGGGTGTGTAGGTTGCGTTGTTAGTCGTTTGTGAAAGGCCCGGGCTCAACCTGGG:0.0923033):0.000155453,TCGAGAATCTTCCACAATGGACGAAAGTCTGATGGAGCGACGCCGCGTGGTTGATGAAGTGCTTCGGCACGTAAAGACCTTTTATGAGGGAAGAAGTTTATTGACGGTACCTCATGAATAAGGGGCTCCTAACTCTGTGCCAGCAGGAGCGGTAATACAGAGGCCCCGAGCGTTATCCGGAATTATTGGGCGTAAAGGGTGTGTAGGTGGCGTAGTTAGTCGGTTGTTAAAGACCCGGGCTTAACCTGGG:0.0611189):2.191e-05,TCAAGAACCTTCCACAATGGACGAAAGTCTGATGGAGCGACGCCGCGTGATCGATGAAGCTTTTCGAAGTGTAAAGATCTTTTATGAGGGAAGAAGTTTATTGACTGTACCTCATGAATAAGGGGCTCCTAACTCTGTGCCAGCAGGAGCGGTAATACAGAGGCCCCGAGCGTTATCCGGAATCATTGGGCGTAAAGGGTGCGTAGGTGGCTATATTAGTCTTTCGTTAAATCCATGGGCCTAACCTGTG:0.081814):0.000113158,TCGAGAATCTTCCACAATGGACGAAAGTCTGATGGAGCGACGCCGCGTGATTGATGAAGTGGTTCGCCACGTAAAGATCTTTTATGAGGGAAGAAGTTTATTGACTGTACCTCATGAATAAGGGGCTCCTAACTCTGTGCCAGCAGGAGCGGTAATACAGAGGCCCCGAGCGTTATCCGGAATCATTGGGCGTAAAGGGTGTGTAGGTGGCGTAGTTAGTCGTTTGTGAAAGATCCGGGCTCAACCTGGA:0.0723438):0.000235407,TCGAGAATCTTCCACAATGGACGAAAGTCTGATGGAGCGATGCCGCGTGATTGATGAAGTGGTTCGCCACGTAAAGATCTTTTATGAGAGAAGAAGTTTATTGACGGTATCTCATGAATAAGGGGCTCCTAACTCTGTGCCAGCAGGAGCGGTAATACAGAGGCCCCGAGCGTTATCCGGAATTATTGGGCGTAAAGGGTGCGTAGGTTGCGTTGTTAGTCGTTTGTGAAAGCCCCGGGCTCAACCTGGG:0.0697447):5.9334e-05,TCGAGAATCTTCCACAATGGACGAAAGTCTGATGGAGCGACGCCGCGTGGTTGATGAAGTGCTTCGGCACGTAAAGACCTTTTATGAGGGAAGAAGTTTATTGACGGTACCTCATGAATAAGGGGCTCCTAACTCTGTGCCAGCAGGAGCGGTAATACAGAGGCCCCAAGCGTTATCCGGAATTATTGGGCGTAAAGGGTGTGTAGGTGGCGTTGTTAGTCGTTTGTGAAAGCCCCGGGCTTAACCTGGG:0.0542504):0.000573598,TCGAGAATCTTCCACAATGGACGAAAGTCTGATGGAGCGACGCCGCGTGATTGATGAAGTGGTTCGCCATGTAAAGATCTTTTATGAGGGAAGAAGTATATTGACGGTACCTCATGAATAAGGGGCTCCTAACTCTGTGCCAGCAGGAGCGGTAATACAGAGGCCCCGAGCGTTATCCGGAATTATTGGGCGTAAAGGGTGTGTAGGTTGCGTTGTTAGTCGTCTGTGAAAGCCCCGGGCTTAACCTGGG:0.0535065):0.000128988,TCGAGAATCTTCCACAATGGACGAAAGTCTGATGGAGCGACGCCGCGTGATTGATGAAGTGGTTCGCCACGTAAAGATCTTTTATGAGGGAAGAAATTATTGACGGTACCTCATGAATAAGGGGCTCCTAACTCTGTGCCAGCAGGAGCGGTAATACAGAGGCCCCGAGCGTTATCCGGAATTATTGGGCGTAAAGGGTGTGTAGGTGGCGTTGTTAGTCGTTTGTGAAAGATCCGGGCTTAACCTGGAA:0.048443):0.00104398,TCAAGAACCTTCCACAATGGACGAAAGTCTGATGGAGCGACGCCGCGTGATCGATGAAGCGATTCGTCGTGTAAAGGTCTTTTATGATGGAAGAAGTATATTGACGGTACCTCATGAATAAGGGGCTCCTAACTCTGTGCCAGCAGGAGCGGTAATACAGAGGCCCCGAGCGTTATCCGGAATCATTGGGCGTAAAGGGTGCGTAGGTGGTTGTATTAGTCTTTCGTTAAATCCATGGGCCTAACCTGTG:0.0755034):0.0011637,TCAAGAACTTTCCACAATGGACGAAAGTCTGATGGAGCGACGCCGCGTGATTGATGAAGCGATTCGTCGTGTAAAGATCTTTTATGGGGGAAGAAGTTTATTGACGGTACCCCATGAATAAGAGGCTCCTAACTCTGTGCCAGCAGGAGCGGTAATACAGAGGCCTCGAGCGTTATCCGGAATTATTGGGCGTAAAGGGTACGTAGGTGGTTATAATAGTCTTTCGTTAAATCCTTGGGCCTAACCCAAG:0.0929583):0.029988):0.0173961):0.00338971,TCGAGAATCTTCCGCAATGGACGAAAGTCTGACGGAGCGACGCCGCGTGATTGATGAAGTCCTTCGGGACGTAAAGATCTTTTATGAGGGAAGAAGTTATTGACGGTACCTCATGAATAAGGGCCTCCAAATCTCGTGCCAGCAGGAGCGGTAATACGAGAGGCCCGAGCGTTATCCGGAATTATTGGGCGTAAAGGGTGTGTAGGTGGTCATGTTAGTCTCCTGTTAAACCCCACGGCTTAACCGTGGA:0.0588879):0.00938894,CCTACGGGCGGCAGTCGAGAATCTTCCACAATGGGCGAAAGCCTGATGGAGCGACACCGCGTGACCGATGAAGCCTTTCGGGGTGTAAAAGTCTTTTATGAGGGATGACAATAGCGACAGTACCTCATGAATAAGGGGCTGCTAATCACGTGCCAGCAGCAGCGGTAATACGTGAGCCCCAAGCGTTATCCGGAATTACTGGGCGTAAAGAGTGCGTAGGTTGTCGTATTAGTCTTCTGTTTAATCCATC:0.132274):0.00276115,TCGAGAATCTTCCGCAATGGACGAAAGTCTGACGGAGCGACGCCGCGTGATTGAAGAAGCCTTTCGGGGTGTAAAAATCTTTTATGAGGGATGACATAGCGACAGTAACTCATGAATAAGGGGCTGCTAATCTCGTGCCAGCAGCAGCGGTAATACGAGAGCCCCAAGCGTTATCCGGAATTACTGGGCGTAAAGAGTTTGTAGGCGGCATAGTTAGTCTTCTGTTAAATCCATCGGCTCAACCGATGAA:0.100464):8.778e-06,TCGAGAATCTTCCGCAATGGAAGAAAGTCTGACGGAGCGACGCCGCGTGATTGAAGAAGCCTTTCGGGGTGTAAAAATCTTTTATGAGGGATGACATAGCGACAGTACCTCATGAATAAGGGGCTGCTAATCTCGTGCCAGCAGCAGCGGTAATACGAGAGCCCCAAGCGTTATCCGGAATTACTGGGCGTAAAGAGTTTGTAGGCGGCATAGTTAGTCTTCTGTTAAATCCATCGGCTCAACCGATGAA:0.100464):1.561e-06,TCGAGAATCTTCCGCAATGGACGAAAGTCTGACGGAGCGACGCCGCGTGATTGAAGAAGCCTTTCGGGGTGTAAAAATCTTTTATGAGGGATGACATAGCGACAGTACCTCATGAATAAGGGGCTGCTAATCTCGTGCCAGCAGCAGCGGTAATACGAGAGCCCCAAGCGTTATCCGGAATTACTTGGCGTAAAGAGTTTGTAGGCGGCATAGTTAGTCTTCTGTTAAATCCATCGGCTCAACCGATGAA:0.100181):4.79e-07,TCGAGAATCTTCCGCAATGGACGAAAGTCTGACGGATCGACGCCGCGTGATTGAAGAAGCCTTTCGGGGTGTAAAAATCTTTTATGAGGGATGACATAGCGACAGTACCTCATGAATAAGGGGCTGCTAATCTCGTGCCAGCAGCAGCGGTAATACGAGAGCCCCAAGCGTTATCCGGAATTACTGGGCGTAAAGAGTTTGTAGGCGGCATAGTTAGTCTTCTGTTAAATCCATCGGCTCAACCGATGAA:0.100106):5.1e-08,TCGAGAATCTTCCGCAATGGACGAAAGTCTGACGGAGCGACGCCGCGTGATTGAAGAAGCCTTTCGGGGTGTAAAAATCTTTTATGAGGGGTGACATGGCGACAGTACCTCATGAATAAGGGGCTGCTAATCTCGTGCCAGCAGCAGCGGTAATACGAGAGCCCCAAGCGTTATCCGGAATTACTGGGCGTAAAGAGTTTGTAGGCGGCATAGTTAGTCTTCTGTTAAATCCATCGGCTCAACCGATGAA:0.100088):1.9334e-05,TCGAGAATCTTCCGCAATGGACGAAAGTCTGACGGAGCGACGCCGCGTGATTGAAGAAGCCTTTCGGGGTGTAAAAATCTTTTATGAGGGATGACATAGCGACAGTACCTCATGAATAAGGGGCTGCTAATCTCGTGCCAGCAGCAGCGGTAATACGAGAGCCCCAAGCGTTATCCGGAATTACTGGGCGTAAAGAGTTTGTAGGCGGCATAGTTAGTCTTCTGTTAAATCCATCGGCTCAACCGATGAA:0.0944279):0.000437286,TCGAGAATCTTCCGCAATGGACGAAAGTCTGACGGAGCGACGCCGCGTGATTGAAGAAGCCTTTCGGGGTGTAAAAATCTTTTATGAGGGATGACATAGCGACAGTACCTCATGAATAAGGGGCTGCTAATCTCGTGCCAGCAGCAGCGGTAATACGAGAGCCCCAAGCGTTATCCGGAATTACTGGGCGTAAAGAGTTTGTAGGCGGCATAGTTAGTCTTCTGTTAAATTCATCGGCTCAACCGATGAA:0.0982765):0.000195905,TCGAGAATCTTCCGCAATGGACGAAAGTCTGACGGAGCGACGCCGCGTGATCGAAGAAGCCTTTCGGGGTGTAAAGATCTTTTATGAGGGATGACATAGCGACAGTACCTCATGAATAAGGGGCTGCTAATCTCGTGCCAGCAGCAGCGGTAATACGAGAGCCCCAAGCGTTATCCGGAATTACTGGGCGTAAAGAGTTTGTAGGCGGCATAGTTAGTCTTCTGTTAAATCCCTTGGCTCAACCAAGGAA:0.0901435):0.00443012,TCGAGAATCTTCCACAATGGACGAAAGTCTGATGGAGCGACGCCGCGTGATTGATGAAGTGCTTCGGTATGTAAAGATCTTTTATGAGGGAAGAAGTTTATTGACGGTACCTCATGAATAAGGGCCTGCAAAACTCGTGCCAGCAGCAGCGGTAATACGAGTGGCCCAAGCATTATCCGGAATTATTGGGCGTAAAGGGTATGTAGGTGGTTTTGTTAGTCGATTGTCTAACCTCCGAGCTCAACTTGGA:0.0798986):0.00049868,TCGAGAATCTTCCACAATGGACGAAAGTCTGATGGAGCGACGCCGCGTGATCGATGAAGTGCTTCGGTATGTAAAGATCTTTTATGAGGGAAGAAGTTTATTGACGGTACCTCATGAATAAGGGCCTGCAAAACTCGTGCCAGCAGCAGCGGTAATACGAGTGGCCCAAGCGTTATCCGGAATTATTGGGCGTAAAGGATGTGTAGGTGGTTATGTTAGTCTAGTGTCTAACCTCTGAGCTCAACTTGGA:0.0834432):0.000165022,TCGAGAATCTTCCACAATGGACGAAAGTCTGATGGAGCGACGCCGCGTGATCGATGAAGTGCTTCGGTATGTAAAGATCTTTTATGGGGGAAGAAGTTTATTGACGGTACCCCATGAATAAGGGCCTGCAAAACTCGTGCCAGCAGCAGCGGTAATACGAGTGGCCCAAGCGTTATCCGGAATTATTGGGCGTAAAGGATGTGTAGGTGGTTATGTTAGTCTAGTGTCTAACCTCTGAGCTCAACTTGGA:0.0947863):3.8152e-05,TCGAGAATCTTCCGCAATGGACTCAAGTCTGACGGAGCGACACCGCGTGATCGATGAAGTGCTTCGGTATGTAAAGATCTTTTATGAGGGAAGAAGTTTATTGACGGTACCTCATGAATAAGGGCCTGCAAAACTCGTGCCAGCAGCAGCGGTAATACGAGTGGCCCAAGCGTTATCCGGAATTATTGGGCGTAAAGGATGTGTAGGTGGTCATATTAGTCTTTGGTCTAACCTCTGTGCTCAACATGGA:0.0973602):0.00112768,TCGAGAATCTTCCGCAATGGACGAAAGTCTGACGGAGCGACGCCGCGTGATTGATGAAGTGCTTCGGTATGTAAAGATCTTTTATGAGGGAAGAAGTTTATTGACGGTACCTCATGAATAAGGACCTGCCAAACTCGTGCCAGCAGCAGCGGTAATACGAGTGGTCCAAGCGTTATCCGGAATTATTGGGCGTAAAGGGTATGTAGGTGGTTATGTTAGTCGATTGTCGAACCTTTGGGCTCAACCCAAA:0.0722413):0.000617812,TCGAGAATCTTCCACAATGGACGAAAGTCTGATGGAGCGACGCCGCGTGATCGATGAAGTGCTTCGGTATGTAAAGATCTTTTATGAGGGAAGAAGTTTATTGACGGTACCTCATGAATAAGGGCCTGCAAAACTCGTGCCAGCAGCAGCGGTAATACGAGTGGCCCAAGCGTTATCCGGAATTATTGGGCGTAAAGGGTGTGTAGGTGGTCGTATTAGTCTCTGGTCTAATCCCTCGGCTCAACCGAGG:0.0829804):0.00424344,((((((((((((((((((((((((((((((((((((((((((((((((((((((((((((((((((((((((((((((((((((((((((((((((((((((((((((((((((4310799:0.0701699,TCGAGAATCTTCCACAATGGACGAAAGTCTGATGGAGCGACATCGCGTGGCTGATGAAGGGCTTCGGTCTGTAAAGGTCTTTTATGAAGGAAGAAGTTTATTGACGGTACTTCATGAATAAGGGGTTGCTAAACTCGTGCCAGCAGCAGCGGTAATACGAGTACCCCGAGCGTTATCCGGAATTATTGGGCGTAAAGGATGTGTAGGTGGTTATGTTAGTCGTGTGTTAAAGCCCGAGGCTCAACTTCGG:0.047969):1.97e-06,TCGAGAATCTTCCACAATGGACGAAAGTCTGATGGAGCGACATCGCGTGACTGATGAAGGGCTTCGGTCTGTAAAGGTCTTTTATGAAGGAAGAAGTTTATTGACGGTACTTCATGAATAAGGGGTTGCTAAACTCGTGCCAGCAGCAGAGGTAATACGAGTACCCCGAGCGTTATCCGGAATTATTGGGCGTAAAGGATGTGTAGGTGGTTATGTTAGTCGTGTGTTAAAGCCCGAGGCTCAACTTCGG:0.048618):1.31e-06,TCGAGAATCTTCCACAATGGACGAAAGTCTGATGGAGCGACATCGCGTGACTGATGAAGGGCTTCGGTCTGTAAAGGTCTTTTATGAAGGAAGAAGTTTATTGACGGTACTTCATGAATAAGGGGTTGCTAAACTCGTGCCAGCAGCAGCGGTAATACGAGTACCCCGAGCGTTATCCGGAATTATTGGGCGTAAAGGATGTGTGGGTGGTTATGTTAGTCGTGTGTTAAAGCCCGAGGCTCAACTTCGG:0.0485606):0.000311224,TCGAGAATCTTCCACAATGGACGAAAGTCTGATGGAGCGACATCGCGTGACTGATGAAGGGCTTCGGTCTGTAAAGGTCTTTTATGAAGGAAGAAGTTTATTGACGGTACTTCATGAATAAGGGGTTGCTAAACTCGTGCCAGCAGCAGCGGTAATACGAGTACCCCGAGCGTTATCCGGAATTATTGGGCGTAAAGGATGTGTAGGTGGTTATGTTAGTCGTGTGTTAAAGCCCGAGGCTCAACTTCGG:0.0411247):0.0219009,TCGAGAATCTTCCACAATGGACGAAAGTCTGATGGAGCGACGCCGCGTGATCGATGAAGTGCTTCGGTATGTAAAGATCTTTTATGGGGGAAGAAGTTTATTGACGGTACCCCATGAATAAGGGCCTGCAAAACTCGTGCCAGCAGCAGCGGTAATACGAGTGGCCCAAGCGTTATCCGGAATTATTGGGCGTAAAGGATATGTAGGTGGTTTTATTAGTCGGGTGTCTAACCTCTGGGCTCAACCTGGA:0.0581482):0.00281631,CCGAGAATATTCGACAATGGACGAAAGTCTGATCGAGCGACACCGCGTGATGGATGAAGACCCTCTGGGTCGTAAACATCTTTTATGAGGGAGAAAGTTTATTGATAGTACCTCACGAATAAGGGGTTGCTAAACTCGTGCCAGCAGCAGCGGTAATACGAGTGCCCCGAGCGTTATCCGGAATCATTGGGCGTAAAGGGTGTGTAGGTGGTAATGTTAGTCGGCTGTTAAACCCTGGGGCTCAACCCCA:0.0785961):0.00012105,TCGAGAATTTTCCACAATGGACGAAAGTCTGATGGAGCGACGCCGCGTGGTTGATGAAGTACTTAGGTATGTAAAAACCTTTTATGAGGGAAAAAGTTTATTGATTGTACCTCATGAATAAGGGGTTGCTAAACTCGTGCCAGCAGCAGCGGTAATACGAGTGCCCCGAGCGTTATCCGGAATTATTGGGCGTAAAGGGTGAGTAGGTGGTTATATTAGTCTTGTGTTAAAGCCTTCGGCTCAACCGAAG:0.0357359):0.00039521,CCGAGAATATTCGACAATGGACGAAAGTCTGATCGAGCGACACCGCGTGATGGATGAAGACCCTCTGGGTCGTAAACATCTTTTATGAGGGAGAAAGTTTATTGATAGTACCTCACGAATAAGGGGTTGCTAAACTCGTGCCAGCAGCATCGGTAATACGAGTGCCCCGAGCGTTATCCGGAATCATTGGGCGTAAAGGGTGTGTAGGTGGTAATGTTAGTCGGCTGTTAAACCCTGGGGCTCAACCCCA:0.0856863):5.424e-05,CCGAGAATATTCGACAATGGACGAAAGTCTGATCGAGCGACACCGCGTGATGGATGAAGACCTTAGGGTCGTAAACATCTTTTATGAGGGAGAAAGTTTATTGATAGTACCTCACGAATAAGGGGTTGCTAAACTCGTGCCAGCAGCAGCGGTAATACGAGTGCCCCGAGCGTTATCCGGAATCATTGGGCGTAAAGGGTGTGTAGGTGGCAGTGTTAGTCAGTTGTTAAAACCTGGGGCTCAACCCCAG:0.0779706):6.221e-05,TCGAGAATCTTCCACAATGGACGAAAGTCTGATGGAGCGACGCCGCGTGATCGATGAAGTGCTTCGGTATGTAAAGATCTTTTATGAGGGAAGAAGTTTATTGACGGTACCTCATGAATAAGGGCCTGCAAAACTCGTGCCAGCAGCAGCGGTAATACGAGTGGCCCAAGCGTTATCCGGAATTATTGGGCGTAAAGGATGTGTAGGTGGTTATATTAGTCGGGTGTCTAACCTCTGGGCTCAACCTGGA:0.0469414):0.00016473,CCGAGAATATTCGACAATGGACGAAAGTCTGATCGAGCGACACCGCGTGATGGATGAAGACCCTCTGGGTCGTAAACATCTTTTATGAGGGAGAAAGTTTATTGATAGTACCTCACGAATAAGGGGTTGCTAAACTCGTGCCAGCAGCAGCGGTAATACGAGTGCCCCGAGCGTTATCCGGAATCATTGGGCGTAAAGGGTGTGTAGGTGGTAATGTTAGTCAGCTGTTAAAACCTGGGGCTCAACCCCA:0.0812259):0.000506276,CCGAGAATATTCGACAATGGACGAAAGTCTGATCGAGCGACACCGCGTGATGGATGAAGACCCTCTGGGTCGTAAACATCTTTTATGAGGGAGAAAGTTTATTGATAGTACCTCACGAATAAGGGGTTGCTAAACTCGTGCCAGCAGCAGCGGTAATACGAGTGCCCCGAGCGTTATCCGGAATCATTTGGCGTAAAGGGTGTGTAGGTGGTAATGTTAGTCAGCTGTTAAAACCTGGGGCTCAACCCCA:0.0884702):0.000333834,TCGAGAATCTTCCGCAATGGACGCAAGTCTGACGGAGCGACACCGCGTGATCGATGAAGAGCTTCGGTTTGTAAAGATCTTTTATGAGGGAAGAAGTATATTGACGGTACCTCATGAATAAGCACCTGCCAAACTCGTGCCAGCAGCAGCGGTAATACGAGTGGTGCAAGCGTTATCCGGAATTATTGGGCGTAAAGGATGTGTAGGTGGCAATGTTAGTCGAGTGTTTAACACATGGGCTCAACCTGTG:0.107268):0.000502986,TCGAGAATCTTCCACAATGGACGAAAGTCTGATGGAGCGACGCCGCGTGATCGATGAAGTGCTTCGGTATGTAAAGATCTTTTATGAGGGAAGAAGTTTATTGACGGTACCTCATGAATAAGGACCTGCAAAACTCGTGCCAGCAGCAGCGGTAATACGAGTGGTCCAAGCGTTATCCGGAATTATTGGGCGTAAAGGATGTGTAGGTGGTTGTATTAGTCGGGTGTCTAACCTCTGGGCTCAACCTGGA:0.0577506):0.000875134,TCGAGAATCTTCCACAATGGACGAAAGTCTGATGGAGCGACGCCGCGTGATCGATGAAGTGCTTCGGTATGTAAAGATCTTTTATGGGGGAAGAAGTTTATTGACGGTACCCCATGAATAAGGGCCTGCAAAACTCGTGCCAGCAGCAGCGGTAATACGAGTGGCCCAAGCGTTATCCGGAATTATTGGGCGTAAAGGATATGTAGGTGGTTTTATTAGTCGAATGTCTAACCTCTGAGCTCAACTTGGA:0.0773478):0.000698205,TCGAGAATTTTCCACAATGGACGAAAGTCTGATGGAGCGACGCCGCGTGGTTGATGAAGTACTTAGGTATGTAAAAACCTTTTATGAGGGAAAAAGTTTATTGATTGTACCTCATGAATAAGGGGTTGCTAAACTCGTGCCAGCAGCAGCGGTAATACGAGTGCCCCAAGCGTTATCCGGAATTATTGGGCGTAAAGGGTGAGTAGGTGGTTATATTAGTCTTGTGTTAAAGCCTTCGGCTCAACCGAAG:0.0356345):0.000481545,CCTACGGGGGCGGCAGTCGAGAATTTTCCGCAATGGACGAAAGTCTGACGGAGCGACGCCGCGTGGTTGATGAAGTGCTTAGGCATGTAAAAACCTTTTATGAGGGAAAAAGTTTATTGATTGTACCTCATGAATAAGGGGTTGCTAAACTCGTGCCAGCAGCAGCGGTAATACGAGTGCCCCGAGCGTTATCCGGAATTATTGGGCGTAAAGGGTGAGTAGGTGGTTATATTAGTCTTGTGTTAAAGAC:0.0396746):4.341e-05,TCGAGAATTTTCCACAATGGACGAAAGTCTGATGGAGCGACGCCGCGTGGTTGATGAAGTACTTATGTATGTAAAAACCTTTTATGAGGGAAAAAGTTTATTGATTGTACCTCATGAATAAGGGGTTGCTAAACTCGTGCCAGCAGCAGCGGTAATACGAGTGCCCCAAGCGTTATCCGGAATTATTGGGCGTAAAGGGTGAGTAGGTGGTTATATTAGTCTTGTGTTAAAGCCTTCGGCTCAACCGAAG:0.0430368):2.4816e-05,TCGAGAATCTTCCACAATGGACGAAAGTCTGATGGAGCGACGCCGCGTGATCGATGAAGTGCTTCGGTATGTAAAGATCTTTTATGGGGGAAGAAGTTTATTGACGGTACCCCATGAATAAGGGCCTGCAAAACTCGTGCCAGCAGCAGCGGTAATACGAGTGGCCCAAGCGTTATCCGGAATTATTGGGCGTAAAGGATGTGTAGGTGGTTATATTAGTCTGGTGTCTAACCTCTGAGCTCAACTTGGA:0.0681324):1.5989e-05,TCGAGAATTTTCCACAATGGACGAAAGTCTGATGGAGCGACGCCGCGTGGTTGATGAAGTACTTAGGTATGTAAAAACCTTTTATGAGGGAAAAAGTTTATTGATTGTACCTCATGAATAAGGGGTTGCTAAACTCGTGCCAGCAGCAGCGGTAATACGAGTGCCCCAAGCGTTATCCGGAATTATTGGGAGTAAAGGGTGAGTAGGTGGTTATATTAGTCTTGTGTTAAAGCCTTCGGCTCAACCGAAG:0.0431238):1.0525e-05,TCGAGAATTTTCCACAATGGACGAAAGTCTGATGGAGCGACGCCGCGTGGTTGATGAAGTACTTAGGTATGTAAAAACCTTTTATGAGGGAAAAAGTTTATTGATTGTACCTCATGAATAAGGGGTTGCTAAACTCGTGCCAGCAGCAGCGGTAATACGAGTGCCCCAAGCGTTATCCGGAATTATTGGGCGTAAAGGGTGAGTTGGTGGTTATATTAGTCTTGTGTTAAAGCCTTCGGCTCAACCGAAG:0.043054):0.000396865,TCGAGAATCTTCCACAATGGACGAAAGTCTGATGGAGCGACGCCGCGTGATCGATGAAGTGCTTCGGTATGTAAAGATCTTTTATGGGGGAAGAAGTTTATTGACGGTACCCCATGAATAAGGGCCTGCAAAACTCGTGCCAGCAGCAGCGGTAATACGAGTGGCCCAAGCGTTATCCGGAATTATTGGGCGTAAAGGATGTGTAGGTGGTTATATTAGTCTGGTGTCTAACCTCTGTGCTCAACATGGA:0.070283):0.000225265,TCGAGAATCTTCCACAATGGACGAAAGTCTGATGGAGCGACGCCGCGTGATCGATGAAGTGCTTCGGTATGTAAAGATCTTTTATGAGGGAAGAAGTTTATTGACGGTACCTCATGAATAAGGACCTGCAAAACTCGTGCCAGCAGCGGTAATACGAGTGGTCCAAGCGTTATCCGGAATTATTGGGCGTAAAGGATGTGTAGGTGGTTGTATTAGTCGGGTGTCTAACCTCTGGGCTCAACCTGGAGAC:0.0618211):0.000192444,TCGAGAATCTTCCACAATGGACGAAAGTCTGATGGAGCGACGCCGCGTGATCGATGAAGTGCTTCGGTATGTAAAGATCTTTTATGAGGGAAGAAGTTTATTGACGGTACCTCATGAATAAGGGCCTGCAAAACTCGTGCCAGCAGCAGCGGTAATACGAGTGGCCCAAGCGTTATCCGGAATTATTGGGCGTAAAGGATGTGTAGGTGGTTGTATTAGTCGGGTGTCTAACCTCTGTGCTTCACATGGA:0.0647751):4.2436e-05,TCGAGAATCTTCCACAATGGACGAAAGTCTGATGGAGCGACGCCGCGTGATCGATGAAGTGCTTCGGTATGTAAAGATCTTTTATGGGGGAAGAAGTTTATTGACGGTACCCCATGAATAAGGGCCTGCAAAACTCGTGCCAGCAGCAGCGGTAATACGAGTGGCCCAAGCGTTATCCGGAATTATTGGGCGTAAAGGATATGTAGGTGGTTGTATTAGTCGAATGTCTAACCTCTGAGCTCAACTTGGA:0.0797126):0.00014735,TCGAGAATCTTCCACAATGGACGAAAGTCTGATGGAGCGACGCCGCGTGATCGATGAAGTGCTTCGGTATGTAAAGATCTTTTATGAGGGAAGAAGTTTATTGACGGTACCTCATGAATAAGGGCCTGCAAAACTCGTGCCAGCAGCAGCGGTAATACGAGTGGCCCAAGCGTTATCCGGAATTATTGGGCGTAAAGGATGTGTAGGTGGTTGTATTAGTCGGGCGTCTAACCTCTGTGCTTCACATGGA:0.0710176):4.0035e-05,TCGAGAATCTTCCACAATGGACGAAAGTCTGATGGAGCGACGCCGCGTGATCGATGAAGTGCTTCGGTATGTAAAGATCTTTTATGGGGGAAGAAGTTTATTGACGGTACCCCATGAATAAGGGCCTGCAAAACTCGTGCAAGCAGCAGCGGTAATACGAGTGGCCCAAGCGTTATCCGGAATTATTGGGCGTAAAGGATGTGTAGGTGGTTATATTAGTCTGGTGTCTAACCTCTGTGCTCAACATGGA:0.0772766):0.000191275,TCGAGAATCTTCCACAATGGACGAAAGTCTGATGGAGCGACGCCGCGTGATCGATGAAGTGCTTCGGTATGTAAAGATCTTTTATGAGGGAAGAAGTTTATTGACGGTACCTCATGAATAAGGGCCTGCAAAACTCGTGCCAGCAGCAGCGGTAATACGAGTGGCCCAGGCGTTATCCGGAATTATTGGGCGTAAAGGATGTGTAGGTGGTTGTATTAGTCGGGTGTCTAACCTCTGTGCTTCACATGGA:0.0713704):0.000421304,TCGAGAATCTTCCACAATGGACGAAAGTCTGATGGAGCGACGCCGCGTGATCGATGAAGTGCTTCGGTATGTAAAGATCCTTTATGAGGGAAGAAGTTTATTGACGGTACCTCATGAATAAGGGCCTGCAAAACTCGTGCCAGCAGCAGCGGTAATACGAGTGGCCCAGGCGTTATCCGGAATTATTGGGCGTAAAGGATGTGTAGGTGGTTGTATTAGTCGGGTGTCTAACCTCTGTGCTTCACATGGA:0.0779991):0.000115336,TCGAGAATCTTCCACAATGGACGAAAGTCTGATGGAGCGACGCCGCGTGATCGATGAAGTGCTTCGGTATGTAAAGATCTTTTATGGGGGAAGAAGTTTATTGACGGTACCCCATGAATAAGGGCCTGCAAAACTCGTGCCAGCAGCAGCGGTAATACGAGTGGCCCAAGCGTTATCCGGAATTATTGGGCGTAAAGGATATGTAGGTGGTTGTATTAGTCGAACGTCTAACCTCTGTGCTCAACATGGA:0.0889299):0.00011759,TCGAGAATCTTCCACAATGGACGAAAGTCTGATGGAGCGACGCCGCGTGATCGATGAAGTGCTTCGGTATGTAAAGATCTTTTATGGGGGAAGAAGTTTATTGACGGTACCCCATGAATAAGGGCCTGCAAAACTCGTGCCAGCAGCAGCGGTAATACGAGTGGCCCAAGCGTTATCCGGAATTATTGGGCGTAAAGGATGTGTAGGTGGTTATGTTAGTCGGACGTCTAACCTCTGAGCTCAACTTGGA:0.0786281):0.0005698,TCGAGAATCTTCCACAATGGACGAAAGTCTGATGGAGCGACGCCGCGTGATCGATGAAGTGCTTCGGTATGTAAAGATCTTTTATGAGGGAAGAAGTTTATTGACGGTACCTCATGAATAAGGACCTGCAAAACTCGTGCCAGCAGCAGCGGTAATACGAGTGGTCCAAGCGTTATCCGGAATTATTGGGCGTAAAGGATATGTAGGTGGTTATGTTAGTCGGGTGTCTAACCTCTGTGCTCAACATGGA:0.0799523):0.00025426,TCGAGAATCTTCCACAATGGACGAAAGTCTGATGGAGCGACGCCGCGTGATCGATGAAGTGCTTCGGTATGTAAAGATCTTTTATGAGGGAAGAAGTTTATTGACGGTACCTCATGAATAAGGGCCTGCAAAACTCGTGCCAGCAGCAGCGGTAATACGAGTGGCCCAAGCGTTATCCGGAATTATTGGGCGTAAAGGATGTGTAGGTGGTTGTATTAGTCTGGTGTCTAACCTCTGAGCTCAACTTGGA:0.0567417):0.000185875,TCGAGAATCTTCCACAATGGACGAAAGTCTGATGGAGCGACGCCGCGTGATCGATGAAGTGCTTCGGTATGTAAAGATCTTTTATGAGGGAAGAAGTTTATTGACGGTACCTCATGAATAAGGACCTGCAAAACTCGTGCCAGCAGCAGCGGTAATACGAGTGGTCCAAGCGTTATCCGGAATTATTGGGCGTAAAGGGTATGTAGGTGGTTGTATTAGTCTAGTGTCGAACCTTTGGGCTCAACCCAAA:0.0581355):0.000325695,TCGAGAATCTTCCACAATGGACGAAAGTCTGATGGAGCGACACCGCGTGATGGATGAAGACCCTCTGGGTCGTAAACATCTTTTATGAGGGAGAAAGTTTATTGATAGTACCTCACGAATAAGGGGTTGCTAAACTCGTGCCAGCAGCAGCGGTAATACGAGTGCCCCGAGCGTTATCCGGAATTATTGGGCGTAAAGGGTGTGTAGGTGGCAGTGTTAGTCGATTGTTAAAACCTGGGGCTCAACCCCA:0.061003):9.376e-05,TCGAGAATCTTCCACAATGGACGAAAGTCTGATGGAGCGACGCCGCGTGATCGATGAAGTGCTTCGGTATGTAAAGATCTTTTATGAGGGAAGAAGTTTATTGACGGTACCTCATGAATAAGGGCCTGCAAAACTCGTGCCAGCAGCAGCGGTAATACGAGTGGCCCAAGCGTTATCCGGAATTATTGGGCGTAAAGGATGTGTAGGTGGTTGTATTAGTCGGATGTCTAACCTCTGTGCTTCACATGGA:0.0681147):0.00043972,TCGAGAATATTCCGCAATGGGCGAAAGCCTGACGGAGCGACGTCGCGTGGTTGATGAAGTCTTTCGGGATGTAAAGACCTTTTATGTGGGAGAAAGTTATTGATAGTACCACATGAATAAGGGGTTGCTAAACTCGTGCCAGCAGCAGCGGTAATACGAGTGCCCCAAGCGTTATCCGGAATTATTGGGTGTAAAGGGTGCGTAGGTGGTTTTATTAGTCTAGTGTTAAATCCTGGGGCTCAACTCCAGA:0.0502056):0.00017269,ACGAGAATATTCCACAATGGACGAAAGTCTGATGGAGCGACGCCGCGTGGTTGATGAAGTACTTAGGTATGTAAAAACCTTTTATGAGGGAAAAAGTTTATTGATTGTACCTCATGAATAAGGGGTTGCTAAACTCGTGCCAGCAGCAGCGGTAATACGAGTACCCCAAGCGTTATCCGGAATTATTGGGCGTAAAGGGTGCGTAGGTGGTTGTATTAGTCTTGTGTTAAAACCCCCAGCTTAACTGGGG:0.0474973):0.00023952,TCGAGAATTTTCCGCAATGGACGAAAGTCTGACGGAGCGACGCCGCGTGGTTGATGAAGTGCTTAGGCATGTAAAAACCTTTTATGAGGGAAAAAGTTTATTGATTGTACCTCATGAATAAGGGGTTGCTAAACTCGTGCCAGCAGCAGCGGTAATACGAGTGCCCCGAGCGTTATCCGGAATTATTGGGCGTAAAGGGTGAGTAGGTGGTTATATTAGTCTTGTGTTAAAGACCCCGGCTCAACCGGGG:0.0424882):0.000346114,TCGAGAATCTTCCACAATGGACGAAAGTCTGATGGAGCGACACCGCGTGATGGATGAAGTGCTTCGGTATGTAAACATCTTTTATGAGGGAATAAGTTTATTGAAGGTACCTCATGAATAAGGGCCTGCCAAACTCGTGCCAGCAGCAGCGGTAAGACGAGTGGCTCAAGTGTTATCCGGAATTATTGGGCGTAAAGCGTGTGTAGGTGGATATATTAGTCGATTGTCAAACCCATGGGCTCAACCTGTG:0.101158):0.000234436,TCGAGAATTTTCCGCAATGGACGAAAGTCTGACGGAGCGACGCCGCGTGGTTGATGAAGTGCTTAGGCATGTAAAAACCTTTTATGAGGGAAAAAGTTTATTGATTGTACCTCATGAATAAGGGGTTGCTAAACTCGTGCCAGCAGCAGCGGTAATAAGAGTGCCCCGAGCGTTATCCGGAATTATTGGGCGTAAAGGGTGAGTAGGTGGTTATATTAGTCTTGTGTTAAAGACCCCGGCTCAACCGGGG:0.0496699):3.7175e-05,TCGAGAATTTTCCGCAATGGACGAAAGTCTGACGGAGCGACGCCGCGTGGTTGATGAAGTGCTTAGGCATGTAAAAACCTTTTATGAGGGAAAAGTTTATTGATTGTACCTCATGAATAAGGGGTTGCTAAACTCGTGCCAGCAGCAGCGGTAATACGAGTGCCCCGAGCGTTATCCGGAATTATTGGGCGTAAAGGGTGAGTAGGTGGTTATATTAGTCTTGTGTTAAAGACCCCGGCTCAACCGGGGA:0.038327):2.5685e-05,TCGAGAATCTTCCACAATGGACGAAAGTCTGATGGAGCGACGCCGCGTGATCGATGAAGTGCTTCGGTATGTAAAGATCTTTTATGGGGGAAGAAGTTTATTGACGGTACCCCATGAATAAGGGCCTGCAAAACTCGTGCCAGCAGCAGCGGTAATACGAGTGGCCCAAGCGTTATCCGGAATTATTGGGCGTAAAGGATATGTAGGTGGTTATGTTAGTCGAATGTCTAACCTCTGAGCTCAACTTGGA:0.0824496):0.00036624,TCGAGAATCTTCCACAATGGACGAAAGTCTGATGGAGCGACGCCGCGTGATCGATGAAGTGCTTCGGTATGTAAAGATCTTTTATGAGGGAAGAAGTTTATTGACGGTACCTCATGAATAAGGACCTGCAAAACTCGTGCCAGCAGCAGCGGTAATACGAGTGGTCCAAGCGTTATCCGGAATTATTGGGCGTAAAGGATGTGTAGGTGGTTATGTTAGTCGGGTGTCTAACCTCTGTGCTTCACATGGA:0.0797334):7.059e-05,TCGAGAATCTTCCACAATGGACGAAAGTCTGATGGAGCGACGCCGCGTGACTGATGAAGGGCTTCGGTCCGTAAAGGTCTTTTATAGGGGATGAAGTTATTGACAGTACCTTATGAATAAGGGGTTGCCAAACTCGTGCCAGCAGCAGCGGTAATACGAGTACCCCAAGCGTTATCCGGAATTATTGGGCGTAAAGGGTGTGTAGGTGGCAGTGTTAGTCTTTTGTTAAAACCCCGGGCTTAACCTGGGA:0.0569935):2.6385e-05,TCGAGAATCTTCCACAATGGACGAAAGTCTGATGGAGCGACGCCGCGTGATCGATGAAGTGCTTCGGTATGTAAAGATCTTTTATGGGGGAAGAAGTTTATTGACGGTACCCCATGAATAAGGGCCTGCAAAACTCGTGCCAGCAGCAGCGGTAATACGAGTGGCCCAAGCGTTATCCGGAATTATTGGGCGTAAAGGATATGTAGGTGGTTATGTTAGTCGAATGTCTAACCTCTGTGCTCAACATGGA:0.0847971):0.00075268,TCGAGAATCTTCCACAATGGACGAAAGTCTGATGGAGCGACGCCGCGTGATCGATGAAGTGCTTCGGTATGTAAAGATCTTTTATGAGGGAAGAAGTTTATTGACGGTACCTCATGAATAAGGGCCTGCAAAACTCGTGCCAGCAGCAGCGGTAATACGAGTGGCCCAAGCGTTATCCGGAATTATTGGGCGTAAAGGATGTGTAGGTGGTTATGTTAGTCGAATGTCTAACCTCTGAGCTCAACTTGGA:0.065706):0.000834621,TCGAGAATTTTCCGCAATGGACGAAAGTCTGACGGAGCGACGCCGCGTGGTTGATGAAGTGCTTAGGCATGTAAAAACCTTTTATGAGGGAAAAAGTTTATTGATTGTACCTCATGAATAAGGGGTTGCTAAACTCGTGCCAGCAGCAGCGGTAATACGAGTGCCCCAAGCGTTATCCGGAATTATTGGGCGTAAAGGGTGAGTAGGTGGTTATATTAGTCTTGTGTTAAAGCCTTCGGCTCAACCGAAG:0.036115):0.000242724,TCGAGAATTTTCCGCAATGGACGAAAGTCTGACGGAGCGACGCCGCGTGGTTGATGAAGTACTTAGGTATGTAAAAACCTTTTATGAGGGAAAAAGTTTATTGATTGTACCTCATGAATAAGGGGTTGCTAAACTCGTGCCAGCAGCAGCGGTAATACGAGTGCCCCAAGCGTTATCCGGAATTATTGGGCGTAAAGGGTGAGTAGGTGGTTATATTAGTCTTGTGTTAAAGCCTTCGGCTCAACCGAAG:0.0358892):0.00010967,TCGAGAATTTTCCGCAATGGACGAAAGTCTGACGGAGCAACGCCGCGTGGTTGATGAAGTGCTTAGGCATGTAAAAACCTTTTATGAGGGAAAAAGTTTATTGATTGTACCTCATGAATAAGGGGTTGCTAAACTCGTGCCAGCAGCAGCGGTAATACGAGTGCCCCAAGCGTTATCCGGAATTATTGGGCGTAAAGGGTGAGTAGGTGGTTATATTAGTCTTGTGTTAAAGCCTTCGGCTCAACCGAAG:0.0427433):5.0176e-05,TCGAGAATCTTCCACAATGGACGAAAGTCTGATGGAGCGACGCCGCGTGATCGATGAAGTGCTTCGGTATGTAAAGATCTTTTATGGGGGAAGAAGTTTATTGACGGTACCCCATGAATAAGGGCCTGCAAAACTCGTGCCAGCAGCAGCGGTAATACGAGTGGCCCAAGCGTTATCCGGAATTATTGGGCGTAAAGGATGTGTAGGTGGTTGTGTTAGTCGGACGTCTAACCTCTGAGCTTTACTTGGA:0.0824464):6.5408e-05,TCGAGAATTTTCCGCAATGGACGAAAGTCTGACGGAGCGACGCCGCGTGGTTGATGAAGTGCTTAGGCATGTAAAAACCTTTTATGAGTGAAAAAGTTTATTGATTGTACCTCATGAATAAGGGGTTGCTAAACTCGTGCCAGCAGCAGCGGTAATACGAGTGCCCCAAGCGTTATCCGGAATTATTGGGCGTAAAGGGTGAGTAGGTGGTTATATTAGTCTTGTGTTAAAGCCTTCGGCTCAACCGAAG:0.043324):0.000366562,TCGAGAATCTTCCGCAATGGGCGAAAGCCTGACGGAGCGACGTCGCGTGGTTGATGAAGTCTTTCGGGATGTAAAGACCTTTTATGTGGGAGAAAGTTATTGATAGTACCACATGAATAAGGGGTTGCTAAACTCGTGCCAGCAGCAGCGGTAATACGAGTTCCCCAAGCGTTATCCGGAATTATTGGGTGTAAAGGGTGCGTAGGTGGTTTTATTAGTCTAGTGTTAAATCCTGGGGCTCAACTCCAGA:0.0559825):6.228e-06,TCGAGAATTTTCCGCAATGGACGAAAGTCTGACGGAGCGACGCCGCGTGGTTGATGAAGTACTTAGGTATGTAAAAACCTTTTATGAGGGAAAAAGTTTATTGATTGTACCTCATGAATAAGGGGTTGCTAAACTCGTGCCAGCAGCAGCGGTAATACGAGTGCCCCAAGCGTTATCCGGAATTATTGGGCGTAAAGGGTGAGTAGGTGGTTGTATTAGTCTTGTGTTAAAGCCTTCGGCTCAACCGAAG:0.034191):3.3026e-05,TCGAGAATTTTCCGCAATGGACGAAAGTCTGACGGAGCGACGCCGCGTGGTTGATGAAGTACTTAGGTATGTAAAAACCTTTTATGAGGGAAAAAGTTTATTGATTGTACCTCATGAATAAGGGGTTGCTAAACTCGTGCCAGCAGCAGCGGTAATACGAGTGCCCCAAGCGTTATCCGGCATTATTGGGCGTAAAGGGTGAGTAGGTGGTTATATTAGTCTTGTGTTAAAGCCTTCGGCTCAACCGAAG:0.0432715):1.243e-05,TCGAGAATTTTCCGCAATGGACGAAAGTCTGACGGAGCGACGCCGCGTGGTTGATGAAGTACTTAGGTATGTAAAAACCTTTCATGAGGGAAAAAGTTTATTGATTGTACCTCATGAATAAGGGGTTGCTAAACTCGTGCCAGCAGCAGCGGTAATACGAGTGCCCCAAGCGTTATCCGGAATTATTGGGCGTAAAGGGTGAGTAGGTGGTTATATTAGTCTTGTGTTAAAGCCTTCGGCTCAACCGAAG:0.0431071):8.66e-05,TCGAGAATTTTCCACAATGGACGAAAGTCTGATGGAGCGACGCCGCGTGGTTGATGAAGTACTTAGGTATGTAAAAACCTTTTATGAGGGAAAAAGTTTATTGATTGTACCTCATGAATAAGGGGTTGCTAAACTCGTGCCAGCAGCAGCGGTAATACGAGTACCCCAAGCGTTATCCGGAATTATTGGGCGTAAAGGGTGCGTAGGTGGTGTTATTAGTCTTATGTTAAAACCTTCAGCTTAACTGAAG:0.0602984):2.0026e-05,TCGAGAATCTTCCACAATGGACGAAAGTCTGATGGAGCGATGTCGCGTGATTGATGAAGTCTTTCGGGATGTAAAGATCTTTTATGTGGGAGAAAGTTATTGATAGTACCACATGAATAAGGGGTTGCTAAACTCGTGCCAGCAGCAGCGGTAATACGAGTGCCCCAAGCGTTATCCGGAATTATTGGGTGTAAAGGGTGTGTAGGTGGTCTTGTTAGTCGCGTGTTAAAACTCTGGGCTTAACCCAGAA:0.0334501):9.4924e-05,TCGAGAATTTTCCACAATGGACGAAAGTCTGATGGAGCGACGCCGCGTGGTTGATGAAGTACTTAGGTATGTAAAAACCTTTTATGAGGGAAAAAGTTTATTGATTGTACCTCATGAATAAGGGGTTGCTAAACTCGTGCCAGCAGCAGCGGTAATACGAGTACCCCAAGCGTTATCCGGAATTATTGGGCGTAAAGGGTGCGTAGGTGGTGACATTAGTCTTGTGTTAAAACCCCCAGCTTAACTGGGG:0.0682368):2.812e-05,TCGAGAATCTTCCGCAATGGGCGAAAGCCTGACGGAGCGACGTCGCGTGGTTGATGAAGTCTTTCGGGATGTAAAGACCTTTTATGTGGGATAAAGTTATTGATAGTACCACATGAATAAGGGGTTGCTAAACTCGTGCCAGCAGCAGCGGTAATACGAGTGCCCCAAGCGTTATCCGGAATTATTGGGTGTAAAGGGTGCGTAGGTGGTTTTATTAGTCTAGTGTTAAATCCTGGGGCTCAACTCCAGA:0.0560934):0.00057351,TCGAGAATCTTCCGCAATGGGCGAAAGCCTGACGGAGCGACGTCGCGTGGTTGATGAAGTTTTTCGGGATGTAAAGACCTTTTATGTGGGAGAAAGTTATTGATAGTACCACATGAATAAGGGGTTGCTAAACTCGTGCCAGCAGCAGCGGTAATACGAGTGCCCCAAGCGTTATCCGGAATTATTGGGTGTAAAGGTTGCGTAGGTGGTTTTATTAGTCTAGTGTTAAATCCTGGGGCTCAACTCCAGA:0.0611331):2.9e-05,TCGAGAATTTTCCACAATGGACGAAAGTCTGATGGAGCGACGCCGCGTGGTTGATGAAGTACTTAGGTATGTAAAAACCTTTTATGAGGGAAAAAGTTTATTGATTGTACCTCATGAATAAGGGGTTGCTAAACTCGTGCCAGCAGCAGCGGTAATACGAGTACCCCAAGCGTTATCCGGAATTATTGGGCGTAAAGGGTGCGTAGATGGTGACATTAGTCTTGTGTTAAAACCCCCAGCTTAACTGGGG:0.0753397):3.9575e-05,TCGAGAATTTTCCACAATTGACGAAAGTCTGATGGAGCGACGCCGCGTGGTTGATGAAGTACTTAGGTATGTAAAAACCTTTTATGAGGGAAAAAGTTTATTGATTGTACCTCATGAATAAGGGGTTGCTAAACTCGTGCCAGCAGCAGCGGTAATACGAGTACCCCAAGCGTTATCCGGAATTATTGGGCGTAAAGGGTGCGTAGGTGGTGACATTAGTCTTGTGTTAAAACCCCCAGCTTAACTGGGG:0.075511):1.25e-07,TCGAGAATTTTCCACAATGGACGAAAGTCTGATGGAGCGACGCCGCGTGGTTGATGAAGTACTTAGGTATGTAAAAACCTTTCATGAGGGAAAAAGTTTATTGATTGTACCTCATGAATAAGGGGTTGCTAAACTCGTGCCAGCAGCAGCGGTAATACGAGTACCCCAAGCGTTATCCGGAATTATTGGGCGTAAAGGGTGCGTAGGTGGTGACATTAGTCTTGTGTTAAAACCCCCAGCTTAACTGGGG:0.075436):2.42e-06,TCGAGAATTTTCCACAATGGACGAAAGTCTGATGGAGCGACGCCGCGTGGTTGATGAAGTACTTAGGTATGTAAAAACCTTTTATGAGGGAAAAAGTTTATTGATTGTACCTCATGAATAAGGGGTTGCTAAACTCGTGCCAGCAGCAGCGGTAATACGAGTACCCCAAGCGTTATCCGGAATTATTGGGCTTAAAGGGTGCGTAGGTGGTGACATTAGTCTTGTGTTAAAACCCCCAGCTTAACTGGGG:0.0755154):0.00053697,TCGAGAATCTTCCGCAATGGGCGAAAGCCTGACGGAGCGACGTCGCGTGGTTGATGAAGTCTTTCGGGATGTAAAGACCTTTTATGTGGGAGAAAGTTATTTATAGTACCACATGAATAAGGGGTTGCTAAACTCGTGCCAGCAGCAGCGGTAATACGAGTGCCCCAAGCGTTATCCGGAATTATTGGGTGTAAAGGGTGCGTAGGTGGTTTTATTAGTCTAGTGTTAAATCCTGGGGCTCAACTCCAGA:0.0509903):0.0,TCGAGAATCTTCCGCAATGGGCGAAAGCCTGACGGAGCGACGTCGCGTGGTTGATGAAGTCTTTCGGGATGTAAAGACCTTTTATGTGGGAGAAAGTTATTGATAGTACCACATGAATAAGGGGTTGCTAAACTCGTGCCAGCAGCAGCGGTAATACGAGTGCCCCAAGCGTTATCCGGAATTATTGGGTGTAAAGGGTGCGTAGGTGGTTTTATTAGTCTAGTGTTAAATCCTGGGGCTCAACTCCAGA:0.0509903):0.0,TCGAGAATCTTCCGCAATGGGCGAAAGCCTGACGGAGCGACGTCGCGTGGTTGATGAAGTCTTTCGGGATGTAAAGACCTTTTATGTGGGAGAAAATTATTGATAGTACCACATGAATAAGGGGTTGCTAAACTCGTGCCAGCAGCAGCGGTAATACGAGTGCCCCAAGCGTTATCCGGAATTATTGGGTGTAAAGGGTGCGTAGGTGGTTTTATTAGTCTAGTGTTAAATCCTGGGGCTCAACTCCAGA:0.0509903):0.000247684,TCGAGAATCTTCCGCAATGGGCGAAAGCCTGACGGAGCGACGTCGCGTGGTTGATGAAGTCTTTCGGGATGTAAAGACCTTTTATGTGGGAGAAAGTTATTGATAGTACCACATGAATAAGGGGTTGCTAAACTCGTGCCAGCAGCAGCGGTAATACGAGTGCCCCAAGAGTTATCCGGAATTATTGGGTGTAAAGGGTGCGTAGGTGGTTTTATTAGTCTAGTGTTAAATACTGGGGCTCAACTCCAGA:0.0624011):0.000293756,TCGAGAATCTTCTGCAATGGGCGAAAGCCTGACGGAGCGACGTCGCGTGGTTGATGAAGTCTTTCGGGATGTAAAGACCTTTTATGTGGGAGAAAGTTATTGATAGTACCACATGAATAAGGGGTTGCTAAACTCGTGCCAGCAGCAGCGGTAATACGAGTGCCCCAAGCGTTATCCGGAATTATTGGGTGTAAAGGGTGCGTAGGTGGTTTTATTAGTCTAGTGTTAAATCCTGGGGCTCAACTCCAGA:0.0572971):3.67e-05,TCGAGAATCTTCCGCAATGGGCGAAAGCCTGACGGAGCGACGTCGCGTGGTTGATGAAGTCTTTCGGGATGTAAAGACCTTTTATGTGGGAGAAAGTTATTGATAGTACCACATGAATAAGGGGTTGCTAAACTCGTGCCAGCAGCAGCGGTAATACGAGTGCCCCAAGCGTTATCCAGAATTATTGGGTGTAAAGGGTGCGTAGGTGGTTTTATTAGTCTAGTGTTAAATCCTGGGGCTCAACTCCAGA:0.0573807):1.537e-05,TCGAGAATCTTCCGCAATGGGCGAAAGCCTGACGGAGCGACGTCGCGTGGTTGATGAAGTCTTTCGGGATGTAAAGACCTTTTATGTGGGAGAAAGTTATTGATAGTACCACATGAATAAGGGGTTGCTAAACTCGTGCCAGCAGCAGCGGTAATACGAGTGCCCCAAGCGTTATCCGGAATTATTGGGTGTAAAGGGTTCGTAGGTGGTTTTATTAGTCTAGTGTTAAATCCTGGGGCTCAACTCCAGA:0.0577183):6.56e-07,TCGAGAATCTTCCGCAATGGGCGAAAGCCTGACGGAGCGACGTCGCGTGGTTGATGAAGTCTTTCGGGATGTAAAGACCTTTTATGTGGGAGAAAGTTATTGATAGTACCACATGAATAAGGGGTTGCTAAACTCGTGCCAGCAGCAGCGGTAATACGAGTGCCCCAAGCGTTATCCGTAATTATTGGGTGTAAAGGGTGCGTAGGTGGTTTTATTAGTCTAGTGTTAAATCCTGGGGCTCAACTCCAGA:0.0577246):3.6924e-05,TCGAGAATCTTCCGCAATGGGCGAAAGCCTGACGGAGCGACGTCGCGTGGTTGATGAAGTCTTTCGGGATGTAAAGACCTTTTATGTGGGAGAAAGTTATTGATAGTACCACATGAATAAGGGGTTGCTAAACTCGTGCCAGCAGCAGCGGTAATACGAGTGCCCCAAGCGTTATCCGGAATTATTGGGTGTAAAGGGTGCGTAGGTGGTTTTATTAGTATAGTGTTAAATCCTGGGGCTCAACTCCAGA:0.0580283):2e-08,TCGAGAATCTTCCGCAATGGGCGAAAGCCTGACGGAGCGACGTCGCGTGGTTGATGAAGTCTTTAGGGATGTAAAGACCTTTTATGTGGGAGAAAGTTATTGATAGTACCACATGAATAAGGGGTTGCTAAACTCGTGCCAGCAGCAGCGGTAATACGAGTGCCCCAAGCGTTATCCGGAATTATTGGGTGTAAAGGGTGCGTAGGTGGTTTTATTAGTCTAGTGTTAAATCCTGGGGCTCAACTCCAGA:0.0580287):5.172e-05,TCGAGAATCTTCCGCAATGGGCGAAAGCCTGACGGAGCGACGTCGCGTGGTTGATGAAGTCTTTCGGGATGTAAAGACCTTTTATGTGGGAGAAAGTTATTGATAGTACCACATGAATAAGTGGTTGCTAAACTCGTGCCAGCAGCAGCGGTAATACGAGTGCCCCAAGCGTTATCCGGAATTATTGGGTGTAAAGGGTGCGTAGGTGGTTTTATTAGTCTAGTGTTAAATCCTGGGGCTCAACTCCAGA:0.0576409):4.11e-06,TCGAGAATCTTCCGCAATGGGCGAAAGCCTGACGGAGCGACGTCGCGTGGTTGATGAAGTCTTTCGGGATGTAAAGACCTTTTATGTGGGAGAAAGTTATTGATAGTACCACATGAATAAGGGGTTGCTAAACTCGTGCCAGCAGCAGCGGTAATACGAGTGCCCCAAGCGTTATCTGGAATTATTGGGTGTAAAGGGTGCGTAGGTGGTTTTATTAGTCTAGTGTTAAATCCTGGGGCTCAACTCCAGA:0.0575797):4.72e-06,TCGAGAATCTTCCGCAATGGGCGAAAGCCTGACGGAGAGACGTCGCGTGGTTGATGAAGTCTTTCGGGATGTAAAGACCTTTTATGTGGGAGAAAGTTATTGATAGTACCACATGAATAAGGGGTTGCTAAACTCGTGCCAGCAGCAGCGGTAATACGAGTGCCCCAAGCGTTATCCGGAATTATTGGGTGTAAAGGGTGCGTAGGTGGTTTTATTAGTCTAGTGTTAAATCCTGGGGCTCAACTCCAGA:0.0578218):0.0,TCGAGAATCTTCCGCAATGGGCGAAAGCCTGACGGAGCGACGTCGCGTGGTTGATGAAGTCTTTCGGGATGTAAAGACCTTTTATGTGGGAGAAAGTTATTGATAGTAACACATGAATAAGGGGTTGCTAAACTCGTGCCAGCAGCAGCGGTAATACGAGTGCCCCAAGCGTTATCCGGAATTATTGGGTGTAAAGGGTGCGTAGGTGGTTTTATTAGTCTAGTGTTAAATCCTGGGGCTCAACTCCAGA:0.0578218):6.3e-07,TCGAGAATCTTCAGCAATGGGCGAAAGCCTGACGGAGCGACGTCGCGTGGTTGATGAAGTCTTTCGGGATGTAAAGACCTTTTATGTGGGAGAAAGTTATTGATAGTACCACATGAATAAGGGGTTGCTAAACTCGTGCCAGCAGCAGCGGTAATACGAGTGCCCCAAGCGTTATCCGGAATTATTGGGTGTAAAGGGTGCGTAGGTGGTTTTATTAGTCTAGTGTTAAATCCTGGGGCTCAACTCCAGA:0.0578278):3e-08,TAGAGAATCTTCCGCAATGGGCGAAAGCCTGACGGAGCGACGTCGCGTGGTTGATGAAGTCTTTCGGGATGTAAAGACCTTTTATGTGGGAGAAAGTTATTGATAGTACCACATGAATAAGGGGTTGCTAAACTCGTGCCAGCAGCAGCGGTAATACGAGTGCCCCAAGCGTTATCCGGAATTATTGGGTGTAAAGGGTGCGTAGGTGGTTTTATTAGTCTAGTGTTAAATCCTGGGGCTCAACTCCAGA:0.057828):1e-07,TCGAGAATCTTCCGCAATGGGCGAAAGCATGACGGAGCGACGTCGCGTGGTTGATGAAGTCTTTCGGGATGTAAAGACCTTTTATGTGGGAGAAAGTTATTGATAGTACCACATGAATAAGGGGTTGCTAAACTCGTGCCAGCAGCAGCGGTAATACGAGTGCCCCAAGCGTTATCCGGAATTATTGGGTGTAAAGGGTGCGTAGGTGGTTTTATTAGTCTAGTGTTAAATCCTGGGGCTCAACTCCAGA:0.057829):2e-08,TCGAGAATCTTCCGCAATGGGCGAAAGCCTGACGGAGCGACGTCGCGTAGTTGATGAAGTCTTTCGGGATGTAAAGACCTTTTATGTGGGAGAAAGTTATTGATAGTACCACATGAATAAGGGGTTGCTAAACTCGTGCCAGCAGCAGCGGTAATACGAGTGCCCCAAGCGTTATCCGGAATTATTGGGTGTAAAGGGTGCGTAGGTGGTTTTATTAGTCTAGTGTTAAATCCTGGGGCTCAACTCCAGA:0.0575913):4e-08,TCGAGAATCTTCCGCAATGGGCGAAAGCCTGACGGAGCGACGTCGCGTGGTTGATGAAGTCTTTCGGGATGTAAAGACCTTTTATGTGGGAGAAAGTTATTGATAGTACCACATGAATAAGGGGTTGCTAAACTCGTGCCAGCAGCAGCGGTAATACGAGTGCCCCAAGCGTTATCCGGAATTATTTGGTGTAAAGGGTGCGTAGGTGGTTTTATTAGTCTAGTGTTAAATCCTGGGGCTCAACTCCAGA:0.0576501):6e-07,TCGAGAATCTTCCGCAATGGGCGAAAGCCTGACGGAGCGACGTCGCGTGGTTGATGAAGTCTTTCGGGATGTAAAGACCTTTTATGTGGGAGAAAGTTATTGATAGTACCACATTAATAAGGGGTTGCTAAACTCGTGCCAGCAGCAGCGGTAATACGAGTGCCCCAAGCGTTATCCGGAATTATTGGGTGTAAAGGGTGCGTAGGTGGTTTTATTAGTCTAGTGTTAAATCCTGGGGCTCAACTCCAGA:0.0576553):3.4e-07,TCGAGAATCTTCCGCAATGGGCGAAAGCCTGACGGAGCGACGTCGCGTGGTTGATGAAGTCTTTCGGGATGTAAAGACCTTTCATGTGGGAGAAAGTTATTGATAGTACCACATGAATAAGGGGTTGCTAAACTCGTGCCAGCAGCAGCGGTAATACGAGTGCCCCAAGCGTTATCCGGAATTATTGGGTGTAAAGGGTGCGTAGGTGGTTTTATTAGTCTAGTGTTAAATCCTGGGGCTCAACTCCAGA:0.0576044):3.504e-06,TCGAGAATCTTCCGCAATGGGCGAAAGCCTGACGGAGCGACGTCGCGTGGTTGATGAAGTCTTTCGGGATGTGAAGACCTTTTATGTGGGAGAAAGTTATTGATAGTACCACATGAATAAGGGGTTGCTAAACTCGTGCCAGCAGCAGCGGTAATACGAGTGCCCCAAGCGTTATCCGGAATTATTGGGTGTAAAGGGTGCGTAGGTGGTTTTATTAGTCTAGTGTTAAATCCTGGGGCTCAACTCCAGA:0.0576039):5.056e-06,TCGAGAATCTTCCGCAATGGGCGAAAGCCTGACGGAGCGACGTCGCGTGGTTGATGAAGTCTTTCGGGATGTAAAGACCTTTTATGTGGGAGAAAGTTATTGATAGTAGCACATGAATAAGGGGTTGCTAAACTCGTGCCAGCAGCAGCGGTAATACGAGTGCCCCAAGCGTTATCCGGAATTATTGGGTGTAAAGGGTGCGTAGGTGGTTTTATTAGTCTAGTGTTAAATCCTGGGGCTCAACTCCAGA:0.0578633):3.22e-06,TCGAGAATCTTCCGCAATGGGCGAAAGCCTGACGGAGCGACGTCGCGTGGTTGATGAAGTCTTTCGGGATGTAAAGACCTTTTATGTGGGAGAAAGTTATTGATAGTACCACATGAATAAGGGGTTGCTAAACTAGTGCCAGCAGCAGCGGTAATACGAGTGCCCCAAGCGTTATCCGGAATTATTGGGTGTAAAGGGTGCGTAGGTGGTTTTATTAGTCTAGTGTTAAATCCTGGGGCTCAACTCCAGA:0.057728):3.74e-07,TCGAGAATCTTCCGCAATGGGCGAAAGCCTGACGGAGCGACGTCGCGTGGTTGATGAAGTCTTTCGGGATGTAAAGACCTTTTATGTGGGAGAAAGTTATTGATAGTACCACATGAATAAGGGGTTGCTAAACTCGTGCCAGCAGCATCGGTAATACGAGTGCCCCAAGCGTTATCCGGAATTATTGGGTGTAAAGGGTGCGTAGGTGGTTTTATTAGTCTAGTGTTAAATCCTGGGGCTCAACTCCAGA:0.0576329):8.6e-08,TCGAGAATCTTCCGCAATGGGCGAAAGCCTGACGGAGCGACGTCGCGTGGTTGATGAAGTCTTTCGGGATGTAAAGACCTTTTATGTGGGAGAAAGTTATTGATAGTACCACATGAATAAGGGGTTGCTAAACTCGTGCCAGCAGCAGCGGTAATACGAGTGCCCCAAGCGTTATCCGGAATTATTGGGTGTAAAGGGTGCGTATGTGGTTTTATTAGTCTAGTGTTAAATCCTGGGGCTCAACTCCAGA:0.0576284):1e-08,TCGAGAATCTTCCGCAATGGGCGAAAGCCTGACGGAGCGACGTCGCGTGGTTGATGAAGTCTTTCGGGATGTAAAGACCTTTTATGTGGGAGAAAGTTATTGATAGTACCACATGAATAAGGGGTTGCTAAACTCGTGCCAGCAGCAGCGGTAATACGAGTGCCCCAAGCGTTATCCGGAATTATTGTGTGTAAAGGGTGCGTAGGTGGTTTTATTAGTCTAGTGTTAAATCCTGGGGCTCAACTCCAGA:0.0576284):6e-08,TCGAGAATCTTCCGCAATGGGCGAAAGCCTTACGGAGCGACGTCGCGTGGTTGATGAAGTCTTTCGGGATGTAAAGACCTTTTATGTGGGAGAAAGTTATTGATAGTACCACATGAATAAGGGGTTGCTAAACTCGTGCCAGCAGCAGCGGTAATACGAGTGCCCCAAGCGTTATCCGGAATTATTGGGTGTAAAGGGTGCGTAGGTGGTTTTATTAGTCTAGTGTTAAATCCTGGGGCTCAACTCCAGA:0.0576286):6.64e-07,TCGAGAATCTTCCGCAATGGGCGAAAGCCTGACGGAGCGACGTCGCGTGGTTGATGAAGTCTTTCGGGATGTAAAGACCTTTTATGTGGGAGAAAGTTATTTATAGTACCACATGAATAAGGGGTTGCTAAACTCGTTCCAGCAGCAGCGGTAATACGAGTGCCCCAAGCGTTATCCGGAATTATTGGGTGTAAAGGGTGCGTAGGTGGTTTTATTAGTCTAGTGTTAAATCCTGGGGCTCAACTCCAGA:0.0576349):0.0,TCGAGAATCTTCCGCAATGGGCGAAAGCCTGACGGAGCGACGTCGCGTGGTTGATGAAGTCTTTCGGGATGTAAAGACCTTTTATGTGGGAGAAAGTTATTGATAGTACCACATGAATAAGGGGTTGCTAAACTCGTGCCATCAGCAGCGGTAATACGAGTGCCCCAAGCGTTATCCGGAATTATTGGGTGTAAAGGGTGCGTAGGTGGTTTTATTAGTCTAGTGTTAAATCCTGGGGCTCAACTCCAGA:0.0576349):3.086e-06,TCGAGAATCTTCCGCAATGGGCGAAAGCCTGACGGAGCGACGTCGCGTGGTTGATGAAGTCTTTCGGGATGTAAAGACCTTTTATGTGGGAGAAAGTTATTGATAGTACCACATGAATAAGGGGTTGCTAAACTCGTGCAAGCAGCAGCGGTAATACGAGTGCCCCAAGCGTTATCCGGAATTATTGGGTGTAAAGGGTGCGTAGGTGGTTTTATTAGTCTAGTGTTAAATCCTGGGGCTCAACTCCAGA:0.0576496):0.0,TCGAGAATCTTCCGCAATGGGCGAAAGCCTGACGGAGCGACGTCGCGTGGTTGATGAAGTCTTTCGGGATGTAAAGACCTTTTATGTGGGAGAAAGTTATTGATAGTACCACATGAATAAGGGGTTGCTAAACTCGTGACAGCAGCAGCGGTAATACGAGTGCCCCAAGCGTTATCCGGAATTATTGGGTGTAAAGGGTGCGTAGGTGGTTTTATTAGTCTAGTGTTAAATCCTGGGGCTCAACTCCAGA:0.0576496):0.0,TCGAGAATCTTCCGAAATGGGCGAAAGCCTGACGGAGCGACGTCGCGTGGTTGATGAAGTCTTTCGGGATGTAAAGACCTTTTATGTGGGAGAAAGTTATTGATAGTACCACATGAATAAGGGGTTGCTAAACTCGTGCCAGCAGCAGCGGTAATACGAGTGCCCCAAGCGTTATCCGGAATTATTGGGTGTAAAGGGTGCGTAGGTGGTTTTATTAGTCTAGTGTTAAATCCTGGGGCTCAACTCCAGA:0.0576496):0.0,TCGAGAATCTTCCGCAATGGGCGAAAGCCTGACGGAGCGACGTCGCGTGGTTGATGAAGTCTTTCGGGATGTAAAGACCTTTTATGTGGGAGAAAGTTATTGATAGTACCACATGAATAAGGGGTTGCTAAACTCGTGCCAGAAGCAGCGGTAATACGAGTGCCCCAAGCGTTATCCGGAATTATTGGGTGTAAAGGGTGCGTAGGTGGTTTTATTAGTCTAGTGTTAAATCCTGGGGCTCAACTCCAGA:0.0576496):6.5e-07,TCGAGAATCTTCCGCAATGGGCGAAAGCCTGACGGAGCGACGTCGCGTGGTTGATGAAGTCTTTCGGGATGTAAAGACCTTTTATGTGGGAGAAAGTTATTGATAGTACCACATGAATAAGGGGTTGCTAAACTCGTGCCAGCAGCAGCGGTAATACGAGTGCCCAAAGCGTTATCCGGAATTATTGGGTGTAAAGGGTGCGTAGGTGGTTTTATTAGTCTAGTGTTAAATCCTGGGGCTCAACTCCAGA:0.0576559):2e-08,TCGAGAATCTTCCGCAATGGGCGAAAGCCTGACGGAGCGACGTCGCGTGGTTGATGAAGTCTTTCGGGATGTAAAGACCTTTTATGTGGGAGAAAGTTATTGATAGTACCACATGAATAAGGGGTTGCTAAACTCGTGCCAGCAGCAGCGGTAATACGAGTGCCCCAAGCGTTATCAGGAATTATTGGGTGTAAAGGGTGCGTAGGTGGTTTTATTAGTCTAGTGTTAAATCCTGGGGCTCAACTCCAGA:0.057656):0.00012132,TCGAGAATCTTCCGCAATGGGCGAAAGCCTGACGGAGCGACGTCGCGTGGTTGATGAAGTCTTTCGGGATGTAAAGACCTTTTATGTGGGAGAAAGTTATTGATAGTACCACATGAATAAGAGGTTGCTAAACTCGTGCCAGCAGCAGCGGTAATACGAGTGCCCCAAGCGTTATCCGGAATTATTGGGTGTAAAGGGTGCGTAGGTGGTTTTATTAGTCTAGTGTTAAATCCTGGGGCTCAACTCCAGA:0.0546829):0.00050546,TCGAGAATCTTCCGCAATGGGCGAAAGCCTGACGGAGCGACGTCGCGTGGTTGATGAAGTCTTTCTGGATGTAAAGACCTTTCATGTGGGAGAAAGTTATTGATAGTACCACATGAATAAGGGGTTGCTAAACTCGTGCCAGCAGCAGCGGTAATACGAGTGCCCCAAGCGTTATCCGGAATTATTGGGTGTAAAGGGTGCGTAGGTGGTTTTATTAGTCTAGTGTTAAATCCTGGGGCTCAACTCCAGA:0.0642244):2.015e-05,TCGAGAATCTTCCGCAATGGGCGAAAGCCTGACGGAGCGACGTCGCGTGGTTGATGAAGTCTTTCGGGATGTAAAGACCTTTTATGTGGGAGAAAGTTATTGATAGTACCACATGAATAAGGGGTTGCTAAACTCGTGCCAACAGCAGCGGTAATACGAGTGCCCCAAGCGTTATCCGGAATTATTGGGTGTAAAGGTTGCGTAGGTGGTTTTATTAGTCTAGTGTTAAATCCTGGGGCTCAACTCCAGA:0.0641803):4.76e-06,TCGAGAATCTTCCGCAATGGGCGAAAGCCTGACGGAGCGACGTCGCGTGGTTGATGAAGTCTTTCGGGATGTAAAGACCTTTTATGTGGGTGAAAGTTATTGATAGTACCACATGAATAAGGGGTTGCTAAACTCGTGCTAGCAGCAGCGGTAATACGAGTGCCCCAAGCGTTATCCGGAATTATTGGGTGTAAAGGGTGCGTAGGTGGTTTTATTAGTCTAGTGTTAAATCCTGGGGCTCAACTCCAGA:0.0641315):2.762e-05,TCGAGAATCTTCCGAAATGGGCGAAAGCCTGACGGAGCGACGTCGCGTGGTTGATGAAGTCTTTCGGGATGTAAAGACCTTTTATGTGGGAGAAAGTTATTGATAGTACCACATGAATAAGGGGTTGCTAAACTCGTGCCAGCAGCAGCGGTAATACGAGTGCCCCAAGAGTTATCCGGAATTATTGGGTGTAAAGGGTGCGTAGGTGGTTTTATTAGTCTAGTGTTAAATCCTGGGGCTCAACTCCAGA:0.0642403):0.00289919,TCGAGAATCTTCCGCAATGGGCGAAAGCCTGACGGAGCGATGTCGCGTGGTTGATGAAGTCTTTCGGGATGTAAAAACCTTTTATGTGGGAGAAAATTATTGATAGTACCACATGAATAAGGGGTTGCTAAACTCGTGCCAGCAGCAGCGGTAATACGAGTGCCCCAAGCGTTATCCGGAATTATTGGGTGTAAAGGGTGCGTAGGTGGCCATATTAGTCTTGTGTTAAACCCTGGGGCTCAACCCCAGA:0.0750167):0.00033229,TCGAGAATCTTCCACAATGGACGAAAGTCTGATGGAGCGATGTCGCGTGATTGATGAAGTCCTTCGGGATGTAAAGGTCTTTTATGAGGGAGAAAGTTATTGATAGTACCTCATGAATAAGGGGTTGCTAAACTCGTGCCAGCAGCAGCGGTAATACGAGTGCCCCAAGCGTTATCCGGAATTATTGGGTGTAAAGGGTGTGTAGGTGGTCTTGTTAGTCGCGTGTCAAAACTCTGGGCTTAACCCAGAA:0.0352332):0.00026276,TCGAGAATCTTCCACAATGGACGAAAGTCTGATGGAGCGACGCCGCGTGATTGATGAAGTCCCTCTGGGACGTAAAGATCTTTTATGAGCTACTAAGTTTATTGAAGAGCTCATGAATAAGGGGTTGCTAAACTCGTGCCAGCAGCAGCGGTAATACGAGTGCCCCGAGCGTTATCCGGAATCATTGGGCGTAAAGGGTGTGTAGGTGGTTTTGTTAGTCAGTTGTTAAAACCCGGGGCTCAACCTCGGA:0.0655958):0.00011772,TCGAGAATCTTCCACAATGGACGAAAGTCTGATGGAGCGATGTCGCGTGATTGATGAAGTCCTTCGGGATGTAAAGGTCTTTTATGAGGGAGAAAGTTATTGATAGTACCTCATGAATAAGGGGTTGCTAAACTCGTGCCAGCAGCAGCGGTAATACGAGTGCCCCAAGCGTTATCCGGAATTATTGGGTGTAGGGTGTGTAGGTGGTCTTGTTAGTCGCGTGTCAAAACTCTGGGCTTAACCCAGAATC:0.0361419):0.00057041,TCGAGAATCTTCCACAATGGACGAAAGTCTGATGGAGCGATGTCGCGTGATTGATGAAGTCCTTCGGGATGTAAAGGTCTTTTATGAGGGAGAAAGTTATTGATAGTACCTCATGAATAAGGGGTTGCTAAACTCGTGCCAGCAGCAGCGGTAATACGAGTGCCCCAAGCGTTATCCGGAATTATTGGGTGTAAAGGGTGTGTAGGTGGTCTTGTTAGTCGTGTGTCAAAACTCTGGGCTTAACCCAGAA:0.0312581):0.00315355,TCGAGAATCTTCCGCAATGGGCGAAAGCCTGACGGAGCGACGTCGCGTGGTTGATGAAGTCTTTCGGGATGTAAAGACCTTTTATGTGGGATAAAGTTATTGATAGTACCACATGAATAAGGGGTTGCTAAACTCGTGCCAGCAGCAGCGGTAATACGAGTGCCCCAAGCGTTATCCGGAATTATTGGGTGTAAAGGGTGCGTAGGTGGTTTTGTTAGTCTTGTGTTAAAACCCGGAGCTTAACTCCGGA:0.0607605):0.00041151,TCGAGAATCTTCCACAATGGACGAAAGTCTGATGGAGCGATGTCGCGTGATTGATGAAGTCTTTCGGGATGTAAAGATCTTTTATGAGGGAGAAAGTTATTGATAGTACCTCATGAATAAGGGGTTGCTAAACTCGTGCCAGCAGCAGCGGTAATACGAGTGCCCCAAGCGTTATCCGGAATTATTGGGTGTAAAGGGTGTGTAGGTGGTCTTGTTAGTCGCGTGTTAAAACTCTGGGCTTAACCCAGAA:0.0358153):0.0156655,((((((((((((((((((((((((((((((((((((((4360439:0.00647753,TCGAGAATCTTCCGCAATGGGCGAAAGCCTGACGGAGCGACGCCGCGTGACTGATGAAGTCCTTCGGGATGTAAAGGTCTTTTGTGAGGGAGAAAATTCGTTGATAGTACCTCAAGAATAAGAGGCTCCAAACTCTGTGCCAGCAGGAGCGGTAATACAGAGGCCTCAAGCGTTATCCGGAATCACTGGGCGTAAAGGGTGTGTAGGTGGTCGTGTTAGTCGTCTGTTAAATCTCTCGGCCTAACCGGGA:0.0379553):0.00194198,TCGAGAATCTTCCGCAATGGGCGAAAGCCTGACGGAGCGACGCCGCGTGACTGATGAAGTCCTTAGGGACGTAAAGGTCTTTTGTGAGGGAGAAAGTTTATTGATAGTACCTCAAGAATAAGGGGCTCCAAACTCTGTGCCAGCAGGAGCGGTAATACAGAGGCCCCGAGCGTTATCCGGAATTATTGGGCGTAAAGGGTGTGTAGGTGGTCTTGTTAGTCTTTTGTTAAATTCTTCGGCTTAACCGGGG:0.0123879):0.00291035,TCGAGAATCTTCCGCAATGGGCGAAAGCCTGACGGAGCGACGCCGCGTGACTGATGAAGTCCTTAGGGACGTAAAGGTCTTTTGTGAGGGAGAAAGTTTATTGATAGTACCTCAAGAATAAGGGGCTCCAAACTCTGTGCCAGCAGGAGCGGTAATACAGAGGCCCCGAGCGTTATCCGGAATTATTGGGCGTAAAGGGTGTGTAGGTGGTTTTGTTAGTCTTTTGTTAAATTCTTCGGCTTAACCGGGG:0.011989):0.00179671,TCGAGAATATTTCGCAATGGGGGAAACCCTGACGGAGCGACACCGCGTGATTGATGAAGTCCTTCGGGACGTAAAGATCTTTTATGAGGGAGGAAGTAATTGACGTTACCTCATGAATAAGAGGCTCCTAACTCTGTGCCAGCAGGAGCGGTAATACAGAGGCCTCAAGCGTTATCCGGAATTATTGGGCGTAAAGGGTGAGTAGGTGGTCATGTTAGTTTTTTGTTAAACCCCGCGGCTTAACCGCGGA:0.0702491):0.00143641,TCGAGAATCTTCCACAATGGGCGAAAGCCTGATGGAGCGACGCCGCGTGATTGATGAAGTCCTTCGGGACGTAAAGATCTTTTATGAGGGAAGAAGTAATTGACGGTACCTCATGAATAAGAGGCTCCTAACTCTGTGCCAGCAGGAGCGGTAATACAGAGGCCTCAAGCATTATCCGGAATTATTGGGCGTAAAGGGTGCGTAGATGGTTGTGTTAGTCCTATGTGAAATTCCCTTGCTAAACAGGGGA:0.092526):0.00146267,TCGAGAATCTTCCGCAATGGACGAAAGTCTGACGGAGCGACGCCGCGTGGAGGATGAAGTGCTTCGGCACGTAAACTCCTTTTGCCAGGGAGAAAGTTTATTGATAGTACCTGGAGAATAAGGGGCTACTAACTCTGTGCCAGCAGTAGCGGTAATACAGAGGCCCCAAGCGTTATCCGGAATTATTGGGCGTAAAGGGTGTGTAGGTGGTCGTGTTAGTCTCTTGTAAAATTCTTCGGCTTAACCGGGG:0.0798074):0.0391877,(((((((4444006:0.0226867,TCGAGAATCTTCCGCAATGGGCGAAAGCCTGACGGAGCGACGCCGCGTGGTTGATGAAGTCCTTCGGGACGTAAAAACCTTTTATGATCAGGAAAGTTTATTGATCCGATCATGAATAAGGGGCTCCAAACTCTGTGCCAGCAGGAGCGGTAATACAGAGGCCCCAAGCGTTATCCGGAATCACTGGGCGTAAAGGGTGTGTAGGTGGTTTTGTTAGTCTTCCGTTAAAGCTCACGGCCTAACCGTGAAA:0.0459061):0.0038596,TCGAGAATCTTCCGCAATGGACGAAAGTCTGACGGAGCGACGCCGCGTGGTTGATGAAGTCCTTCGGGACGTAAAAACCTTTTATGATTAAGAAAGTTTATTGATCTTATCATGAATAAGGGGCTCCAAACTCTGTGCCAGCAGGAGCGGTAATACAGAGGCCCCAAGCGTTGTCCGGAATCACTGGGCGTAAAGGGTGTGTAGGTGGTTTTGTTAGTCTCTTGTTAAAACTCGGAGCTCAACTTCGAGA:0.0821459):0.0031797,TCGAGAATCTTCCGCAATGGACGAAAGTCTGACGGAGCGACGCCGCGTGGTTGATGAAGTCCTTCGGGACGTAAAAACCTTTTATGACTAAGAAAGTTTATTGATCTGGTCATGAATAAGGGGCTCCAAACTCTGTGCCAGCAGGAGCGGTAATACAGAGGCCCCAAGCGTTATCCGGAATCACTGGGCGTAAAGGGTGTGTAGGTGGTTTTGTTAGTCTCTCGTTAAAACCCACGGCCTAACCGTGGAA:0.0667517):0.0110341,TCGAGAATCTTCCGCAATGGACGAAAGTCTGACGGAGCGACGCCGCGTGAATGATGAAGTGCTTCGGCACGTAAAATTCTTTTATGGGGGAGAAAGTTTATTGATAGTACCCCACGAATAAGAGGCTACAAACTCTGTGCCAGCAGTAGCGGTAATACAGAGGCCTCAAGCGTTATCCGGAATTACTGGGCGTAAAGGGTGTGTAGGTGGTTTAGTTAGTCTTTCGTTAAATTCTTCGGCATAACCGGGG:0.0563932):0.0605922,(((4310797:0.0304841,TCGAGAATCTTCCGCAATGGGCGCAAGCCTGACGGAGCGACGCCGCGTGATTGATGAAGTCCCTCTGGGACGTAAAGATCTTTTATGAGCTACTAAGTTTATTGAAGAGCTCATGAATAAGGGGTTGCTAAACTCGTGCCAGCAGCAGCGGTAATACGAGTGCCCCAAGCGTTATCCGGAATTACTGGGCGTAAAGGGTGTGTAGGTGGTTGTATTAGTCTTTTGTTAAATTCTTCGGCTTAACCGGGGG:0.0413002):0.0,TCGAGAATCTTCCGCAATGGGCGCAAGCCTGACGGAGCGACGCCGCGTGATTGATGAAGTCCCTCTGGGACGTAAAGATCTTTTATGAGCTACTAAGTTTATTGAAGAGCTCATGAATAAGGGGTTGCTAAACTCGTGCCAGCAGCAGCGGTAATACGAGTGCCCCAAGCGTTATCCGGAATTACTGGGCGTAAAGGGTGTGTAGGTGGTTGTATTAGTCTTTTGTTAAATTCTTCGGCTTAACCGGGGT:0.0413002):7.3249e-05,TCGAGAATCTTCCGCAATGGGCGCAAGCCTGACGGAGCGATGCCGCGTGATTGATGAAGTCCCTCTGGGACGTAAAGATCTTTTATGAGCTACTAAGTTTATTGAAGAGCTCATGAATAAGGGGTTGCTAAACTCGTGCCAGCAGCAGCGGTAATACGAGTGCCCCAAGCGTTATCCGGAATTACTGGGCGTAAAGGGTGTGTAGGTGGTTGTATTAGTCTTTTGTTAAATTCTTCGGCTTAACCGGGGG:0.0459907):0.00211979):0.0206422,(210146:0.0377316,CGGTAATACGAGTGCTCCAAGCGTTATCCGGAATCATTGGGCGTAAAGGGTGTGTAGGTGGTTGTGTTAGTCTTTTGTTAAATTCTTCGGCTTAACCGGGGGCATGCAAGGGAAACGGCACAACTAGAGGATGCGAGGGGCAAATGGAACTCATGGAGTAGGGGTGAAATCCGTTGATATCATGGGGAACACCGAAAGCGAAGGCAGTTTGCTGGCGCACTCCTGACACTGAAACACGAAAGCGTAGGTA:0.0245121):0.0260118):0.0118202,(((((277716:0.0512332,((1132720:0.0368338,678059:0.0115903):0.0257555,TCAAGAACCTTCCGCAATGGACGAAAGTCTGACGGAGCAACGCCGCGTGATGGATGAAGTCCCTCTGGGACGTAAACATCTTTTGTCAGGGAGAAAGAATTTGATAGTACCTGAAGAATAAGGGGTTGCTAAACTCGTGCCAGCAGCAGCGGTAATACGAGTGCCCCAAGCGTTATCCGGAATTATTGGGCGTAAAGGGTGTGTAGGTGGTTTGGTTAGTCTTCTGTAAAATTCTTCGGCTCAACCGGGG:0.0389177):6.28818e-06):0.0293783,4322208:0.0398671):0.00658489,TCGAGAATCTTCCGCAATGGACGAAAGTCTGACGGAGCGACGCCGCGTGATGGATGAAGACCCTCTGGGTCGTAAACATCTTTTATGAGGGAGAAAGTTTATTGATAGTACCTCACGAATAAGGGGTTGCTAAACTCGTGCCAGCAGCAGCGGTAATACGAGTGCCCCGAGCGTTGTCCGGAATCATTGGGCGTAAAGGGTGTGTAGGTGGCAGTGTTAGTCGATTGTTAAAACCTGGGGCTTAACCCCA:0.078577):0.000392131,ACGAGAATATTCGACAATGGGCGAAAGCCTGATCGAGCGACGCCGCGTGATGGACGAAGACCCTCTGGGTCGTAAACATCTTTTGTGAAGGAGAACGTGCGATCGTTTACGTTCGCACTGATAGTACTTCAAGAATAAGGGGTTGCTAAACTCGTGCCAGCAGCAGCGGTAATACGAGTACCCCAAGCGTTATCCGGAATCATTGGGCGTAAAGGGTGTGTAGGTGGTTGTGTTAGTCTTCTGTTAAAAC:0.0747786):0.000957492,CCGAGAATATTCGACAATGGGCGAAAGCCTGATCGAGCGACACCGCGTGATGGATGAAGTCCCTAGGGACGTAAACATCTTTTATGAGGGAGAAAGTTTATTGATAGTACCTCACGAATAAGGGGTTGCTAAACTCGTGCCAGCAGCAGCGGTAATACGAGTGCCCCGAGCGTTATCCGGAATCATTGGGCGTAAAGGGTGTGTAGGTGGCAGTGTTAGTCAGTTGTTAAAACCTGGGGCTCAACCCCAG:0.106687):0.00712301):0.0100652):0.00421749,TCGAGAATCTTCCGCAATGGGCGAAAGCCTGACGGAGCGACGCCGCGTGATTGATGAAATCCTTCGGGATGTAAAAATCTTTTATGAGCGAGAAAGTTTATTGATCAGCTCATGAATAAGAGGTTGCTAAACTCGTGCCAGCAGCAGCGGTAATACGAGTGCCTCAAGCGTTATCCGGAATCATTGGGCGTAAAGGGTGTGTAGGTGGTTGTGTTAGTCTTCTGTTAAATTCTTCGGCTTAACCGTGGAC:0.0317032):0.000875773,TCGAGAATCTTCCGCAATGGGCGAAAGCCTGACGGAGCGACGCCGCGTGGTTGATGAAGTGCTTAGGCATGTAAAAACCTTTTATGAGGGAAAAAGTTTATTGATTGTACCTCATGAATAAGGGGTTGCTAAACTCGTGCCAGCAGCAGCGGTAATACGAGTGCCCCAAGCGTTATCCGGAATTATTGGGCGTAAAGGGTGCGTAGGAGGTGGTATTAGTCTTGTGTTAAATCCTTCGGCTTAACCGAAG:0.0663222):0.00427809,TCAAGAACCTTCCACAATGGACGAAAGTCTGATGGAGCGACGCCGCGTGATTGATGAAGTCCCTCTGGGACGTAAAGATCTTTTGTAGGCTACTAAGTTTATTGAAGAGCCTAAGAATAAGGGGTTGCTAAACTCGTGCCAGCAGCAGCGGTAATACGAGTGCCCCAAGCGTTATCCGGAATTACTGGGCGTAAAGGGTGTGTAGGTGGTTGTGTTAGTCTTTTGTTAAATTCTTCGGCTTAACCGGGGG:0.0713313):0.000599664,TCGAGAATCTTCCGCAATGGACGAAAGTCTGACGGAGCGACGCCGCGTGGTCGATGAAGTCCTTCGGGACGTAAAGACCTTTTATAGGGGAGAAAGTTTATTGATAGTACCCTATGAATAAGAGGTTGCTAAACTCGTGCCAGCAGCAGCGGTAATACGAGTGCCTCAAGCGTTATCCGGAATCACTGGGCGTAAAGGGTGTGTAGGTGGTCTTGTTAGTCTTCTGTCAAATTCTTCGGCTTAACCGGGG:0.0507332):0.000198667,TCAAGGACCTTCCACAATGGACGAAAGTCTGATGGAGCGACGCCGCGTGATTGATGAAGTCCCTCTGGGACGTAAAGATCTTTTATGAAGGAGAAAGTTTATTGATAGTACTTCATGAATAAGGGGTTGCTAAACTCGTGCCAGCAGCAGCGGTAATACGAGTGCCCCAAGCGTTATCCGGAATTACTGGGCGTAAAGGGTGTGTAGGTGGTCGTGTTAGTCTTTTGTTAAATTCTTCGGCTTAACCGGG:0.0399944):0.0047029,(((((((((((((813180:0.0132069,TCGAGAATATTCGACAATGGAGGAAACTCTGATCGAGCGACGCCGCGTGGAGGAAGACGTACTTCGGTATGTAAACTCCTTTTGTAGACTAGTAAATTTTGAACAGTCTAAGAATAAGAGGTTGCTAAACTCGTGCCAGCAGCAGCGGTAATACGAGTGCCTCAAGCGTTATCCGGAATTATTGGGCGTAAAGGGTGTGTAGGTGGTTTTGTTAGTCTTCTGTTAAATTTCTCGGCTCAACCGGGAACCT:0.0157099):0.0565396,CCGAGAATATTCGACAATGGGCGAAAGCCTGATCGAGCGACGCCGCGTGGAGGATGAAGTCTTTCGGGATGTAAACTCCTTTTGTAGTCTAGAAAGTTTATTGATCGGACTAAGAATAAGAGGTTGCTAAACTCGTGCCAGCAGCAGCGGTAATACGAGTGCCTCGAGCGTTATCCGGAATTATTGGGCGTAAAGGGTGTGTAGGTGGTTATGTTAGTCTCCTGTCAAATTCTTCGGCTTAACCGGGGGT:0.0455816):0.0162882,ACGAGAATATTCGACAATGGACGAAAGTCTGATCGAGCGACGCCGCGTGGTAGAAGAAGTCCTTCGGGATGTAAATACCTTTTATAGGGGAAGAAGTTTATTGACGTTACCCTAAGAATAAGAGGTTGCTAAACTCGTGCCAGCAGCAGCGGTAATACGAGTGCCTCAAGCGTTATCCGGAATTATTGGGCGTAAAGGGTGTGTAGGTGGTCGTGTTAGTCTCTTGTGAAATTCTTCGGCTTAACCGGGG:0.0450004):0.000948305,ACGAGAATATTCGACAATGGACGAAAGTCTGATCGAGCGACGCCGCGTGGTAGAAGAAGTCCTTCGGGATGTAAATACCTTTTATAGGGGAAGAAGTTTATTGACGTTACCCTAAGAATAAGAGGTTGCTAAACTCGTGCCAGCAGCAGCGGTAATACGAGTGCCTCAAGCGTTATCCGGAATTATTGGGCGTAAAGGGTGTGTAGGTGGTCGTGTTAGTCTTTTGTGAAATTCTTCGGCTTAACCGGGG:0.041263):0.0201668,((((((((((((((((((4315529:9.74348e-06,TCGAGAATCTTCCGCAATGGACGCAAGTCTGACGGAGCGACGCCGCGTGAACGATGAAGTACTTCGGTATGTAAAGTTCTTTTGCCAGGGAGAAAGTTTATTGATAGTACTTGGCGAATAAGAGGTTGCTAAACTCGTGCCAGCAGCAGCGGTAATACGAGTGCCTCAAGCGTTATCCGGAATCATTGGGCGTAAAGGTTGTGTAGGTGGTTATATTAGTCTCTTGTTAAATTCTTCGGCTTAACCGGGG:0.0390694):0.0,TCGAGAATCTTCCGCAATGGACGAAAGTCTGACGGAGCGACGCCGCGTGAACGATGAAGTGCTTCGGCATGTAAAGTTCTTTTGCCAGGGAGAAAGTTTATTGATAGTACTTGGCGAATAAGAGGTTGCTAAACTCGTGCCAGCAGCAGCGGTAATACGAGTGCCTCAAGCGTTATCCGGAATCATTGGGCGTAAAGGTTGTGTAGGTGGTTATATTAGTCTTTTGTTAAATTCTTCGGCTTAACCGGGG:0.0388322):0.0,TCGAGAATCTTCCGCAATGGACGAAAGTCTGACGGAGCGACGCCGCGTGAACGATGAAGTGCTTCGGCATGTAAAGTTCTTTTGCCAGGGAGAAAGTTTATTGATAGTACTTGGCGAATAAGAGGTTGCTAAACTCGTGCCAGCAGCAGCGGTAATACGAGTGCCTCAAGCGTTATCCGGAATTATTGGGCGTAAAGGTTGTGTAGGTGGTTATATTAGTCTTTTGTTAAATTCTTCGGCTTAACCGGGG:0.0432977):0.0,TCGAGAATCTTCCACAATGGACGAAAGTCTGATGGAGCGACGCCGCGTGAACGATGAAGTGCTTCGGCATGTAAAGTTCTTTTGCCAGGGAGAAAGTTTATTGATAGTACTTGGCGAATAAGAGGTTGCTAAACTCGTGCCAGCAGCAGCGGTAATACGAGTGCCTCAAGCGTTATCCGGAATCATTGGGCGTAAAGGTTGTGTAGGTGGTCATATTAGTCTTTTGTTAAATTCTTCGGCTTAACCGGGG:0.0343209):0.0,TCGAGAATCTTCCACAATGGACGAAAGTCTGATGGAGCGACGCCGCGTGAACGATGAAGTGCTTAGGCATGTAAAGTTCTTTTGCCAGGGAGAAAGTTTATTGATAGTACTTGGCGAATAAGAGGTTGCTAAACTCGTGCCAGCAGCAGCGGTAATACGAGTGCCTCAAGCGTTATCCGGAATCATTGGGCGTAAAGGTTGTGTAGGTGGTCATATTAGTCTTTTGTTAAATTCTTCGGCTTAACCGGGG:0.0390542):0.0,TCGAGAATCTTCCACAATGGACGAAAGTCTGATGGAGCGACGCCGCGTGAACGATGAAGTGCTTCGGCATGTAAAGTTCTTTTGCCAGGGAGAAAGTTTATTGATAGTACTTGGCGAATAAGAGGTTGCTAAACTCGTGCCAGCAGCAGCGGTAATACGAGTGCCTCAAGCGTTATCCGGAATCATTGGGCGTAAAGGATGTGTAGGTGGTCATATTAGTCTTTTGTTAAATTCTTCGGCTTAACCGGGG:0.0388175):0.0235102,TCGAGAATCTTCCGCAATGGACGAAAGTCTGACGGAGCGACGCCGCGTGAACGATGAAGTCCTTCGGGATGTAAAGTTCTTTTGCCAGGGAGAAAGTTTATTGATAGTACTTGGCGAATAAGAGGTTGCTAAACTCGTGCCAGCAGCAGCGGTAATACGAGTGCCTCAAGCGTTATCCGGAATCATTGGGCGTAAAGGTTGTGTAGGTGGTCATATTAGTCTTTTGTTAAATTCTTCGGCTTAACCGGGG:0.0324324):0.00302699,TCGAGAATCTTCCGCAATGGACGAAAGTCTGACGGAGCGACGCCGCGTGAACGATGAAGTCCTTCGGGATGTAAAGTTCTTTTGCCAGGGAGAAAGTTTATTGATAGTACTTGGCGAATAAGAGGTTGCTAAACTCGTGCCAGCAGCAGCGGTAATACGAGTGCCTCAAGCGTTATCCGGAATCATTGGGCGTAAAGGTTGTGTAGGTGGTCATATTAGTCTCTTGTTAAATTCTTCGGCTTAACCGGGG:0.0350306):0.0133527,TCGAGAATCTTCCGCAATGGACGAAAGTCTGACGGAGCGACGCCGCGTGGATGATGAAGTTCTTCGGAATGTAAAATCCTTTTGCCAGGGACGAAGTTTATTGACGGTACCTGGCGAATAAGAGGTTGCTAAACTCGTGCCAGCAGCAGCGGTAATACGAGTGCCTCAAGCGTTACCCGGAATCACTGGGCGTAAAGGTTGTGTAGGTGGTAACATTAGTCTTTTGTGAAAGCCCGCGGCTCAACCGCGG:0.114829):9.74327e-06,(((((((650048:0.00147016,TCGAGAATCTTCCGCAATGGGCGCAAGCCTGACGGAGCGACGCCGCGTGGTTGATGAAGTCCTTCGGGACGTAAAAACCTTTTGCCAGGGAGAAAGTTTATTGATAGTACTTGGCGAATAAGAGGTTGCTAAACTCGTGCCAGCAGCAGCGGTAATACGAGTGCCTCAAGCGTTATCCGGAATTATTGGGCGTAAAGGTTGTGTAGGTGGTTGTATTAGTCTCTTGTTAAATTCTTCGGCCCAAACGAAG:0.0535458):6.16721e-05,TCGAGAATCTTCCGCAATGGGCGCAAGCCTGACGGATCGACGCCGCGTGGTTGATGAAGTCCTTCGGGACGTAAAAACCTTTTGCCAGGGAGAAAGTTTATTGATAGTACTTGGCGAATAAGAGGTTGCTAAACTCGTGCCAGCAGCAGCGGTAATACGAGTGCCTCAAGCGTTATCCGGAATTATTGGGCGTAAAGGTTGTGTAGGTGGTTGTATTAGTCTCTTGTTAAATTCTTCGGCCCAACCGAAG:0.0523789):6.3824e-06,TCGAGAATCTTCCGCAATGGGCGCAAGCCTGACGGAGCGACGCCGCGTGGTTGATGATGTCCTTCGGGACGTAAAAACCTTTTGCCAGGGAGAAAGTTTATTGATAGTACTTGGCGAATAAGAGGTTGCTAAACTCGTGCCAGCAGCAGCGGTAATACGAGTGCCTCAAGCGTTATCCGGAATTATTGGGCGTAAAGGTTGTGTAGGTGGTTGTATTAGTCTCTTGTTAAATTCTTCGGCCCAACCGAAG:0.0525229):0.000318538,TCGAGAATCTTCCGCAATGGGCGCAAGCCTGACGGAGCGACGCCGCGTGGTTGATGAAGTCCTTCGGGACGTAAAAACCTTTTGCCAGGGAGAAAGTTTATTGATAGTACTTGGCGAATAAGAGGTTGCTAAACTCGTGCCAGCAGCAGCGGTAATACGAGTGCCTCAAGCGTTATCCGGAATTATTGGGCGTAAAGGTTGTGTAGGTGGTTGTATTAGTCTCTTGTTAAATTCTTCGGCCCAACCGAAG:0.0472406):0.0260442,TCGAGAATCTTCCGCAATGGGCGCAAGCCTGACGGAGCGACGCCGCGTGAACGATGAAGTCCTTCGGGATGTAAAGTTCTTTTGCCAGGGAGAAAGTTTATTGATAGTACTTGGCGAATAAGAGGTTGCTAAACTCGTGCCAGCAGCAGCGGTAATACGAGTGCCTCAAGCGTTATCCGGAATCATTGGGCGTAAAGGTTGTGTAGGTGGTCATATTAGTCTCTTGTTAAATTCTTCGGCTTAACCGGGG:0.042355):0.000771337,TCGAGAATCTTCCACAATGGACGAAAGTCTGATGGAGCGACGCCGCGTGGATGATGAAACTCTTCGGAGTGTAAAATCCTTTTGCCAGGGAGAAAGTTTATTGATAGTACTTGGCGAATAAGAGGTTGCTAAACTCGTGCCAGCAGCAGCGGTAATACGAGTGCCTCAAGCGTTATCCGGAATCATTGGGCGTAAAGGTTGTGTAGGTGGTCATATTAGTCTCTTGTTAAATTCTTCGGCTTAACCGGGG:0.0451775):0.000357506,TCGAGAATCTTCCGCAATGGACGCAAGTCTGACGGAGCGACGCCGCGTGGATGATGAAACTCTTCGGAGTGTAAAATCCTTTTGCCAGGGAGAAAGTTTATTGATAGTACTTGGCGAATAAGAGGTTGCTAAACTCGTGCCAGCAGCAGCGGTAATACGAGTGCCTCAAGCGTTATCCGGAATCATTGGGCGTAAAGGTTGTGTAGGTGGTCATATTAGTCTCTTGTTAAATTCTTCGGCTTAACCGGGG:0.0614916):0.00576346):0.00653753,TCGAGAATCTTCCGCAATGGACGAAAGTCTGACGGAGCGACGCCGCGTGAACGATGAAGTCCTTCGGGATGTAAAGTTCTTTTGCCAGGGAGAAAGTTTATTGATAGTACTTGGCGAATAAGAGGTTGCTAAACTCGTGCCAGCAGCAGCGGTAATACGAGTGCCTCAAGCGTTATCCGGAATCATTGGGCGTAAAGGTTGTGTAGGTGGTTATATTAGTCTTTTGTTAAATTCTTCGGCTTAACCGGGG:0.018571):0.000291521,TCGAGAATCTTCCACAATGGACGAAAGTCTGATGGAGCGACGCCGCGTGAACGATGAAGTCCTTCGGGATGTAAAGTTCTTTTGCCAGGGAGAAAGTTTATTGATAGTACTTGGCGAATAAGAAGTTGCTAAACTCGTGCCAGCAGCAGCGGTAATACGAGTGCCTCAAGCGTTATCCGGAATCATTGGGCGTAAAGGTTGTGTAGGTGGTTGTATTAGTCTCTTGTTAAATTCTTCGGCTTAACCGGGG:0.00863053):0.000376723,TCGAGAATCTTCCACAATGGACGAAAGTCTGATGGAGCGACGCCGCGTGAACGATGAAGTCCTTCGGGATGTAAAGTTCTTTTGCCAGGGAGAAAGTTTATTGATAGTACTTGGCGAATAAGAGGTTGCTAAACTCGTGCCAGCAGCAGCGGTAATACGAGTGCCTCAAGCGTTATCCGGAATCATTGGGCGTAAAGGTTGTGTAGGTGGTCATATTAGTCTTCTGTTAAATTCTTCGGCTTAACCGGGG:0.0170864):0.000677323,TCGAGAATCTTCCACAATGGACGAAAGTCTGATGGAGCGACGCCGCGTGAACGATGAAGTCCTTCGGGATGTAAAGTTCTTTTGCCAGGGAGAAAGTTTATTGATAGTACTTGGCGAATAAGAGGTTGCTAAACTCGTGCCAGCAGCAGCGGTAATACGAGTGCCTCAAGCGTTATCCGGAATCATTGGGCGTAAAGGTTGTGTAGGTGGTTGTATTAGTCTCTTGTTAAATTCTTCGGCTTAACCGGGG:6.11352e-06):0.000419341,TCGAGAATCTTCCGCAATGGACGAAAGTCTGACGGAGCGACGCCGCGTGGATGATGAAGTTCTTCGGAATGTAAAATCCTTTTGCCAGGGAGAAAGTTTATTGATAGTACTTGGCGAATAAGAGGTTGCTAAACTCGTGCCAGCAGCAGCGGTAATACGAGTGCCTCAAGCGTTATCCGGAATTATTGGGCGTAAAGGTTGTGTAGGTGGTAATGTTAGTCTCCTGTTAAATCCCTCGGCTTAACCGAGG:0.0590168):0.00326651,TCGAGAATCTTCCGCAATGGACGCAAGTCTGACGGAGCGACGCCGCGTGGATGATGAAGCGCTTCGGCGTGTAAAATCCTTTTGCCAGGGAGAAAGTTTATTGATAGTACTTGGCGAATAAGAGGTTGCTAAACTCGTGCCAGCAGCAGCGGTAATACGAGTGCCTCAAGCGTTATCCGGAATTATTGGGCGTAAAGGATGTGTAGGTGGTTGTGTTAGTCTTTTGTTAAATTCTTCGGCTTAACCGGGG:0.0436728):0.000411377,ACGAGAATATTCGACAATGGACGAAAGTCTGATCGAGCGACGCCGCGTGGAGGATGAAGTCCTTCGGGATGTAAACTCCTTTTGCCAGGGAAAAAGTTATTGATTGTACCTGGAGAATAAGAAGTTGCTAAACTCGTGCCAGCAGCAGCGGTAATACGAGTGCTTCAAGCGTTATCCGGAATCATTGGGCGTAAAGGGTGTGTAGGTGGTTGTATTAGTCTCGCGTTAAATCTTCCGGCTCAACCGGGAG:0.0545398):0.011596,ACGAGAATATTCGACAATGGACGAAAGTCTGATCGAGCGACGCCGCGTGGTAGATGAAGTCCTTCGGGATGTAAATACCTTTTATAGGGGAGGAAGTTTATTGACGTTACCCTATGAATAAGAGGTTGCTAAACTCGTGCCAGCAGCAGCGGTAATACGAGTGCCTCAAGCGTTATCCGGAATCATTGGGCGTAAAGGATGTGTAGGTGGTCATATTAGTCTCTTGTTAAATTCTTCGGCTTAACCGGGG:0.0583356):0.00562342):0.0184061,((((((((((((((1117507:0.0268191,TCGAGAATCTTCCACAATGGACGAAAGTCTGATGGAGCGACGCCGCGTGAAGGATGAAGTGGTTCGCCATGTAAACTTCTTTTATAGATCAGAAATTTTTGATCAATCTATGAATAAGGAGTTGCTAAACTCGTGCCAGCAGCAGCGGTAATACGAGTGCTCCAAGCGTTATCCGGAATTATTGGGCGTAAAGGGTGTGTAGGTTGTTCTCTTAGTCAGGTGTTAAATCTTTCCGCTTAACGGAAAACCA:0.132898):0.0118189,TCGAGAATCTTCCGCAATGGACGAAAGTCTGACGGAGCGACGCCGCGTGGTAGATGAAGTTCTTCGGGATGTAAATACCTTTTATAGGGGAGGAAGTTTATTGACGTTACCCTATGAATAAGAGGTTGCTAAACTCGTGCCAGCAGCAGCGGTAATACGAGTGCCTCAAGCGTTATCCGGAATCATTGGGCGTAAAGGGTGTGTAGGTGGTCATATTAGTCTTCTGTTAAATTCTTCGGCTTAACCGGGG:0.0406202):0.00109731,TCGAGAATCTTCCACAATGGACGAAAGTCTGATGGAGCGACGCCGCGTGCAGGATGAAGTCCTTCGGGATGTAAACTGCTTTTATAGGGGAGGAAATTATTGACGTTACCCTACGAATAAGAGGTTGCTAAACTCGTGCCAGCAGCAGCGGTAATACGAGTGCCTCAAGCGTTATCCGGAATCATTGGGCGTAAAGGATGTGTAGGTGGTCGCATTAGTCTTTTGTTAAATTTCCCGGCTTAACCGGGAA:0.0226807):6.7855e-05,TCGAGAATCTTCCACAATGGACGAAAGTCTGATGGAGCGACGCCGCGTGCAGGATGAGGTCCTTCGGGATGTAAACTGCTTTTATAGGGGAGGAAATTATTGACGTTACCCTACGAATAAGAGGTTGCTAAACTCGTGCCAGCAGCAGCGGTAATACGAGTGCCTCAAGCGTTATCCGGAATCATTGGGCGTAAAGGATGTGTAGGTGGTCGCATTAGTCTTTTGTTAAATTTCCCGGCTTAACCGGGAA:0.0280134):2.03e-05,TCGAGAATCTTCCACAATGGACGAAAGTCTGATGGAGCGACGCCGCGTGCAGGATGAAGTCCTTCGGGATGTAAACTGCTTTTATAGGGGAGGAAATTATTGACGTTACCCTACGAATAAGAGGTTGCTAAACTCGTGCCAGCAGCAGCGGTAATACGAGTGCCTCAAGCGTTATCCGGAATCATTGGGCGTAAAGGATGTGTAGGTGGTCGCATTAGTCTTTTGTTAAATTTCCCGGCTTAACCTGGAA:0.0282449):0.000335492,TCGAGAATCTTCCGCAATGGACGAAAGTCTGACGGAGCGACGCCGCGTGCAGGATGAAGTCCTTCGGGATGTAAACTGCTTTTATAGGGGAGGAAATTATTGACGTTACCCTACGAATAAGAGGTTGCTAAACTCGTGCCAGCAGCAGCGGTAATACGAGTGCCTCAAGCGTTATCCGGAATCATTGGGCGTAAAGGATGTGTAGGTGGTCGCATTAGTCTTTTGTTAAATTTCCCGGCTTAACCGGGAA:0.0326846):0.000104088,TCGAGAATCTTCCGCAATGGACGAAAGTCTGACGGAGCGACGCCGCGTGCAGGAAGAAGTCCTTCGGGATGTAAACTGCTTTTATAGGGGAGGAAGTTTATTGACGTTACCCTACGAATAAGAGGTTGCTAAACTCGTGCCAGCAGCAGCGGTAATACGAGTGCCTCAAGCGTTATCCGGAATCATTGGGCGTAAAGGATGTGTAGGTGGTCGCATTAGTCTTTTGTTAAATTTCCCGGCTTAACCGGGA:0.0386524):0.000160374,TCGAGAATCTTCCACAATGGACGAAAGTCTGATGGAGCGACGCCGCGTGCAGGATGAAGTTCTTCGGGACGTAAACTGCTTTTATAGGGGAGGAAATTATTGACGTTACCCTACGAATAAGAGGTTGCTAAACTCGTGCCAGCAGCAGCGGTAATACGAGTGCCTCAAGCGTTATCCGGAATCATTGGGCGTAAAGGATGTGTAGGTGGTCGCATTAGTCTTTTGTTAAATTTCCCGGCTTAACCGGGAA:0.0270051):0.000337906,TCGAGAATCTTCCGCAATGGACGAAAGTCTGACGGAGCGACGCCGCGTGCAGGATGAAGTTCTTCGGGATGTAAACTGCTTTTATAGGGGAGGAAGTTATTGACGTTACCCTACGAATAAGAGGTTGCTAAACTCGTGCCAGCAGCAGCGGTAATACGAGTGCCTCAAGCGTTATCCGGAATCATTGGGCGTAAAGGATGTGTAGGTGGTCGCATTAGTCTTTTGTTAAATTTCCCGGCTTAACCGGGAA:0.0314038):0.00428414,TCGAGAATCTTCCGCAATGGACGAAAGTCTGACGGAGCGACGCCGCGTGCAGGATGAAGTCCTTCGGGATGTAAACTGCTTTTATAGGGGAGGAAGTTTATTGACGTTACCCTACGAATAAGAGGTTGCTAAACTCGTGCCAGCAGCAGCGGTAATACGAGTGCCTCAAGCGTTATCCGGAATCATTGGGCGTAAAGGATGTGTAGGTGGTCGTGTTAGTCTCTCGTTAAATTCTTCGGCTTAACCGGGG:0.0225541):0.0102553,TCGAGAATCTTCCACAATGGACGAAAGTCTGATGGAGCGACGCCGCGTGCAGGATGAAGTCCTTCGGGATGTAAACTGCTTTTGTGGGATAGAAAGTTTATTGATCATCCCAAGAATAAGAGGTTACTAAACTCGTGCCAGCAGTAGCGGTAATACGAGTGCCTCAAGCGTTATCCGGAATTACTGGGCGTAAAGGGTGTGTAGGCGGCAATGTTAGTCTTCTGTCAAATTCTCCGGCTTAACCGGAGGC:0.0707886):0.0159249,(203214:0.0133099,4477462:0.0223354):0.0491769):0.0198668,TCGAGAATCTTCCGCAATGGACGAAAGTCTGACGGAGCGACGCCGCGTGCAGGATGAAGTCCTTCGGGACGTAAACTGCTTTTATGAGATAGAAAGTTTATTGATCGTCTCACGAATAAGAGGTTGCTAAACTCGTGCCAGCAGCAGCGGTAATACGAGTGCCTCAAGCGTTATCCGGAATCATTGGGCGTAAAGGATGTGTAGGTGGTTAAGTTAGTCTTCTGTTAAATCTCCTGGCTCAACCAGGAAT:0.0891235):0.00141157,((((((((((((((((((((((((4464974:0.0171403,TCGAGAATCTTCCGCAATGGACGAAAGTCTGACGGAGCGACGCCGCGTGGAGGATGAAGTTCTTCGGAACGTAAACTCCTTTTGCCAGGGAAAAAGTTATTGATTGTACCTGGAGAATAAGAAGTTGCTAAACTCGTGCCAGCAGCAGCGGTAATACGAGTGCTTCAAGCGTTATCCGGAATCATTGGGCGTAAAGGGTACGTAGGCGGTTTTGTTAGTCTCGCGTTAAATCTTTCGGCTCAACCGAGAG:0.0597634):0.000602976,TCGAGAATCTTCCGCAATGGACGAAAGTCTGACGGAGCGACGCCGCGTGGAGGATGAAGTTCTTCGGAACGTAAACTCCTTTTGCCAGGGAAAAAGTTATTGATTGTACCTGGAGAATAAGAAGTTGCTAAACTCGTGCCAGCAGCAGCGGTAATACGAGTGCTTCAAGCGTTATCCGGAATCATTGGGCGTAAAGGGTGCGTAGGCGGTTTTGTTAGTCTCGCGTTAAATCTTTCGGCTCAACCGAGAG:0.0543675):5.8336e-05,TCGAGAATCTTCCGCAATGGACGAAAGTCTGACGGAGCGACGCCGCGTGGAGGATGAAGTTCTTCGGAACGTAAACTCCTTTTGCCAGGGAAAAAGTTATTGATTGTACCTGGAGAATAAGAAGTTGCTAAACTCGTGCCAGCAGCAGCGGTAATACGAGTGCTTCAAGCGTTATCCGGAATCATTGGGCGTAAAGGGTGTGTAGGCGGCTTTGTTAGTCTCGCGTCAAATTCCTCGGCTCAACCGAGGG:0.0545535):0.00094004,TCGAGAATCTTCCGCAATGGACGAAAGTCTGACGGAGCGACGCCGCGTGGAGGATGAAGTGCTTCGGCATGTAAACTCCTTTTGCCAGGGAAAAAGTTTATTGATTGTACCTGGAGAATAAGAGGTTGCTAAACTCGTGCCAGCAGCAGCGGTAATACGAGTGCCTCGAGCGTTATCCGGAATCATTGGGCGTAAAGGGTGCGTAGGCGGCGATATTAGTCTCCCGTAAAATCTCTAGGCTCAACCTAGA:0.0911769):0.00538006,TCTAGAATTTTCCGCAATGGACGAAAGTCTGACGGAGCGACGCCGCGTGGAGGATGAAGTTCTTCGGAATGTAAACTCCTTTTGCCAGGGAAAAAGTTATTGATTGTACCTGGAGAATAAGAAGTTGCTAAACTCGTGCCAGCAGCAGCGGTAATACGAGTGCTTCAAGCGTTATCCGGAATCATTGGGCGTAAAGGGTGTGTAGGCGGTTATGTTAGTCTCTCGTCAAATCTTTCGGCTCAACCGAGAG:0.0588839):0.000567734,TCGAGAATTTTCCGCAATGGACGAAAGTCTGACGGAGCGACGCCGCGTGGAGGATGAAGTTCTTCGGAATGTAAACTCCTTTTGCCAGGGAAAAAGTTATTGATTGTACCTGGAGAATAAGAAGTTGCTAAACTCGTGCCAGCAGCAGCGGTAATACGAGTGCTTCAAGCGTTATCCGGAATCATTGGGCGTAAAGGGTGTGTAGGCGGTTATGTTAGTCTCTCGTCAAATCTTTCGGCTCAACCGAGAG:0.0532288):0.000129512,TCGAGAATTTTCCGCAATGGGCGAAAGCCTGACGGAGCGACGCCGCGTGGAGGATGAAGTTCTTCGGAACGTAAACTCCTTTTGCCAGGGAAGAAGTTATTGACGGTACCTGGAGAATAAGAAGTTGCTAAACTCGTGCCAGCAGCAGCGGTAATACGAGTGCTTCAAGCGTTATCCGGAATCATTGGGCGTAAAGGGTGTGTAGGTGGCTTCGTTAGTCTTCTGTAAAATCTCTCGGCTCAACCGAGAG:0.0753674):0.00327416,TCGAGAATCTTCCGCAATGGACGAAAGTCTGACGGAGCGACGCCGCGTGGAGGATGAAGTGCTTCGGCATGTAAACTCCTTTTGCCAGGGAAAAAGTTATTGATTGTACCTGGAGAATAAGAAGTTGCTAAACTCGTGCCAGCAGCAGCGGTAATACGAGTGCTTCAAGCGTTATCCGGAATCATTGGGCGTAAAGGGTGTGTAGGCGGTTTCGTTAGTCTTGCGTTAAATCTCCCGGCTCAACCGGGAA:0.0631673):0.000340391,TCGAGAATCTTCCGCAATGGACGAAAGTCTGACGGAGCGACGCCGCGTGGAGGATGACGTACTTCGGTATGTAAACTCCTTTTGCCAGGGAAAAAGTTATTGATTGTACCTGGAGAATAAGAGGTTGCTAAACTCGTGCCAGCAGCAGCGGTAATACGAGTTCCTCGAGCGTTATCCGGAATTATTGGGCGTAAAGGGTGCGTAGGCGGTAGTGTTAGTCTTGTGTTAAATCTGTCGGCTCAACCGATAG:0.0660388):0.000222248,TCGAGAATCTTCCGCAATGGACGAAAGTCTGACGGAGCGACGCCGCGTGGAGGATGACGTACTTCGGTATGTAAACTCCTTTTGCCAGGGAAAAAGTTATTGATTGTACCTGGAGAATAAGAGGTTGCTAAACTCGTGCCAGCAGCAGCGGTAATACGAGTGCCTCGAGCGTTATCCGGAATTATTGGGCGTAAAGGGTGCGTAGGCGGTAGTGTTAGTCTCGTGTTAAATCTGTCGGCTCAACCGATAG:0.065728):0.00113588,TCGAGAATCTTCCGCAATGGACGAAAGTCTGACGGAGCGACGCCGCGTGGAGGATGAAGTTCTTCGGAACGTAAACTCCTTTTGCCAGGGAAAAAGTTTATTGATTGTACCTGGAGAATAAGAAGTTGCTAAACTCGTGCCAGCAGCAGCGGTAATACGAGTGCTTCAAGCGTTATCCGGAATTATTGGGCGTAAAGGGTGTGTAGGTGGTTTTGTTAGTCTTGCGTTAAATCCCTCGGCTCAACCGAGG:0.0437841):0.000663179,TCGAGAATCTTCCGCAATGGACGAAAGTCTGACGGAGCGACGCCGCGTGGAGGATGAAGTGCTTCGGCATGTAAACTCCTTTTGCCAGGGAAAAAGTTATTGATTGTACCTGGAGAATAAGAGGTTGCTAAACTCGTGCCAGCAGCAGCGGTAATACGAGTGCCTCGAGCGTTATCCGGAATTATTGGGCGTAAAGGGTGTGTAGGCGGTAGTGTTAGTCTTGTGTTAAATCTATCGGCTCAACCGATAG:0.0479799):0.000226187,TCGAGAATTTTCCGCAATGGGCGAAAGCCTGACGGAGCGACGCCGCGTGGAGGATGACGTTCTTCGGAATGTAAACTCCTTTTGCCAGGGAAGAAGTTATTGACGATACCTGGAGAATAAGAGGTTGCTAAACTCGTGCCAGCAGCAGCGGTAATACGAGTGCCTCAAGCGTTATCCGGAATCATTGGGCGTAAAGGGTGTGTAGGCGGCTGTGTTAGTCTTCTGTAAAATCTTTCGGCTCAACCGAGAG:0.0621212):0.00118676,TCGAGAATCTTCCGCAATGGACGAAAGTCTGACGGAGCGACGCCGCGTGGAGGATGAAGTACTTCGGTATGTAAACTCCTTTCGCCAGGGAAAAAGTTATTGATTGTACCTGGAGAATAAGAGGTTGCTAAACTCGTGCCAGCAGCAGCGGTAATACGAGTGCCTCGAGCGTTATCCGGAATTATTGGGCGTAAAGGGTGTGTAGGCGGTTGTGTTAGTCTGGCGTAAAATCTCTCGGCTCAACCGAGAG:0.0660351):9.6001e-05,ACGAGAATATTCCGCAATGGACGAAAGTCTGACGGAGCGACGCCGCGTGGAGGATGAAGTGCTTCGGCATGTAAACTCCTTTTGCCAGGGAAAAAGTTATTGATGGTACCTGGAGAATAAGAGGTTGCTAAACTCGTGCCAGCAGCAGCGGTAATACGAGTGCCTCGAGCGTTATCCGGAATTATTGGGCGTAAAGGGTGTGTAGGCGGTAGTGTTAGTCTTGTGTTAAATCTCTCGGCTCAACCGAGAG:0.0436713):0.000413932,TCGAGAATCTTCCGCAATGGACGAAAGTCTGACGGAGCGACGCCGCGTGGAGGATGAAGTACTTCGGTATGTAAACTCCTTTTGCCAGGGAAAAAGTTATTGATTGTACCTGGAGAATAAGAGGTTGCTAAACTCGTGCCAGCAGCAGCGGTAATACGAGTGCCTCGAGCGTTATCCGGAATTATTGGGCGTAAAGGGTGTGTAGGCGGTTGTGTTAGTCTGGCGTAAAATCTCTCGGCTCAACCGAGAG:0.0600966):0.000995878,TCGAGAATCTTCCGCAATGGACGAAAGTCTGACGGAGCGACGCCGCGTGGAGGATGAAGTTCTTCGGAATGTAAACTCCTTTTGCCAGGGAAAAAGTTATTGATTGTACCTGGAGAATAAGAAGTTGCTAAACTCGTGCCAGCAGCAGCGGTAATACGAGTGCTTCAAGCGTTATCCGGAATCATTGGGCGTAAAGGGTGTGTAGGTGGCTATGTTAGTCTCGCGTAAAATTCTTCGGCTAAACCGGGGA:0.0484761):0.00808767,TCGAGAATCTTCCGCAATGGACGAAAGTCTGACGGAGCGACGCCGCGTGCAGGATGAAGTGCTTCGGCATGTAAACTGCTTTTGCCAGGGAAAAAGTTATTGATTGTACCTGGAGAATAAGAGGTTGCTAAACTCGTGCCAGCAGCAGCGGTAATACGAGTGCCTCGAGCGTTATCCGGAATTATTGGGCGTAAAGGGTGTGTAGGCGGTAGTGTTAGTCTTGCGTTAAATTCTCGGGCTCAACCCGAGA:0.0469609):0.00363192,TCGAGAATCTTCCGCAATGGACGAAAGTCTGACGGAGCGACACCGCGTGGAGGATGAAGTGCTTCGGCATGTAAACTCCTTTTGCCAGGGAAAAAGTTTATTGATTGTACCTGGAGAATAAGAGGTTGCTAAACTCGTGCCAGCAGCAGCGGTAATACGAGTGCCTCGAGCGTTATCCGGAATTATTGGGCGTAAAGGGTGCGTAGGTGGGAGTGTTAGTCTTTTGTCAAATCTCCCGGCTCAACCGGGA:0.0746007):0.00127153,TCGAGAATCTTCCGCAATGGACGAAAGTCTGACGGAGCGACGCCGCGTGGAGGATTAAGTGCTTCGGCATGTAAACTCCTTTTGCCAGGGAAAAAGTTATTGATTGTACCTGGAGAATAAGAGGTTGCTAAACTCGTGCCAGCAGCAGCGGTAATACGAGTGCCTCGAGCGTTATCCGGAATTATTGGGCGTAAAGGGTGTGTAGGCGGTCGTGTTAGTCTCGCGTAAAATTCTTCGGCTCAACCGGGGA:0.0549853):0.00266042,TCGAGAATCTTCCGCAATGGACGAAAGTCTGACGGAGCGACGCCGCGTGGAGGATGAAGTGCTTCGGCATGTAAACTCCTTTTGCCAGGGAAAAAGTTTATTGATTGTACCTGGAGAATAAGAGGTTGCTAAACTCGTGCCAGCAGCAGCGGTAATACGAGTGCCTCGAGCGTTATCCGGAATTATTGGGCGTAAAGGGTGCGTAGGTGGTAGTGTTAGTCTTTTGTCAAATCTCCCGGCTCAACCGGGA:0.0624733):0.00427443,TCGAGAATCTTCCGCAATGGACGAAAGTCTGACGGAGCGACGCCGCGTGGAGGATGAAGTACTTCGGTACGTAAACTCCTTTTGCCAGGGAAAAAGTTATTGATTGTACCTGGAGAATAAGAGGTTGCTAAACTCGTGCCAGCAGCAGCGGTAATACGAGTGCCTCAAGCGTTATCCGGAATTATTGGGCGTAAAGGGTGCGTAGGTGGTGATGTTAGTCTCTTGTTAAATCTCCCGGCTCAACCGGGAA:0.0681624):0.00465338,TCGAGAATCTTCCGCAATGGACGAAAGTCTGACGGAGCGACGCCGCGTGGAGGATGAAGTGCTTCGGCATGTAAACTCCTTTTGCCAGGGAAAAAGTTTATTGATTGTACCTGGAGAATAAGAGGTTGCTAAACTCGTGCCAGCAGCAGCGGTAATACGAGTGCCTCGAGCGTTATCCGGAATTATTGGGCGTAAAGGGTGCGTAGGTGGTTGTGTTAGTCTCTTGTTAAATTTACTGGCTCAACCGGTA:0.0647402):0.0147398,TCGAGAATCTTCAGCAATGGACGAAAGTCTGACGGAGCGACGCCGCGTGGAGGATGAAGTTCTTCGGAATGTAAACTCCTTTTGCAGGGGAGGAAGTCTATTGACTGTACCCTGAGAATAAGAGGTTTCTAAACTCGTGCCAGCAGAAGCGGTAATACGAGTGCCTCAAGCGTTATCCGGAATTATTGGGCGTAAAGGGTGTGCAGGCGGTCATGTTAGTCTTTTGTGAAAGACTTCGGCTCAACCGAAG:0.0852491):0.0271524):0.0205165):0.00374706,TCGAGAATCTTCCACAATGGACGAAAGTCTGATGGAGCGACGCCGCGTGAATGATGAAGTCCTTCGGGATGTAAAATTCTTTTATAGAGGAGAAAGTTTATTGATCTCTCTGTGAATAAGAGGTGGCTAAACTCGTGCCAGCAGCAGCGGTAATACGAGTGCCTCAAGCGTTATCCGGAATTATTGGGCGTAAAGGGTGCGCAGACTGTTGTGTTAGTCTCCTGTTAAAGCCCACGGCTCAACCGTGGAT:0.0990681):0.00100251,TCGAGAATCTTCCACAATGGACGAAAGTCTGATGGAGCGACGCCGCGTGAATGATGAAGTCCTTCGGGATGTAAAATTCTTTTATAGAGGAGAAAGTTTATTGATCTCTCTGTGAATAAGAGGTGGCTAAACTCGTGCCAGCAGCAGCGGTAATACGAGTGCCTCAAGCGTTATCCGGAATTATTGGGCGTAAAGGGTGCGCAGACGGTTGTGTTAGTCTTTTGTTAAATCTCCCAGCTCAACTGGGAAC:0.0861964):0.00619246,TCGAGAATCTTCCGCAATGGACGAAAGTCTGACGGAGCGACGCCGCGTGAACGATGAAGTGCTTCGGCATGTAAAGTTCTTTTGCCAGGGAGAAAGTTTATTGATAGTACCTGGAGAATAAGAGGTTGCTAAACTCGTGCCAGCAGCAGCGGTAATACGAGTGCCTCAAGCGTTATCCGGAATCATTGGGCGTAAAGGATGTGTAGGTGGTTGTATTAGTCTTTTGTTAAATTCTTCGGCTTAACCGGGG:0.0199465):0.000296993,TCGAGAATCTTCCGCAATGGACGAAAGTCTGACGGAGCGACGCCGCGTGAACGATGAAGTGCTTCGGCATGTAAAGTTCTTTTGCCAGGGAGAAAGTTTATTGATAGTACCTGGAGAATAAGAGGTTGCTAAACTCGTGCCAGCAGCAGCGGTAATACGAGTGCCTCAAGCGTTATCCGGAATCATTGGGGGTAAAGGATGTGTAGGTGGTTGTATTAGTCTTTTGTTAAATTCTTCGGCTTAACCGGGG:0.0271705):3.532e-06,TCGAGAATCTTCCGCAATGGACGAAAGTCTGACGGAGCGACGCCGCGTGAACGATGAAGTGCTTCGGCATGTAAAGTTCTTTTGCCAGGGAGAAAGTTTATTGATAGTACCTGGAGAATAAGAGGTTGCTAAACTCGTGCCAGCAGCAGCGGTAATACGAGTGCCTCAAGCGTCATCCGGAATCATTGGGCGTAAAGGATGTGTAGGTGGTTGTATTAGTCTTTTGTTAAATTCTTCGGCTTAACCGGGG:0.0271035):0.00778295,TCAAGAACCTTCCACAATGGACGAAAGTCTGATGGAGCGACGCCGCGTGCTGGATGAAGTCCCTCTGGGACGTAAACAGCTTTTATGAAGGAGAAATTTTTGATAGTACTTCATGAATAAGGGGTTGCTAAACTCGTGCCAGCAGCAGCGGTAATACGAGTGCCCCAAGCGTTATCCGGAATCATTGGGCGTAAAGGGTGTGTAGGTGGTCGTGTTAGTCTCTTGTTAAATTCTTCGGCTTAACCGGGGG:0.0310278):0.00125164,TCGAGAATCTTCCGCAATGGACGAAAGTCTGACGGAGCGACGCCGCGTGAAGGATGAAGTACTTCGGTATGTAAACTTCTTTTGGGAGGGAGAAAGTCATTGATAGTACCTCCAGAATAAGGAGTTGCTAAACTCGTGCCAGCAGCAGCGGTAATACGAGTGCTCCAAGCGTTATCCGGAATCATTGGGCGTAAAGGGTGTGTAGGTGGTCGTATTAGTCTTTTGTAAAAACCTCCGGCTTAACCGGAGA:0.0517688):0.0206669):0.00479693,TCGAGAATCTTCCGCAATGGACGCAAGTCTGACGGAGCGACGCCGCGTGGTTGATGAAGTACTTAGGTATGTAAAAACCTTTTATGAGGGAAAAAGTTTATTGATTGTACCTCATGAATAAGGTGTTGCTAAACTCGTGCCAGCAGCAGCGGTAATACGAGTGCCCCAAGCGTTATCCGGAATTATTGGGCGTAAAGGGTGCGTAGGTGGTGGTATTAGTCTTGTGTTAAATACTTCGGCTTAACCGAAG:0.0659654):3.377e-06,TCGAGAATCTTCCGCAATGGACGCAAGTCTGACGGAGCGACGCCGCTTGGTTGATGAAGTACTTAGGTATGTAAAAACCTTTTATGAGGGAAAAAGTTTATTGATTGTACCTCATGAATAAGGGGTTGCTAAACTCGTGCCAGCAGCAGCGGTAATACGAGTGCCCCAAGCGTTATCCGGAATTATTGGGCGTAAAGGGTGCGTAGGTGGTGGTATTAGTCTTGTGTTAAATACTTCGGCTTAACCGAAG:0.0658461):0.000226537,TCGAGAATCTTCCGCAATGGACGCAAGTCTGACGGAGCGACGCCGCGTGGTTGATGAAGTACTTAGGTATGTAAAAACCTTTTATGAGGGAAAAAGTTTATTGATTGTACCTCATGAATAAGGGGTTGCTAAACTCGTGCCAGCAGCAGCGGTAATACGAGTGCCCCAAGCGTTATCCGGAATTATTGGGCGTAAAGGGTGCGTAGGTGGTGGTATTAGTCTTGTGTTAAATACTTCGGCTTAACCGAAG:0.0603601):0.000743598,CCTACGGGCAGCAGTCGAGAATCTTCCACAATGGACGAAAGTCTGATGGAGCGACGCCGCGTGACTGATGAAGTCCTTCGGGACGTAAAGGTCTTTTGTGAGGTAGAAAGTTATTGATCGCCTCAAGAATAAGGGGTTGCTAAACTCGTGCCAGCAGCAGCGGTAATACGAGTGCCCCAAGCGTTATCCGGAATCATTGGGCGTAAAGGGTGTGTAGGCGGTCATGTTAGTCTTTTGTTAAAGCTCTCGG:0.0533124):5.9388e-05,TCGAGAATCTTCCACAATGGACGAAAGTCTGATGGAGCGACGCCGCGTGACTGATGAAGTCCTTCGGGACGTAAAGGTCTTTTGTGAGGTAGAAAGTTATTGATCGCCTCAAGAATAAGGGGTTGCTAAACTCGTGCCAGCAGCAGCGGTAATACGAGTGCCCCAAGCGTTATCCGGAATCATTGGGCGTAAAGGGTGTGTAGGCGGTCATGTTAGTCTTTTGTTAAAGCTCTCGGCTCAACCGGGAAAA:0.05247):0.000593294,TCGAGAATCTTCCACAATGGACGAAAGTCTGATGGAGCGACGCCGCGTGGTTGATGAAGTACTTAGGTATGTAAAAACCTTTTATGAGGGAAAAAGTTTATTGATTGTACCTCATGAATAAGGGGTTGCTAAACTCGTGCCAGCAGCAGCGGTAATACGAGTGCCCCAAGCGTTATCCGGATTTATTGGGCGTAAAGGGTGCGTAGGTGGCGATATTAGTCTTGTGTTAAACCCTTCAGCTTAACTGAAG:0.0871728):0.00043353,TCGAGAATCTTCCACAATGGACGAAAGTCTGATGGAGCGACGCCGCGTGACTGATGAAGTCCTTCGGGACGTAAGGTCTTTTGTGAGGTAGAAAGTTATTGATCGCCTCAAGAATAAGGGGTTGCTAAACTCGTGCCAGCAGCAGCTGTAATACGAGTGCCCCAAGCGTTATCCGGAATCATTGGGCGTAAAGGGTGTGTAGGCGGTCATGTTAGTCTTTTGTTAAAGCTCTCGGCTCAACCGGGAAAAT:0.0575916):0.000618458,CCTACGGGGGCCGCAGTCGAGAATCTTCCACAATGGACGAAAGTCTGATGGAGCGACGCCGCGTGACTGATGAAGTCCTTCGGGACGTAAAGGTCTTTTGTGAGGTAGAAAGTTATTGATCGCCTCAAGAATAAGGGGTTGCTAAACTCGTGCCAGCAGCAGCGGTAATACGAGTGCCCCAAGCGTTATCCGGAATCATTGGGCGTAAAGGGTGTGTAGGCGGTCATGTTAGTCTTTTGTTAAAGCTCTC:0.0539162):7.35656e-05,TCGAGAATCTTCCGCAATGGACGAAAGTCTGACGGAGCGACGCCGCGTGGTTGATGAAGTACTTAGGTATGTAAAAACCTTTTATGAGGGAAAAAGTTTATTGATTGTACCTCATGAATAAGGGGTTGCTAAACTCGTGCCAGCAGCAGCGGTAATACGAGTGCCCCAAGCGTTATCCGGAATTATTGGGCGTAAAGGGTGCGTAGGTGGTGGTATTAGTCTTGTGTTAAACCCTTCGGCTTAACCGAAG:0.0557705):0.00081663,TCGAGAATCTTCCACAATGGACGAAAGTCTGATGGAGCGACGCCGCGTGGTTGATGAAGTCCTTCGGGACGTAAAAACCTTTTATGAGTCAATAAGTTATTGAATAGCTCATGAATAAGGGGTTGCTAAACTCGTGCCAGCAGCAGCGGTAATACGAGTGCCCCAAGCGTTATCCGGAATCATTGGGCGTAAAGGGTGTGTAGGTGGTCGTGTTAGTCTTGTGTTAAATCCTTAGGCTTAACCTAAGGCA:0.0754636):0.00229315,TCGAGAATCTTCCGCAATGGACGAAAGTCTGACGGAGCGACGCCGCGTGATGGATGAAGACCCTCTGGGTCGTAAACATCTTTTATGAGGGAGAAAGTTTATTGATAGTACCTCAAGAATAAGGGGTTGCTAAACTCGTGCCAGCAGCAGCGGTAATACGAGTGCCCCGAGCGTTATCCGGAATCAATGGGCGTAAAGGGTGTGTAGGTGGTTTTGTTAGTCGATTGTTAAAACCTGGGGCTTAACCCCA:0.0603204):0.000808682,TCGAGAATTTTCCGCAATGGACGAAAGTCTGACGGAGCGACGCAGCGTGGTTGATGAAGTGCTTAGGCATGTAAAAACCTTTTATGAGGGAAAAAGTTTATTGATTGTACCTCATGAATAAGGGGTTGCTAAACTCGTGCCAGCAGCAGCGGTAATACGAGTGCCCCAAGCGTTATCCGGAATTATTGGGCGTAAAGGGTGAGTAGGTGGTTATATTAGTCTTGTGTTAAAGACCCCGGCTCAACCGGGG:0.0729634):5.016e-06,TCGAGAATTTTCCGCAATGGACGAAAGTCTGACGGAGCGACGCCGCGTGGTTGATGAAGTGCTTAGTCATGTAAAAACCTTTTATGAGGGAAAAAGTTTATTGATTGTACCTCATGAATAAGGGGTTGCTAAACTCGTGCCAGCAGCAGCGGTAATACGAGTGCCCCAAGCGTTATCCGGAATTATTGGGCGTAAAGGGTGAGTAGGTGGTTATATTAGTCTTGTGTTAAAGACCCCGGCTCAACCGGGG:0.072751):0.000137143,TCGAGAATTTTCCGCAATGGACGAAAGTCTGACGGAGCGACGCCGCGTGGTTGATGAAGTGCTTAGGCATGTAAAAACCTTTTATGAGGGAAAAAGTTTATTGATTGTACCTCATGAATAAGGGGTTGCTAAACTCGTGCCAGCAGCAGCGGTAATACGAGTGCCCCAAGCGTTATCCGGAATTATTGGGCGTAAAGGGTGAGTAGGTGGTTATATTAGTCTTGTGTTAAAGACCCCGGCTCAACCGGGG:0.0669758):0.000171875,TCGAGAATCTTCCGCAATGGACGAAAGTCTGACGGAGCGACGCCGCGTGGTTGATGAAGTGCTTAGGCATGTAAAAACCTTTTATGAGGGAAAAAGTTTATTGATTGTACCTCATGAATAAGGGGTTGCTAAACTCGTGCCAGCAGCAGCGGTAATACGAGTGCCCCAAGCGTTATCCGGAATTATTGGGCGTAAAGGGTGCGTAGGTGGTGGTATTAGTCTTATGTTAAAGCCTCCGGCTCAACCGGAG:0.0581436):0.00212161,TCGAGAATCTTCCGCAATGGACGAAAGTCTGACGGAGCGACGCCGCGTGGTTGATTAAGTGCTTAGGCATGTAAAAACCTTTTATGAGGGAAAAAGTTTATTGATTGTACCTCATGAATAAGGGGTTGCTAAACTCGTGCCAGCAGCAGCGGTAATACGAGTGCCCCAAGCGTTATCCGGAATTATTGGGCGTAAAGGGTGCGTAGGTGGTGGTATTAGTCTTGTGTTAAAGCCCCCGGCTCAACCGGGG:0.0634724):5.2656e-05,TCGAGAATCTTCCGCAATGGACGAAAGTCTGACGGAGCGACGCCGCGTGGTTGATGAAGTACTTAGGTATGTAAAAACCTTTTATGAGGGAAAAAGTTTATTGATTGTACCTCATGAATAAGGGGTTGCTAAACTCGTGCCAGCAGCAGCGGTAATACGAGTGCCCCAAGCGTTATCCGGAATTATTGGGCGTAAAGGGTGCGTAGGTGGTGGTATTAGTCTTGTGTTAAAGCCCCCGGCTCAACCGGGG:0.0573665):4.4079e-05,TCGAGAATCTTCCGCAATGGACGAAAGTCTGACGGAGCGACGCCGCGTGGTTGATGAAGTGCTTAGGCATGTAAAAACCTTTTATGAGGGAAAAAGTTTATTGATTGTACCTCATGAATAAGGGGTTGCTAAACTCGTGCCAGCAGCAGCGGTAATACGAGTGCCCCAAGCGTTATCCGGAATTATTGGGCGTAAAGGGTGCGTAGGTGGTGGTATTAGTCTTGTGTTAAAGCCCCCGGCTCAACCGGGG:0.0577402):0.000453039,TCGAGAATCTTCCGCAATGGGCGAAAGCCTGACGGAGCGACGTCGCGTGATCGATGAAGTCCTTTGGGATGTAAAGATCTTTTGTGAGGGAGAAAGTAATTGATAGTACCTCAAGAATAAGGGGTTGCTAAACTCGTGCCAGCAGCAGCGGTAATACGAGTGCCCCAAGCGTTATCCGGAATTATTGGGTGTAAAGGGTTCGTAGGTGGTCTTATTAGTCTTATGTTAAAGCCTGGAGCTTAACTCCAGA:0.0745553):0.000158403,TCGAGAATCTTCCGCAATGGGCGAAAGCCTGACGGAGCGACGTCGCGTGATCGATGAAGTCCTTTGGGATGTAAAGATCTTTTGTGAGGGAGAAAGTAATTGATAGTACCTCAAGAATAAGGGGTTGCTAAACTCGTGCCAGCAGCAGCGGTAATACGAGTGCCCCAAGCGTTATCCGGAATTATTGGGTGTAAAGGGTTCGTAGATGGTCTTATTAGTCTTATGTTAAAGCCTGGAGCTTAACTCCAGA:0.0802657):0.00139541,TCGAGAATCTTCCACAATGGACGAAAGTCTGATGGAGCGACGCCGCGTGATTGACGAAGTCCTTCGGGATGTAAAAATCTTTTATGAGCCAGAAAGTTATTGATCAGCTCATGAATAAGAGGTTGCTAAACTCGTGCCAGCAGCAGCGGTAATACGAGTACCTCAAGCGTTATCCGGAATCATTGGGCGTAAAGGGTGTGTAGGCGGTTTTGTTAGTCTTCTGTTAAAGCTTCGGGCTTAACCCGAAAAG:0.059111):0.000820797,TCGAGAATCTTCCGCAATGGGCGCAAGCCTGACGGAGCGATGTCGCGTGATTGATGAAGTCCTTCGGGATGTAAAGGTCTTTTATGAGGGAGAAAGTTATTGATAGTACCTCATGAATAAGGGGTTGCTAAACTCGTGCCAGCAGCAGCGGTAATACGAGTGCCCCAAGCGTTATCCGGAATTATTGGGCGTAAAGGGTGTGTAGGTGGTTCTGTTAGTCGAGTGTCAAATACCTGAGCTTAACTTGGGG:0.0649231):0.000286844,TCGAGAATCTTCCGCAATGGGCGCAAGCCTGACGGAGCGATGTCGCGTGATTGATGAAGTCCTTCGGGATGTAAAGGTCTTTTATGAGGGAGAAAGTTATTGATAGTACCTCATGAATAAGGGGTTGCTAAACTCGTGCCAGCAGCAGCGGTAATACGAGTGCCCCAAGCGTTATCCGGAATTATTGGGCATAAAGGGTGTGTAGGTGGTTCTGTTAGTCGAGTGTCAAATACCTGAGCTTAACTTGGGG:0.070303):0.00157662,TCGAGAATCTTCCGCAATGGGCGCAAGCCTGACGGAGCGATGTCGCGTGATTGATGAAGTCCTTCGGGATGTAAAGGTCTTTTATGAGGGAGAAAGTTATTGATAGTACCTCATGAATAAGGGGTTGCTAAACTCGTGCCAGCAGCAGCGGTAATACGAGTGCCCCAAGCGTTATCCGGAATTATTGGGTGTAAAGGGTGTGTAGGAGGTTGTATTAGTCGTATGTCAAAACTCTGGGCTTAACCTAGAA:0.0675972):0.000974769,TCGAGAATCTTCCGCAATGGACGCAAGTCTGACGGAGCGACGCCGCGTGATTGATGAAGTCCCTCTGGGACGTAAAGATCTTTTATGAGGGAGAAAGTTTATTGATAGTACCTCATGAATAAGGGGTTGCTAAACTCGTGCCAGCAGCAGCGGTAATACGAGTGCCCCGAGCGTTATCCGGAATTATTGGGCGTAAAGGGTGTGTAGGTGGTTGTGTTAGTCTTTTGTAAAATCTCCGGGCTCAACCCGG:0.0245406):0.00173824):0.00864147):0.0208139):0.0169956):0.00407787,TCGAGAATCTTCCACAATGGACGAAAGTCTGATGGAGCGACGCCGCGTGATGGATGAAGTACTTCGGTATGTAAACATCTTTCATGGGGGAAGAAGTTTTGACGGTACCCCATGAATAAGAGGTTGCTAAACTCGTGCCAGCAGCAGCGGTAATACGAGTGCCTCAAGCGTTATCCGGAATTACTGGGCGTAAAGGGTGTGTAGGCGGTCGTAATTAGTCTTTCGTTAAAGCCCCGGGCTTAACTCGGGA:0.0743786):0.000238543,TCGAGAATCTTCCACAATGGACGAAAGTCTGATGGAGCGACGCCGCGTGATGGATGAAGTACTTCGGTATGTAAACATCTTTTATGGGGGAAGAAGTTTTGACGGTACCCCATGAATAAGAGGTTGCTAAACTCGTGCCAGCAGCAGCGGTAATACGAGTGCCTCAAGCGTTATCCGGAATTACTGGGCGTAAAGGGTGTGTAGGCGGTCGTAATTAGTCTTTCGTTAAAGCCCCGGGCTTAACTCGGGA:0.0683892):0.00103863,TCGAGAATCTTCCGCAATGGGCGAAAGCCTGACGGAGCGACGTCGCGTGATTGATGAAGTCTTTCGGGATGTAAAGATCTTTTATGTGGGAGAAAGTTATTGATAGTACCACATGAATAAGGGGTTGCTAAACTCGTGCCAGCAGCAGCGGTAATACGAGTGCCCCAAGCGTTATCCGGAATTATTGGGTGTAAAGGGTGTGTAGGCGGTTTTGTTAGTCGTGTGTCAAAGCTCTGGGCTTAACCCAGAA:0.0550899):0.00203158,TCGAGAATCTTCCACAATGGGCGCAAGCCTGATGGAGCGACGTCGCGTGATTGATGAAGTCTTTCGGGATGTAAAGGTCTTCTATGAGGGAGAAAGTTATTGATAGTACCTCATGAATAAGGGGTTGCTAAACTCGTGCCAGCAGCAGCGGTAATACGAGTGCCCCAAGCGTTATCCGGAATTATTGGGTGTAAAGGGTGTGTAGGTGGTCTTGTTAGTCGAGTGTTAAAACTCTGGGCTTAACCCAGAA:0.0682279):0.00144822,TCGAGAATCTTCCACAATGGACGAAAGTCTGATGGAGCGACGCCGCGTGATCGATGAAGTTCTTCGGAATGTAAAGATCTTTTATGAGGGAGAAAGTTATTGATAGTACCTCATGAATAAGGAGTTGCTAAACTCGTGCCAGCAGCAGCGGTAATACGAGTGCTCCAAGCGTTATCCGGAATTACTGGGCGTAAAGGGTGTGTAGGTGGTTATATTAGTCTCTTGTCAAAGCTCCCGGCTTAACCGGGAA:0.0520102):2.0888e-05,TCGAGAATCTTCCACAATGGACGAAAGTCTGATGGAGCGACGCCGCGTGATCGATGAAGTTCTTCGGAATGTAAAGATCTTTTATGAGGGAGAAAGTTATTGATAGTACCTCATGAATAAGGAGTTGCTAAACTCGTGCCAGCAGCAGCGGTAATACGAGTGCTCCAAGCGTTATCCGGAATTACTGGGCGTAAAGGGTGTTTAGGTGGTTATATTAGTCTCTTGTCAAAGCTCCCGGCTTAACCGGGAA:0.0574282):0.0,TCGAGAATCTTCCACAATGGACGAAAGTCTGATGGAGCGACGCCGCGTGATCGATGAAGTTCTTCGGAATGTAAAGATCTTTTATGAGGGAGAAAGTTATTGATAGTACCTCATGAATAAGGAGTTGCTAAACTCGTGCCAGCAGCAGCGGTAATACGAGTGCTCCAAGCGTTATCCGGAATTACTGGGCGTAAAGGGTGTGTATGTGGTTATATTAGTCTCTTGTCAAAGCTCCCGGCTTAACCGGGAA:0.0574282):3.6e-08,TCGAGAATCTTCCACAATGGACGAAAGTCTGATGGAGCGACGCCGCTTGATCGATGAAGTTCTTCGGAATGTAAAGATCTTTTATGAGGGAGAAAGTTATTGATAGTACCTCATGAATAAGGAGTTGCTAAACTCGTGCCAGCAGCAGCGGTAATACGAGTGCTCCAAGCGTTATCCGGAATTACTGGGCGTAAAGGGTGTGTAGGTGGTTATATTAGTCTCTTGTCAAAGCTCCCGGCTTAACCGGGAA:0.0574363):1.02e-07,TCGAGAATCTTCCACAATGGACGAAAGTCTGATGGAGCGACGCCGCGTGATCGATGAAGTTCTTCGGAATGTAAAGATCTTTTATGAGGGAGAAAGTTATTGATAGTACCTCATGAATAAGGAGTTGCTAAACTCGTGCCAGCAGCAGCGGTAATACGAGTGCTCCAAGCGTTATCCGGAATTACTGGGCGTAAAGGGTGTGTAGGTTGTTATATTAGTCTCTTGTCAAAGCTCCCGGCTTAACCGGGAA:0.0576809):1.126e-06,TCGATAATCTTCCACAATGGACGAAAGTCTGATGGAGCGACGCCGCGTGATCGATGAAGTTCTTCGGAATGTAAAGATCTTTTATGAGGGAGAAAGTTATTGATAGTACCTCATGAATAAGGAGTTGCTAAACTCGTGCCAGCAGCAGCGGTAATACGAGTGCTCCAAGCGTTATCCGGAATTACTGGGCGTAAAGGGTGTGTAGGTGGTTATATTAGTCTCTTGTCAAAGCTCCCGGCTTAACCGGGAA:0.0577404):0.000302678,TCGAGAATTTTCCACAATGGACGAAAGTCTGATGGAGCGACGCCGCGTGGTTGATGAAGTACTTAGGTATGTAAAAACCTTTTATGAGGGAAAAAGTTTATTGATTGTACCTCATGAATAAGGGGTTGCTAAACTCGTGCCAGCAGCAGCGGTAATACGAGTGCCCCAAGCGTTATCCGGAATTATTGGGCGTAAAGGGTGAGTAGGTGGTTATATTAGTCTTTTGTTAAAGCTCTCGGCTCAACCGGGA:0.064976):0.00477272):0.0153785,TCGAGAATCTTCCACAATGGACGAAAGTCTGATGGAGCGACGCCGCGTGATGGATGAAGTCCCTCGGGACGTAAACATCTTTTATGGATGAAGAAATTATTGACATTAGTCCATGAATAAGAGGTTGCTAAACTCGTGCCAGCAGCAGCGGTAATACGAGTGCCTCAAGCGTTATCCGGAATTATTGGGTGTAAATGGTGTGTAGGCGGCGTTATTAGTCTCTTGTTAAATATGGCAGCTTAACTGTCAA:0.112042):7.6699e-05,TCGAGAATCTTCCACAATGGACGAAAGTCTGATGGAGCGACGCCGCGTGATGGATGAAGTCCCTCGGGACGTAAACATCTTTTATGGATGAAGAAATTATTGACATTAGTCCATGAATAAGAGGTTGCTAAACTCGTGCCAGCAGCAGCGGTAATACGAGTGCCTCAAGCGTTATCCGGAATTATTGGGTGTAAAGGGTGTGTAGGCGGCGTTATTAGTCTCTTGTTAAATATGGCAGCTTAACTGTCAA:0.105874):0.0033714,TCAAGAACCTTCCACAATGGGCGAAAGCCTGATGGAGCGACGTCGCGTGATGGATGAAGCACCTCGGTGCGTAAACATCTTTTGTAGGGGAAGAAGATCCGCAAGGATTATGACGGTACCCTAAGAATAAGGGGTTGCTAAACTCGTGCCAGCAGCAGCGGTAATACGAGTGCCCCAAGCGTTATCCGGAATTACTGGGTGTAAAGGGTGTGTAGGCGGTCTGGTTAGTCGTTCGTTAAAGCTCCCGGCT:0.0891238):0.0119487,(((702448:0.0713805,259778:0.0802562):0.0355711,4386728:0.102043)0.164:0.0157324,(202528:0.102881,4350647:0.0605378):0.0143559):0.0252561):0.011222):0.0242609,(566726:0.159989,((((593484:0.100261,TCGAGAATCTTCCACAATGGGCGAAAGCCTGATGGAGCGACACCGCGTGACCGATGAAGCCTTTCGGGGTGTAAAAGTCTTTTATGAGGGATGACAATAGCGACAGTACCTCATGAATAAGGGGCTGCTAATCACGTGCCAGCAGCAGCGGTAATACGTGAGCCCCAAGCGTTATCCGGAATTACTGGGCGTAAAGAGTGCGTAGGTTGTCGTATTAGTCTTCTGTTTAATCCATCGGCTCAACCGGTGA:0.0825551):0.045803,TCGAGAATCTTCCACAATGGGCGAAAGCCTGATGGAGCGACGCCGCGTGAAGGATGAAGTCCCTCGGGACGTAAACTTCTTTTGTAGAGGAAGAAACCGGTTGACCGGTGTGACTGTACTCTAAGAATAAGGGGTTGCTAAACTCGTGCCAGCAGCAGCGGTAATACGGGTACCCCAAGCGTTATCCGGAATTACTGGGCATAAAGGGTGCGTAGGCGGTCTTAGTTAGTCTTCTGTGAAAACTCCCGGC:0.0540136):0.0118806,((150671:0.0353113,TCGAGAATATTCGACAATGGGCGAAAGCCTGATCGAGCGACGCCGCGTGCAGGATGAAGTGCTTCGGTATGTAAACTGCTTTTGTGAACCAGAAAGTTTATTGATCGGTTCAAGAATAAGAGGTTGCTAAACTCGTGCCAGCAGCAGCGGTAATACGAGTGCCTCGAGCGTTATCCGGAATCATTGGGCGTAAAGGGTGTGCAGGCGGTCTGATTAGTCTTTTGTTAAATTCTTCGGCTTAACCGGGGAC:0.0302301):0.04959,ACGAGAATATTCGACAATGGGCGAAAGCCTGATCGAGCGACGCCGCGTGGTAGATGAAGTTCTTCGGGATGTAAATACCTTTTATAGGGGAGGAAGTTTATTGACGTTACCCTATGAATAAGAGGTTGCTAAACTCGTGCCAGCAGCAGCGGTAATACGAGTGCCTCAAGCGTTATCCGGAATCATTGGGCGTAAAGGGTGTGTAGGTGGTCACATTAGTCTCTTGTTAAATTCTTCGGCTTAACCGGGG:0.0263623):0.0277646):5.34542e-06,TCGAGAATTTTCCGCAATGGGCGAAAGCCTGACGGAGCGACGCCGCGTGAAGGATGAAGTTCTTCGGAACGTAAACTTCTTTTGCCAGGGACGAAATTATTGACGGTACCTGGAGAATAAGAGGTTGCTAAACTCGTGCCAGCAGCAGCGGTAATACGAGTGCCTCAAGCGTTATCCGGAATCATTGGGCGTAAAGGGTGTGTAGGCGGTTTTGTTAGTCTCCTGTAAAATCTCTCGGCTCAACCGAGAG:0.062102):0.0437843):0.0478412):0.0115632)0.631:0.0297294)'c__ZB2':0.0172888):0.0162107,((687345:0.0373926,(246023:0.0101501,242956:0.000766845):0.0201037):0.159414,((237144:0.0231878,3218995:0.0332142):0.0551678,(213358:0.103234,(((((((((3407358:0.0450752,ACGAGAATATTCGACAATGCACTAAAGTGTGATCGAGCGATGCCGCGTGCGGGATGAAGGGCTTCGGCCTGTAAACCGCTTTTGTCAGGGAAGAATTTTGACGGTACCTGAAGAATAAGGGGTTGCTAACCTCGTGCCAGCAGCAGCGGTAATACGAGGACCCCGAGCGTTATCCGGAATAACTGGGCGTAAAGCGTGAGCAGCCGGTTTTGCTAGTCTGATGTTAAATCTCGAGGCCCAACTTCGAGAC:0.0902891):0.00047563,TCGAGAATATTCGACAATGGGCGAAAGCCTGATCGAGCGACGCCGCGTGCAGGATGAAGGACTTTGGTCTGTAAACTGCTTTTTGTGGGGAAAAAACAAATGATGGTACCCATAGAATAAGGGGTTGCTAACCTCGTGCCAGCAGCCGCGGTAATACGAGGGCCCCGAGCGTTATCCGGATTTATTGGGCGTAAAGAGCGAGTAGGCGGTCTTGTAAGTTTCGTGTCAAATACCGGGGCTCAACCTCGGA:0.117183):0.00368793,ACGAGAATATTCGACAATGGGCGAAAGCCTGATCGAGGGATGCCGCGTGTGGGAAGAAGGGCTTCGGCCTGTAAACCACTTTTGTATGGGAAGAACTTTGACGGTACCATAAGAATAAGGGGTTGCTAACCTCGTGCCAGCAGCAGCGGTAATACGAGGACCCCAAGCGTTATCCGAAATTACTGGGCGTAAAGCGTGAGCAGCCGGTTTTACTAGTCTTATGTTAAATCTCACTGCTCAACGGTGAGAC:0.0868179):2.2728e-05,ACGAGAATATTCGACAATGGGCGAAAGCCTGATCGAGGGATGCCGCGTGTGGGAAGAAGGGCTTCGGCCTGTAAACCACTTTTGTATGGTAAGAACTTTGACGGTACCATAAGAATAAGGGGTTGCTAACCTCGTGCCAGCAGCAGCGGTAATACGAGGACCCCAAGCGTTATCCGGAATTACTGGGCGTAAAGCGTGAGCAGCCGGTTTTACTAGTCTTATGTTAAATCTCACTGCTCAACGGTGAGAC:0.0872756):1.1906e-05,ACGAGAATATTCGACAATGGGCGAAAGCCTGATCGAGGGATGCCGCGTGTGGGAAGAAGGGCTTCGGCCTGTAAACCACTTTTGTATGGGAAGAACTTTGACGGTACCATAAGAATAAGGGGTTGCTAACCTCGTGCCAGCAGCAGCGGTAATACGAGGACCCCAAGCGTTATCCGGAATTACTGGGCGTAAAGCGTGAGCAGCCGGTTTTACTAGTCTTATGTTAAATCTCACTGCTCAACGGTGAGAC:0.0806073):0.00486286,TCGAGAATATTCGACAATGGGCGAAAGCCTGATCGAGCGACGCCGCGTGCAGGAAGAAGGGCTTCGGCCTGTAAACTGCTTTTGCGTGGGAAGAACTTTGACGGTACCACGAGAATAAGGGGTTGCTAACCTCGTGCCAGCAGCAGCGGTAATACGAGGACCCCGAGCGTTATCCGGAATTACTGGGCGTAAAGCGTGAACAGCCGGTTTTGCTAGTCTCATGTTAAATCTTATTGCTCAACGATAAGAC:0.0406049):0.00108125,TCGAGAATATTCGACAATGGGCGAAAGCCTGATCGAGCGACGCCGCGTGCAGGAAGAAGGAGCTTTGCTCTGTAAACTGCTTTTGCGTGGGAAGAACTTTGACGGTACCACGAGAATAAGGGGTTGCTAACCTCGTGCCAGCAGCAGCGGTAATACGAGGACCCCGAGCGTTATCCGGAATTACTGGGCGTAAAACGTGAGCAGCCGGTTTTGCTAGTCTGATGTTAAATCTCATTGCTCAACGATGAGA:0.0428043):9.2678e-05,TCGAGAATATTCGACAATGGGCGAAAGCCTGATCGAGCGACGCCGCGTGCAGGAAGAAGGAGCTTTGCTCTGTAAACTGCTTTTGCGTGGGAAGAACTTTGACGGTACCACGAGAATAAGGGGTTGCTAACCTCGTGCCAGCAGCAGAGGTAATACGAGGACCCCGAGCGTTATCCGGAATTACTGGGCGTAAAACGTGAGCAGCCGGTTTTGCTAGTCTGATGTTAAATCTCATTGCTCAACGATGAGA:0.0488384):0.0180564,((328135:0.0487027,TCGAGAATATTCGACAATGGGCGAAAGCCTGATCGAGCGACGCCGCGTGCGGGAAGAAGGCCTTCGGGTCGTAAACCGCTTTTGCGTGGGAAAAATTTTGATGGTACCACGAGAATAAGGGGTTGCTAACTCTGTGCCAGCAGCAGCGGTAATACAGAGACCCCAAGCGTTATCCGGAATTACTGGGCGTAAAGAGCGAGTAGCCGGTTGTATTAGTCTTACGTTAAATCCCAAGGCTTAACTTTGGGAC:0.0352786):0.0172625,(739996:0.0544646,(1663001:0.040351,(955033:0.0393182,((4477135:0.00820303,TCGAGAATATTCCACAATGGGCGAAAGCCTGATGGAGCGACGCCGCGTGCGGGAAGAAGGCCTTCGGGTCGTAAACCGCTTTTGCGTGGGACGAATTTTGACGGTACCACGAGAATAAGGGGTTGCTAACTCTGTGCCAGCAGCAGCGGTAATACAGAGACCCCAAGCATTATCCGGAATTACTGGGCGTAAAGCGCGAGCAGCCGGTCGTATTAGTCTGATGTCAAACCATGGGGCCCAACCCCATGCC:0.0109874):0.00442049,TCGAGAATATTCGACAATGGGCGAAAGCCTGATCGAGCGACGCCGCGTGCGGGAAGAAGGCCTTCGGGTCGTAAACCGCTTTTGCGTGGGAAGAATTTTGACGGTACCACGAGAATAAGGGGTTGCTAACTCTGTGCCAGCAGCAGCGGTAATACAGAGACCCCGAGCATTATCCGGAATTACTGGGCGTAAAGCGAAAGTCACCGGTCGTGTTAGTCTGATGTTAAATCATGGGGCCCAACTTCATGTC:0.0291009):0.0162234):0.0289559):0.0172998):0.0137014):0.0256309):0.0368494):0.0393632):0.0568149)'c__Mb-NB09':0.0280459):0.0215114):0.00325643,GCGAGAATATTCGACAATGGACGAAAGTCTGATCGAGCGACGCCGCGTGTACGATGAAGTTTTTCGGAATGTAAAGTACTTTTATGTGGGAAGAACGTTGACGGTACCACATGAATAAGGGGTTGCTAACTCTGTGCCAGCAGCAGCGGTAATACAGAGACCCCAAGCGTTATCCGGAATTATTGGGCGTAAAGGGTGAGTAGGTGGTTTTATTAGTCATTTGTTAAAGTTCTAGGGCTCAACCCTAGAT:0.11268):0.013472,((203151:0.0778111,(((614329:0.0386186,(3399394:0.00408601,4445946:0.00944949):0.0217074):0.0163748,((605428:0.00367891,697229:0.00829192):0.0311538,(2089884:0.023832,(243042:0.0284511,4415773:0.0215731):0.0126109):0.0106938):0.00755348):0.00558476,(569112:0.0270375,(3332446:0.0442876,3751796:0.0221635):0.0143179):0.010799):0.0241075):0.0975162,(((4448594:0.0615365,((820981:0.0337412,(818479:0.0148965,TCGAGAATATTCCACAATGGACGAAAGTCTGATGGAGCGACGCCGCGTGCGGGATGAAGGTCTTCGGATCGTAAACCGCTTTTCTACGGGAAGAACTATGGTGACTGTACCGTAGGAATAAGAGGTTACTAACTCTGTGCCAGCAGTAGCGGTAATACAGAGACCTCAAGCGTTATCCGGATTTATTGGGCGTAAAGGGCAGGTAGGCGGGTATGTTAGTCGAACGTCAAATCTCGGGGCTCAACCCCGA:0.0283118):0.0201054):0.0159432,TCGAGAATATTCCACAATGGACGAAAGTCTGATGGAGCGACGCCGCGTGCGGGATGAAGGTCTTAGGATTGTAAACCGCTTTTTTCAGGGAGCAATTTCGATGAGAGTACCTGAAGAATAAGAGGTTACTAACTCTGTGCCAGCAGTAGCGGTAATACATAGACCTCAAGCGTTATCCGGATTTATTGGGCGTAAAGCGTAGGTAGGTTGTCTAGTTAGTCGGATGTCAAAGCTCGGGGCTCAACCCCGA:0.0791905):0.0110786):0.0449455,((3337473:0.0327634,3733463:0.0239613):0.0726664,(112352:0.0859442,((751608:0.0117645,(4296608:0.00284521,4332797:0.00363882):0.00401827):0.0461593,(774303:0.0433743,(1130982:0.0535033,TCGAGAATAATTGTCAATGCGCGAAAGCGTGAACATGCGATGCCGCGTGCAGGATGAAGGCTTTCGGGTCGTAAACTGCTTTTATATGGGAAGAACTACGGTGACGGTACCATATGAATAAGAGGTTACTAACTCTGTGCCAGCAGTAGCGGTAATACAGAGACCTCAAGCGTTATCCGGATTTATTGGGCGTAAAGCGTGCGTAGGCGGGCATATTAGTCAGATGTCAAATCCTTCGACTCAATCGAAG:0.0792676):0.0279663):0.0241832):0.021817):0.014031):0.00850286):0.028715,((((((((((((((((((613703:0.0924131,GCGAGAATATTCGACAATGGACGAAAGTCTGATCGAGCGACGCCGCGTGTACGATGAAGTATTTCGGTATGTAAAGTACTTTTATTAGGGAAGAACGTTGACGGTACCTAATGAATAAGGGGTTGCTAACTCTGTGCCAGCAGCAGCGGTAATACAGAGACCCCAAGCGTTATCCGGAATCATTGGGCGTAAAGGGTGAGTAGGTGGTATTGTTAGTCGAGTTTTAAAGATAGTGGGCTCAACCCATTGT:0.155291):0.0036464,GCGAGAATATTCGACAATGGACGAAAGTCTGATCGAGCGACGCCGCGTGTACGATGAAGTTTTTCGGAATGTAAAGTACTTTCATGAGGGAAGAACGTTGACGGTACCTCATGAATAAGTGGTTGCTAACTCTGTGCCAGCAGCAGCGGTAATACAGAGACCACAAGCGTTATCCGGAATTATTGGGCGTAAAGGGTGAGTAGGTGGTATTGTTAGTCGAGTTTGAAAGATCGTGGGCTCAACCATGATA:0.170911):0.00085892,GCGAGAATATTCGACAATGGACGAAAGTCTGATCGAGCGACGCCGCGTGTACGATGAAGTTTTTCGGAATGTAAAGTACTTTTATGAGGGAAGAACGTTGACGGTACCTCATGAATAAGTGGTTGCTAACTCTGTGCCAGCAGCAGCGGTAATACAGAGACCACAAGCGTTATCCGGAATTATTGGGCGTAAAGGGTGAGTAGGTGGTATTGTTAGTCGAGTTTGAAAGATCGTGGGCTCAACCCATTAT:0.159809):9.37e-06,GCGAGAATATTCGACAATGGACGAAAGTCTGATCGAGCGACGCCGCGTGTACGATGAAGTTTTTCGGAATGTAAAGTACTTTTATGAGGGAAGAACGTTGACGGTACCTCATGAATAAGTGGTTGCTAACTCTGTGCCAGCAGCAGCGGTAATACAGAGACCACAAGCGTTATCCGGAATTATTGGGCGTAAAGGGTGAGTAGGTGGTATTGTTAGTCGAGTTTGAAAGATCGTGGGCTAAACCCATGAT:0.168291):0.0011586,GCGAGAATATTCGACAATGGACGAAAGTCTGATCGAGCGACGCCGCGTGTACGATGAAGTTTTTCGGAATGTAAAGTACTTTTATGAGGGAAGAACGTTGACGGTACCTCATGAATAAGTGGTTGCTAACTCTGTGCCAGCAGCAGCGGTAATACAGAGACCACAAGCGTTATCCGGAATTATTGGGCGTAAAGGGTGAGTAGGTGGTATTGTAGTCGAGTTTGAAAGATCGTGGGCTTAACCCATGATA:0.16969):6.026e-06,GCGAGAATATTCGACAATGGACGAAAGTCTGATCGAGCGACGCCGCGTGTACGATGAAGTTTTTCGGAATGTAAAGTACTTTTATGAGGGAAGAACGTTGACGGTACCTCATGAATAAGTGGTTGCTAACTCTGTGCCAGCAGCAGCGGTAATACAGAGACCACAAGCGTTATCCGGAATTATTGGGCGTAAAGGGTGAGTAGGTGGTATTGTTAGTCGAGTTTGAAAGATCGTGGGCTTAACCCATGAT:0.16665):9.58e-06,GCGAGAATATTCGACAATGGACGAAAGTCTGATCGAGCGACGCCGCGTGTACGATGAAGTTTTTCGGAATGTAAAGTACTTTTATGAGGGAATAACGTTGACGGTACCTCATGAATAAGTGGTTGCTAACTCTGTGCCAGCAGCAGCGGTAATACAGAGACCACAAGCGTTATCCGGAATTATTGGGCGTAAAGGGTGAGTAGGTGGTATTGTTAGTCGAGTTTGAAAGATCGTGGGCTTAACCCATGAT:0.174588):4.133e-05,GCGAGAATATTCGACAATGGACGAAAGTCTGATCGAGCGACGCCGCGTGTACGATGAAGTTTTTCGGAATGTAAAGTACTTTTATGAGGGAAGAACGTTGACGGTACCTCATGAATAAGTGGTTGCTAACTCTGTGCCAGCAGCAGCGGTAATACAGAGACCACAAGCGTTATCCGGAATTATTGGGCGTAAAGGGTGAGTAGGTGGTATTGTTAGTCGAGTTTGAAAGATCGTGGGCTCAACCCATGAT:0.160321):2.184e-05,GCGAGAATATTCGACAATGGACGAAAGTCTGATCGAGCGACGCCGCGTGTACGATGAAGTTTTTCGGAATGTAAAGTACTTTTATGAGGGAAGAACGTTGACGGTACCTCATGAATAAGTGGTTGCTAACTCTGTGCCAGCAGCAGCGGTAATACAGAGACCACAAGCGTTATCCGTAATTATTGGGCGTAAAGGGTGAGTAGGTGGTATTGTTAGTCGAGTTTGAAAGATCGTGGGCTCAACCCATGAT:0.168207):5.3495e-05,GCGAGAATATTCGACAATGGACGAAAGTCTGATCGAGCGACGCCGCGTGTACGATGAAGTTTTTCGGAATGTAAAGTACTTTTATGAGGGAAGAACGTTGACGGTACCTCATGAATAAGTGGTTGCTAACTCTGTACCAGCAGCAGCGGTAATACAGAGACCACAAGCGTTATCCGGAATTATTGGGCGTAAAGGGTGAGTAGGTGGTATTGTTAGTCGAGTTTGAAAGATCGTGGGCTCAACCCATGAT:0.167447):2.235e-06,GCGAGAATATTCGACAATGGACGAAAGTCTGATCGAGCGACGCCGAGTGTACGATGAAGTTTTTCGGAATGTAAAGTACTTTTATGAGGGAAGAACGTTGACGGTACCTCATGAATAAGTGGTTGCTAACTCTGTGCCAGCAGCAGCGGTAATACAGAGACCACAAGCGTTATCCGGAATTATTGGGCGTAAAGGGTGAGTAGGTGGTATTGTTAGTCGAGTTTGAAAGATCGTGGGCTCAACCCATGAT:0.167691):2.734e-06,GCGAGAATATTCGACAATGGACGAAAGTCTGATCGAGCGACGCCGCGTGTACGATGAAGTTTTTCGGAATGTAAAGTACTTTTATGAGGGAAGAACGTTGACGGTACCTCATGAATAAGTGGTTGCTAACTCTGTGCCAGCATCAGCGGTAATACAGAGACCACAAGCGTTATCCGGAATTATTGGGCGTAAAGGGTGAGTAGGTGGTATTGTTAGTCGAGTTTGAAAGATCGTGGGCTCAACCCATGAT:0.167527):1.192e-06,GCGAGAATATTCGAAAATGGACGAAAGTCTGATCGAGCGACGCCGCGTGTACGATGAAGTTTTTCGGAATGTAAAGTACTTTTATGAGGGAAGAACGTTGACGGTACCTCATGAATAAGTGGTTGCTAACTCTGTGCCAGCAGCAGCGGTAATACAGAGACCACAAGCGTTATCCGGAATTATTGGGCGTAAAGGGTGAGTAGGTGGTATTGTTAGTCGAGTTTGAAAGATCGTGGGCTCAACCCATGAT:0.167583):5.849e-06,AGAATATTCGACAATGGACGAAAGTCTGATCGAGCGACGCCGCGTGTACGATGAAGTTTTTCGGAATGTAAAGTACTTTTATGAGGGAAGAACGTTGACGGTACCTCATGAATAAGTGGTTGCTAACTCTGTGCCAGCAGCAGCGGTAATACAGAGACCACAAGCGTTATCCGGAATTATTGGGCGTAAAGGGTGAGTAGGTGGTATTGTTAGTCGGGTTTAAAAGACTGTGGGCTCAACCCATGGTAGG:0.162505):4.2765e-05,GCGAGAATATTCGACAATGGACGAAAGTCTGATCGAGCGACGCCGCGTGTACGATGAAGTTTTTCGGAATGTAAAGTACTTTTATGAGGGAAGAACGTTGACGGTACCTCATGAATAAGTGGTTGCTAACTCTGTGCCAGTAGCAGCGGTAATACAGAGACCACAAGCGTTATCTGGAATTATTGGGCGTAAAGGGTGAGTAGGTGGTATTGTTAGTCGAGTTTGAAAGATCGTGGGCTCAACCCATGAT:0.17462):5.236e-05,CCGAGAATATTCGACAATGGACGAAAGTCTGATCGAGCGACGCCGCGTGTACGATGAAGTTTTTCGGAATGTAAAGTACTTTTATGAGGGAAGAACGTTGACGGTACCTCATGAATAAGTGGTTGCTAACTCTGTGCCAGCAGCAGCGGTAATACAGAGACCACAAGCGTTATCCGGAATTATTGGGCGTAAAGGGTGAGTAGGTGGTATTGTTAGTCGGGTTTAAAAGACTGTGGGCTCAACCCATGGT:0.152511):2.754e-05,CCGAGAATATTCGACAATGGACGAAAGTCTGATCGAGCGACGCCGCGTGTACGATGAAGTTTTTCGGAATGTAAAGTACTTTTATGAGTGAAGAACGTTGACGGTACCTCATGAATAAGTGGTTGCTAACTCTGTGCCAGCAGCAGCGGTAATACAGAGACCACAAGCGTTATCCGGAATTATTGGGCGTAAAGGGTGAGTAGGTGGTATTGTTAGTCGGGTTTAAAAGACTGTGGGCTCAACCCATGGT:0.160218):0.0165435,644336:0.087742):0.0162565):0.0266264):0.0240349):0.0119986):0.0303961):0.0198393):0.00890952,(833480:0.12183,(788933:0.11461,(209664:0.0970655,(265484:0.0586119,4457249:0.0332955):0.0305986):0.0294577):0.063687):0.0479415):0.00951813,252873:0.213767)'p__OD1':0.0167633):0.0107273,(((278436:0.162789,TAAAGAATCTTCCGCAATGGGCGAAAGCCTGACGGAGCGACACCGCGTGCAGGATGACGGCCTTCGGGTTGTAAACTGCTTTTTTGGGGGAATAATTTTGAATCAACCCCAAGAATCAGCACCGGCTAATCACGTGCCAGCAGCCGCGGTAATGCGTGAGGTGCAAACATTACCCGGATTCATTGGGCGTAAAGAGTCCGTAGGTGGCAAGGTAAGTCAGATGTTAAATCTTGAGGCTCAACTTCAAGTC:0.214666):0.0801209,(539222:0.191708,((((((143299:0.0518981,4381899:0.0868476):0.0756114,4431350:0.137115):0.0171215,150741:0.0989474):0.0299968,(199875:0.0940115,((4391681:0.0729384,(3740300:0.0226907,4305218:0.0373227):0.0173622):0.0605293,(3411374:0.138174,3759992:0.0770093):0.0142147):0.0206899):0.0219355):0.00980015,(((670970:0.116517,1119197:0.098063):0.0261755,4215053:0.130653)0.354:0.0196874,(151438:0.0931887,(((((67029:0.036487,TTGGGAATTTTGCACAATGGAGGCAACTCTGATGCAGCAACGCTGCGTGAAGGATGAAGGTCTTCGGATCGTAAACTTCTTTTATCTGGGAATAATCTTGAAGGTACCAGATGAATAAGCACCGGCTAACTACGTGCCAGCAGCCGCGGTAATACGTAGGGTGAAAACGTTATCCGGATTTATTGGGCGTAAAGAGCTCGTAGGTGGTTTTAAAAGTTGAGTATTAAATCTTTCGGCTCAACCGGAAAAC:0.0365905):0.00928706,((((694048:0.0251464,4311834:0.0451078):0.00901888,TGGGGAATTATGAACAATGGGCGAAAGCCTGATGCTGCAACGCTGCGTGAAGGATGAAGGTTTTCGGATCGTAAACTTCTTTTATCTGGGAATAATCATGAAGGTACCAGATGAATAAGCACCGGCTAACTACGTGCCAGCAGCCGCGGTAATACGTAGGGTGCAAACGTTACCCGGATTCACTGGGCGTAAAGAGTTCGTAGGTGGTTTTGTAAGTTGGATATTAAATATCTCGGCTCAACCGAGAGAA:0.0887985):0.00364733,4447856:0.0391321):0.00776283,TTGGGAATTTTGCACAATGGAGGAAACTCTGATGCAGCAACACTGCGTGAAGGATGAAGGTTTTCGGATCGTAAACTTCTTTTATCTGGGAATAATCTTGAAGGTACCAGATGAATAAGCACCGGCTAACTACGTGCCAGCAGCCGCGGTAATACGTAGGGTGCAAACGTTATCCGGATTTATTGGGCGTAAAGAGCTCGTAGGTGGATTTGTAAGTTGGATATGAAATTCTTAGGCTCAACCTAAGAAC:0.0276365):0.00635792):0.0127312,((111520:0.00060398,4285595:0.00336702):0.0242306,TTGGGGATTTTGCACAATGGAGGAAACTCTGATGCAGCGACACAGCGTGAAGGAAGAAGGTTTTCGGATCGTAAACTTCTTTTAGCGGGGAGTAATCTTGAAAGTACCCGCTGAATAAGGACCGGCTAACTACGTGCCAGCAGCCGCGGTAATACGTAGGGTCCGAACGTTATCCGGAATTATTGGGCGTAAAGAGTTCGTAGGTGGTTTTGTAAGTTGGGTATTAAATCTATCGGCTTAACCGATAAAC:0.0657594):0.0256597):0.0459788,TTGGGGATTTTGCACAATGGACGAAAGTCTGATGCAGCGACACCGCGTGAAGGAAGACAGCTCTCGGGTTGTAAACTTCTTTTGTATAGGAATAATCTTGAAGGTACTATACGAATAAGGACCGGCTAACTACGTGCCAGCAGCCGCGGTAATACGTAGGGTCCAAACATTATCCGGATTTATTGGGCGTAAAGAGTGCGTAGGTGGTTTCTTAAGATTTAGCTTAAAGCTCCCGGCTCAACCGGGAAAA:0.147544):0.0415263,((343668:0.0504395,TGGGGAATTTTGCGCAATGGACGAAAGTCTGACGCAGCGACGCCGCGTGCGGGATGAAGGCTTTAGGGTTGTAAACCGCTTTTGCAAGGGAGTAATTTTTGAAAGTACCTTGCGAATAAGCACCGGCTAACTCCGTGCCAGCAGCCGCGGTAATACGGAGGGTGCAAACGTTGTCCGGAATCACTGGGCGTAAAGAGCATGTAGGTGGCCTTATAAGTGAACGATTAAAGACCAGCGCTTAACGTTGGGA:0.0835731):0.0626686,(737520:0.119403,4461437:0.0977831):0.0534272):0.0378254):0.0351129):0.0358973):0.0146463):0.0113408,(266622:0.157359,(((771929:0.0494045,732033:0.0391826):0.110624,(206404:0.124752,(209034:0.0239431,(216075:0.0506689,(1718973:0.0119727,1129412:0.0252077):0.0130107):0.0120914):0.0542887):0.0895774)0.31:0.0172208,107881:0.115558):0.0131826):0.0129144):0.0264573)0.166:0.0222735):0.0124384,((((2404302:0.134974,(236119:0.0402028,(301157:0.0253949,(142268:0.0169915,113245:0.0226774):0.00461815):0.011321):0.108745):0.0411049,(((593456:0.215354,(((754657:0.0648541,4337112:0.0589131):0.0871243,(1106363:0.0906945,(4366456:0.0132216,4433458:0.00973774):0.081231):0.0471584):0.0270778,(199983:0.112018,(311982:0.0880327,((747039:0.037627,ATCGGGAATTTTGCACAATGGACGAAAGTCTGATGCAGCGACACCGCGTGAAGGATGAAGGCCTTCGGGTTGTAAACTTCTGTGAATAGCACCGGCTAACTACGTGCCAGCAGCAGCGGTCATACGTAGGGTGCAAGCATTATTCGGATTTACTGGGCGTAAAGAGTTCTGTAGGCGGCAATATAAGTTCAGGGTTAAATCTTCCCGCTCAACGGGAAAACTGCTTTGAATACTGTATAGCTAGAGGCAC:0.141815):0.00795952,(4461429:0.0542723,(4354998:0.0104278,(2093501:0.0204745,4295900:0.0170862):0.0213422):0.0451655):0.0233063):0.0282974):0.0849081):0.0247013):0.0308729):0.0201564,3761685:0.166941):0.0288394,(((((4083687:0.118967,((2183857:0.0736313,708774:0.0500159):0.0401718,ATCAGGAATCTTGGACAATGGACGAAAGTCTGATCCAGCGACGCCGCGTGGAGGATGAAGGTCTTCGGATTGTAAACTCCTTTTATCAGAGAACAAAGTATGAGTATCTGATGAATAAGCGACTCCTAACTTCGTGCCAGCAGGAGCGGTGATACGAAGGTCGCAAGCGTTATCCGGAATTACTGGGCGTAAAGAGATGCGTAGGCTTTTGATCAAGTTGATTGTTAAATCTCTGGGCTTAACCCAGAAA:0.194253):0.0303625):0.0419128,155335:0.123347):0.0174227,((((1111925:0.0432844,(2183858:0.0519728,(199942:0.0421148,(1134530:0.0255362,1127945:0.0215906):0.0259509)0.642:0.00876632):0.0196661):0.0307585,(200206:0.0743753,(2275323:0.0698044,((1111848:0.0808568,(225006:0.0431886,2269127:0.0834466):0.0174206):0.0115622,((568329:0.037169,2047363:0.0396663):0.0665228,((203194:1e-06,200018:0.00790279):0.0198936,(201279:0.0165657,201121:0.000758009):0.03101):0.0246121):0.0204981):0.00943972)0.269:0.00684807):0.0102158):0.0315299,((203321:1e-06,201206:0.0133747):0.106321,(200668:0.0559257,(4483530:0.0881833,(4331948:0.043281,(202634:0.0202541,1043890:0.0311035):0.0101854):0.0347642):0.0133484):0.0280021):0.0280882):0.056655,((((200336:0.0523617,(4406270:0.0610023,200471:0.0771465):0.020911):0.00678176,((202406:0.0475204,(4413081:0.0219221,4438262:0.0378735):0.0463503):0.0468663,202471:0.0778888)0.515:0.0130711):0.0216623,(((206209:0.0517041,(4451940:0.0204745,4475738:0.0191225):0.0396298):0.0144105,((2183853:0.0113324,1112559:0.0170413):0.0379013,(201040:0.0295073,4479102:0.0275789):0.0456636):0.0142439):0.017658,((199790:0.00793988,4360496:0.0413755):0.0435907,(4320935:0.0903493,(278263:0.0475945,4370350:0.0615954):0.0151176):0.0231818):0.0131206):0.0171716):0.0695527,((((663899:0.0278613,(201382:0.013224,649500:0.014427):0.0200747):0.0434832,((200328:0.0398738,(806013:0.021168,201953:0.0382169):0.0262879):0.0089572,(200534:0.0447569,(799922:0.0118186,226284:0.0762402):0.0299847):0.00756981):0.00680483):0.0432658,235547:0.117326):0.0440643,(((4428632:0.0416573,(200237:0.034872,(4295797:0.0353133,(202429:0.0138181,201072:0.0174032):0.0124787):0.0153285):0.0150398):0.0259874,((4362971:0.0655112,4435975:0.06956):0.0281181,(4316629:0.00906375,4381081:1e-06):0.0374756):0.00811864):0.0854045,824190:0.136617):0.0285436):0.0349947):0.0215919)0.593:0.0242881)'c__OP11-4':0.02139,(((4439657:0.121137,(2224376:0.0616727,(274185:0.00196682,4296750:0.00313892):0.0518069):0.0766259):0.0272543,(((((4375601:0.0921208,(1125656:0.0332741,790498:0.0956283):0.0354912):0.0419418,TGAGGAATCTTCCGCAATGGGCGCAAGCCTGACGGAGCGACACCGCGTGGAGGACGACGGCCTTTTGGTTGTAAACTCCTTTTCTGGGGGAATAATTGATGAAGGTACCCCAGGAATAAGCACCGGCTAACTACGTGCCAGCAGCCGCGGTAATACGTAGGGTGCAAGCGTTATCCGGAATCATTGGGCGTAAAGAGTTCGTAGGCGGTTTGGTAAGTTTGTAGTTAAATCTGGTCGCTCAACGATCAAC:0.166307):0.0428845,((111795:0.0430607,((((4461431:0.0479901,(154361:0.0497628,((4423693:0.0128503,((((10567:0.00281584,((3601215:0.00169045,(672466:0.00634655,(141967:0.0078506,(510976:0.00598658,103467:0.00772853):0.00204934)0.577:0.00240411):0.00714604):0.00694074,10566:0.00449184):0.00165098):0.00521478,((271039:1e-06,1913124:0.00898567):0.0056708,2207036:0.0032408):0.00163037):0.00511894,282788:0.00240474):0.00444607,264265:0.00994779):0.00768548):0.0137223,(744935:0.00942993,(((18743:1e-06,643071:0.0370891):1e-06,4292437:1e-06):1e-06,4068652:0.0115646):0.00563716):0.00795156)'o__WCHB1-07':0.0411713):0.0154096):0.00705934,(4459594:0.0468317,630127:0.0723695):0.0147783):0.0074498,(114724:0.0642356,(156150:0.0249897,82162:0.0334969):0.0399551):0.0166572):0.01336,((250940:0.0341305,((340415:0.0138367,(82092:0.00602749,(4427394:0.0177726,81179:0.000770233):0.00371466):0.00582627):0.0140634,(80684:0.0270789,4397254:0.0172):0.0218634)'o__KD3-145':0.0194099):0.013027,155246:0.0216993):0.0238316):0.0375286):0.097748,(4340429:0.118138,(249835:0.0173589,(255767:0.0207418,252886:0.0138274):0.0112544):0.160579):0.0410199):0.0489409)'c__OP11-2':0.0272473,((((539771:0.0500883,103462:0.0699144):0.0524401,(((270990:0.0360649,(201939:0.0449244,(270060:0.0270235,(272920:0.00247238,740477:0.0753122):0.0344457):0.0180325):0.0157366)0.021:0.00942982,(680588:0.0586231,573671:0.0781866):0.0193577):0.0473015,((((154380:0.0600863,4310040:0.0304899):0.0703518,243779:0.13822):0.0185697,((274717:0.0547631,4358080:0.0555131):0.0450359,((260654:0.0557152,4461438:0.0514902):0.0524151,((((((639895:5.97474e-06,ACTGGGAATCTTGCGCAATGGACGAAAGTCTGACGCAGCGACGCCGCGTGTGGGAAGAAGGCCTTCGGGTCGTAAACCACTGTGGAAGGGGAATAAAAAAATGAAGGTACCCTTCTAGAAAGCACCTGCTAACTACGTGCCAGAAGCCTCGGTAATACGTAGGGTGCAAGCGTTATCCGGATTTATTGGGCGTAAAGCGTTCTGTAGGCGGTTCTGTAAGTATATGGTTAAAGGCTTTCGCTCAACGAAA:0.0423981):0.0122303,608861:0.00316883):0.00397203,((4331566:8.92945e-06,ACTGGGAATCTTGCGCAATGGACGAAAGTCTGACGCAGCGACGCCGCGTGTGGGATGAAGGCCTTCGGGTCGTAAACCACTGTGGAAGGGGAATAAAAAAATGAAGGTACCCTTCTAGAAAGCACCTGCTAACTACGTGCCAGAAGCCTCGGTAATACGTAGGGTGCAAGCGTTATCCGGATTTATTGGGCGTAAAGCGTTCTGTAGGCGGTTTTGTAAGTATGTGGTTAAAGGCTTCGGCTCAACCGAA:0.0254889):0.00456295,4415090:0.0174955):0.0062298):0.0400688,(202293:0.018422,(136645:0.0196751,1692228:0.010039):0.0176421):0.0164386):0.0979225,(((136414:0.0544947,2788505:0.0922787):0.0204082,(((569880:0.00452581,253554:0.00748898):0.0567233,(1109207:0.00891734,512272:0.0110392):0.0255178):0.0264377,((787383:0.0395884,3699314:0.0321326):0.0243604,(((129580:0.00758756,(3046947:1e-06,4366416:0.00892548):0.00528432):0.0279046,(519445:0.0153032,1145583:0.0256679):0.0234508):0.0724072,(512267:0.058896,243636:0.0746166):0.0133816):0.0241548):0.027851):0.0263714)'o__K2-4-19':0.0413998,(((3181267:0.0475759,612100:0.086642):0.0173504,(553457:0.0409857,((4433404:0.0183737,(274390:0.00241485,258996:0.0016011):0.0158671):0.00833482,(2655595:0.0166608,165344:0.0345688):0.00597206):0.0101423):0.029342):0.0234845,4304750:0.0533797):0.0544989):0.0181282)0.011:0.0244295,((((4387751:0.0770812,(((((((4310041:0.0565398,(2970300:0.000749964,4439851:0.00161029):0.0372698):0.0134414,(3105644:0.0736739,1025109:0.0462544):0.0263921):0.0154288,(988630:0.0662848,4380653:0.0487511):0.0216605):0.0109686,(2483361:0.0543749,(((((4369718:0.0570901,141726:0.0267992):0.0191789,(4423154:0.0519003,(4315532:0.0463606,ACCGGGAATTTTGCGCAATGGGCGAAAGCCTGACGCAGCGACACCGCGTGTGGGATGAAGGTCTTCGGATCGTAAACCACTGTGGCGAGGGAGGAATTTTGACAGTACCTCGCTAGAAAGAACCAGCTAACCACGTGCCAGAAGCTTCGGTAATACGTGGGGTGCAAGCGTTATCCGGATTTACTGGGCGTAAAGGGTCCGTCGGCGACTTGATAAGTTGCTTGTTTAAGCCTGAGGCTCAACTTCAGAT:0.0441928):0.0167322):0.0083988):0.0035738,(1075889:0.0450652,(4465424:0.0583852,(4298179:0.00990944,ACCGGGAATTTTGCGCAATGGGCGAAAGCCTGACGCAGCGACACCGCGTGCGGGATGAAGTACTTCGGTATGTAAACCGCTGTGGCGAGGGATGAATTTTGACAGTACCTCGCTAGAAAGCACTAGCTAACTACGTGCCAGAAGCTTCGGTAATACGTAGAGTGCGAGCGTTATCCGGATTTATTGGGCGTAAAGGGTCAGTCGGCGTCCTTTTAAGTTTCTTGTTTAAGCCTGGGGCTCAACTTCAGAC:0.0236119):0.0402049):0.00923141):0.0169548):0.0122986,(4338833:0.0510348,(69764:0.0108006,3913151:0.00834212):0.0450057):0.0223117):0.0142507,(((349462:0.035569,(3220676:0.0241955,814839:0.0303222):0.0125671):0.0331688,(3986703:0.0612287,(4459985:0.0707963,(2051558:0.000588068,4341548:0.00188253):0.0411715):0.0228541):0.0126239):0.015149,(872535:0.0393667,((767485:0.00720102,678345:0.00348957):0.0470334,(4311973:0.0205757,((819367:0.00306193,(563842:0.00425171,551878:0.0017242):0.0046075):0.00455327,(552093:0.00502158,823529:0.00489369):0.00512286):0.0254025):0.00826233):0.0202735):0.0325634):0.0188164):0.00828179):0.0127362):0.0106092,2901366:0.0597288)0.66:0.00779818,((1113814:0.073576,2940520:0.0584912):0.0199282,((513869:0.0743678,(4420045:0.0218088,(772190:0.0295887,(615085:0.0307691,(593853:0.0108465,(572433:0.00926845,1116472:0.00940814):0.00690135):0.0136941):0.00928963):0.00999075):0.0271565):0.00599953,((1026832:0.0370658,(((331590:0.0130801,1114687:0.0100802):0.0296036,((815738:0.0104631,ACTGGGAATCTTGCGCAATGGGCGAAAGCCTGACGCAGCGACACCGCGTGTGGGAAGAAGGCCTTCGGGTTGTAAACCACTGTGGCGAGGGATGACATCGACAGTACCTCGCTAGAAAGCACCTGCTAACCACGTGCCAGAAGCCTCGGTAATACGTGGGGTGCAAGCGTTATCCGGATTTACTGGGCGTAAAGCGTACCGTCGGCGTCTTAATAAGTCTTCCGTTTAAGCCTGGGGCTCAACTTCAGAC:0.0132996):0.0129848,694539:0.0370897):0.0541138):0.0112229,(1135443:0.0331918,(527873:0.0250891,4398175:0.0286128):0.0186473):0.00601534):0.0212789):0.00855651,4395819:0.0429991):0.0201667):0.0153907):0.0107467):0.0128253,((10560:0.0233622,(42849:0.00813995,((1142440:0.0160212,4377428:0.0214546):0.0159555,4402068:0.0150256):0.00290096):0.00128268):0.011601,(106667:0.00903193,(728940:0.0262585,(259108:0.0046142,820298:0.00560815):0.012772):0.0187351):0.0199669):0.0808764)'o__d153':0.0391453):0.0167754,141197:0.124505):0.0250742,((585286:0.0736203,314297:0.0426672):0.0188023,4282479:0.10752):0.0152334)0.249:0.015182,(824641:0.0762696,(4248763:0.0603823,(1139861:0.0531638,(252193:0.0409391,(1692225:0.0185306,(278812:0.0277297,(552809:0.00891435,2064212:0.0121494):0.0160126):0.00925342)0.281:0.0070138)0.356:0.00934661):0.0364259):0.0104701):0.0307732):0.0233254):0.0176456):0.0263065):0.0361432):0.0161493,((784476:0.034699,274891:0.0220952):0.0810784,(666023:0.070951,4479424:0.0451423):0.0760177):0.0212305):0.0139799):0.0138389):0.0227532,4479724:0.157022):0.0154689,275300:0.11452)'c__WCHB1-64':0.0237242):0.0126429,(202507:0.0784555,ACTGGGAATATTGCGCAATGGACGAAAGTCTGACGCAGCGACTCCGCGTGAAGGATGAAGGCCCTTGGGTCGTAAACTTCTTTTGACAGTTCACATGAACTGTAGAATAAGCACCTGCTAACCACGTGCCAGCAGCCGCGGTAATACGTGGGGTGCAAGCGTTATCCGGATTTATTGGGCGTAAAGAGTTCGTAGGCGTCTGGTTAAGTTCCGTTTGAAATCCCGAGGCTCAACCTCGGACCCGGACGGA:0.121479):0.0985794)0.09:0.00834139):0.00805116,(((203454:0.164857,(((250886:0.0965484,((203525:0.114475,202775:0.0674574):0.0279834,((((((((((4420561:0.0508277,(4477116:0.0670778,207211:0.0687683):0.0214377):0.0093896,4423155:0.0933549):0.005113,((203168:0.0156554,(201344:0.0110606,4424862:0.013596):0.00626028):0.0383548,(591919:0.0448785,((202937:0.00920088,(((201044:0.0197838,(203202:0.00369518,202730:0.00580782):0.00241786):0.00343666,220718:0.00541614):0.00620868,4421533:0.00716399):0.00791463):0.00707188,2990833:0.00992234):0.00645187):0.0537176)'o__BB36':0.0532861):0.00935472,(201335:0.0938003,((4443106:0.0340304,((3055389:0.0347309,4215050:0.0411111):0.0416555,(571817:0.0226144,4330691:0.0159333):0.0366203):0.00822117):0.0336853,((3777330:0.041888,(200644:0.00100806,4422403:0.0107861):0.0455391):0.0907892,(2080449:0.0522978,(1543576:0.0293689,(4462330:0.0189857,(2584745:0.00128642,4364586:0.0122786):0.00602088):0.0252412):0.0286429):0.0344548):0.0257018):0.020094):0.0153122):0.030302,((200522:0.00155236,199992:0.00479062):0.0384315,(((((543107:0.00193986,(4301194:0.0539159,512467:0.000854183):0.0275324):0.00322219,537202:0.0532837):0.0428218,4330488:0.0148978):0.0403656,(4321938:0.0574634,((4387325:0.00953148,(200590:0.0139903,((779693:0.0135222,(201331:0.00991524,(4338329:0.00425901,4470257:0.00196948):0.0040726):0.00329195):0.00320044,((4345162:1e-06,4368984:0.00308258):0.00780165,((4453724:0.010522,4393810:0.0257506):0.00327406,((4301975:0.00535158,(4322450:0.00469692,4362234:1e-06):0.00402586):0.00218588,(201680:0.00653462,(4410020:0.00762888,(4309510:0.00610144,4429012:0.0123972):0.0128663):0.0118981):0.00810414):0.00258842):0.0061417):0.00889581):0.00587263)'o__OPB92':0.00769226):0.00501056,4393702:0.00462073):0.0383151):0.0142394):0.0201349,(4482703:0.040416,(202530:0.0297255,(203005:0.0268905,201848:0.0412206):0.0107888):0.0145418):0.0125746):0.0216737):0.0228786)0.227:0.00765016,(4368981:0.087997,202164:0.0810751):0.0183159):0.0165153,4462382:0.0879932):0.00873855,(213196:0.0181825,204956:0.0352727):0.0490974):0.00783966,((4424609:0.0455571,(200048:0.0027967,(201519:0.00391963,809797:0.0175951):0.000807337):0.0589563)0.379:0.0153916,((4335619:0.0442929,(4387314:0.0184064,(1778912:0.0368256,202812:0.06368):0.0221162):0.0147144):0.0247044,1106779:0.100196):0.00820541):0.0269454):0.00620943,(587681:0.101711,(652645:0.0735212,199824:0.0740189):0.0144585):0.0129221):0.0222112):0.0294454):0.0150363,(214943:0.0836459,(1008038:0.109943,200188:0.0702496):0.0382085):0.0549376):0.0293871,ATCGAGAATCGTTGGCAATGGGCGAAAGCCTGACCACGCGACGCCGCGTGCGGGATGAAGCCTTTCGGGGTGTAAACCGCTGTGGTAGGGGAAGAAGGTGAGCTTGCTCACTTGACGGTACCCTACTAGAAAGTAGCCGCTAACTTCGTGCCAGAAGCGTCGGTGATACGAGGGCTACAAGCGTTATCCGGTGTAACTGGGCGTAAAGGGTTCGTAGGCGGTTCTTCAAGTTACTTTTTAAATATCCCGA:0.0912395):0.0239752)'c__OP11-1':0.0781086,4448789:0.13594):0.0470648,(211527:0.130672,(568611:0.0638623,((((254870:0.0112704,(269947:0.00268936,4461921:0.00249351):0.00676875):0.043533,((((270660:0.0620629,((814261:0.059376,2269128:0.0837109):0.0194156,4331210:0.0631123)0.107:0.0092157):0.0060996,(271749:0.00488456,270788:0.0114998):0.0704979):0.0146583,(1765822:0.0428439,(173357:0.0446257,4342055:0.0455304):0.0143686):0.0122169):0.00768497,(3837757:0.0882914,4392942:0.0621077):0.034327):0.00615712):0.00758019,(4358079:0.0647793,((4462381:0.0631455,(818555:0.0507569,200948:0.105292)0.506:0.024915):0.0231208,4397069:0.0906349):0.0204494):0.0123856):0.0144839,((709012:0.0570747,4316495:0.0957679):0.0176344,((((((208492:0.0605269,ACCGGGAATCGTGCGCAATGGACGAAAGTCTGACGCCGCGACGTCGCGTGAAGGATGAAGGCCTTACGGTCGTAAACTTCTTTTGCCATATGGGTGACCATATGGAGAATAAGCACCTGCTAACTCTGTGCCAGCAGCCGCGGTAATACAGAGGGTGCAAGCGTTATCCGGATTTATTGGGCGTAAAGCGTTTCGTAGGTGGTTTGGTAAGTTAAACTTCAAAGATCAGGGCTCAACCCTGGGAAGGGGT:0.0614427):0.00130776,ACCGGGAATCGTGCGCAATGGACGAAAGTCTGACGCCGCGACGTCGCGTGAAGGATGAAGGCCTTACGGTCGTAAACTTCTTTTGCCATGTGTGTGAACACATGGAGAATAAGCACCTGCTAACTCTGTGCCAGCAGCCGCGGTAATACAGAGGGTGCAAGCGTTATCCGGATTTATTGGGCGTAAAGCGTTTCGTAGGCGGTTTAGTAAGTTAAATTTCAAAGACCAGGGCTTAACCCGGGGAAGGGAT:0.0595666):0.000456366,ACCGGGAATCGTGCGCAATGGACGAAAGTCTGACGCCGCGACGTCGCGTGAAGGATGAAGGCCTTACGGTCGTAAACTTCTTTTGCCGCATCGGTGACGATGCGGAGAATAAGCACCTGCTAACTCTGTGCCAGCAGCCGCGGTAATACAGAGGGTGCAAGCGTTATCCGGATTTATTGGGCGTAAAGCGTTTCGTAGGTGGTTTTGTAAGTTAAACTTCAAAGACTAGGGCTCAACCCGAGGAAGGGGT:0.0939241):0.000111454,ACCGGGAATCGTGCGCAATGGACGAAAGTCTGACGCCGCGACGTCGCGTGAAGGATGAAGGCCTTACGGTCGTAAACTTCTTTTGCCATATGTGTGAACATATGGAGAATAAGCACCTGCTAACTCTGTGCCAGCAGCCGCGGTAATACAGAGGGTGCAAGCGTTATCCGGATTTATTGGGCGTAAAGCGTTTCGTAGGTGGTTTTGTAAGTTAAACTTCAAAGACTAGGGCTCAACCCGAGGAAGGGGT:0.085194):0.000103935,ACCGGGAATCGTGCGCAATGGACGAAAGTCTGACGCCGCGACGTCGCGTGAAGGATGAAGGCCTTACGGTCGTAAACTTCTTTTGCCATATGTGTGAACATATGGAGAATAAGCACCTGCTAACTCTGTGCCAGCAGCCGCGGTAATACAGAGGGTGCAAGCGTTATCCGGATTTATTGGGCGTAAAGCGTTTCGTAGGTGGTTTTGTAAGTTAAACTTCAAAGACTAGGGCTTAACCCGAGGAAGGGTT:0.0917873):0.0182683,(((809436:0.0185114,ACAGGGAATCGTACGCAATGGACGAAAGTCTGACGTCGCAATGCCGCGTGGAGGATGAAGGCCTTCGGGTCGTAAACTCCTTTTATAGTAATAGAGATGTTATTAAGAATAAGCACCTGCTAACTCTGTGCCAGCAGCCGCGGTAATACAGAGGGTGCAAGCGTTATCCGGATTTATTGGGCGTAAAGCGTTTCGTAGGCGGCGGGGAAAGTTATTTTTCAAAGACAACGGCTTAACCGGGGGAAGGGAG:0.0492863):0.0093152,(((687999:0.0416997,(201770:0.0402074,(((((207689:0.00136899,ACAGGGAATCGTGCGCAATGGACGAAAGTCTGACGCCGCAATGCCGCGTGGAGGATGAAGGCCCTAGGGTCGTAAACTCCTTTTGCCAATGAGGAGATGCATTGGAGAATAAGTGACTGCTAACTCTGTGCCAGCAGCCGCGGTAATACAGAGGTCACAAGCGTTATCCGGATTTATTGGGCGTAAAGCGTTTCGTAGGTGGGTTTATAAGTTATTTTTCAAATCCCAAGGCTCAACCTTGGAAAGGGAG:0.0162374):0.0011983,ACAGGGAATCGTGCGCAATGGACGAAAGTCTGACGCCGCAATGCCGCGTGGAGGATGAAGGCCCTAGGGTCGTAAACTCCTTTTGCCAAACAGGAGATGGTTTGGAGAATAAGTGACTGCTAACTCTGTGCCAGCAGCCGCGGTAATACAGAGGTCACAAGCGTTATCCGGATTTATTGGGCGTAAAGCGTTTCGTAGGTGGGTTTATAAGTTATTTTTCAAATCCCAAGGCTCAACCTTGGAAAGGGAG:0.00613018):0.00738165,((225404:6.18924e-06,ACAGGGAATCGTGCGCAATGGACGAAAGTCTGACGCCGCAATGCCGCGTGGAGGATGAAGGCCTTAGGGTCGTAAACTCCTTTTGCCAAACAGGAGATGGTTTGGAGAATAAGTGACTGCTAACTCTGTGCCAGCAGCCGCGGTAATACAGAGGTCACAAGCGTTATCCGGATTTATTGGGCGTAAAGCGTTTCGTAGGTGGGTTTATAAGTTATTTTTCAAATACCAAGGCTCAACCTTGGGAAGGGAG:6.11352e-06):0.00633159,557253:0.0496603):0.0100675):0.0100259,ACAGGAATCGTGCGCAATGGACGAAAGTCTGACGCCGCAATGCCGCGTGGAGGATGAAGGCCTTCGGGTCGTAAACTCCTTTTGCCAGATGAGTGATCATATGGAGAATAAGTGACTGCTAACTCTGTGCCAGCAGCAGCGGTAATACAGAGGTCACAAGCGTTATCCGGATTTATTGGGCGTAAAGCGTCTCGTAGGCGGTTTGTAAAGTTATTTTTCAAAGACCGGGGCTCAACCTCGGGAAGGGAGG:0.0482522):0.000118453,ACAGGGAATCGTGCGCAATGGACGAAAGTCTGACGCCGCAATGCCGCGTGGAGGATGAAGGCCTTCGGGTCGTAAACTCCTTTTGCCAGATGAGTGATCATATGGAGAATAAGTGACTGCTAACTCTGTGCCAGCAGCAGCGGTAATACAGAGGTCACAAGCGTTATCCGGATTTATTGGGCGTAAAGCGTCTCGTAGGCGGTTTGTAAAGTTATTTTTCAAAGACCGGGGCTCAACCTCGGGAAGGGAG:0.0415057):0.00730584):0.021181):0.0274962,4430868:0.0289752)0.7:0.0118861,203407:0.0169921):0.0263568):0.0946018,(4409130:0.0452413,ACTGGGAATCGTACACAATGGACGAAAGTCTGATGTCGCGACGCCGCGTGAGGGATGAAGGTCTTCGGATTGTAAACCTCTTTTGCCACGAGTGAGAGCTCGTGGAGAATAAGCACCTGCTAACCTCGTGCCAGCAGCCGCGGTAATACGAGGGGTGCAAGCGTTGTCCGGATTTACTGGGCGTAAAGTGTTTCGTAGGCGCTATGGTAAGTTATGCTTCAAAGACCGAGGCTCAACCTCGGGAAGGGGC:0.0540283):0.0429308):0.0220972):0.0202398):0.021574)0.576:0.00865866):0.0386599)'c__OP11-3':0.0600067):0.0295552):0.0351861):0.0248632,((274951:0.031684,(237361:0.0261236,(238870:0.0355108,200382:0.0297219):0.0112144):0.014676):0.0726771,(2679704:0.0384727,((4314936:0.00567859,(509215:0.0172373,4461430:0.0107639):0.00323792):0.00688495,(202139:0.0420629,2118197:0.0228633):0.00686932):0.0144235):0.0797401):0.0618519)'p__OP11':0.0457163):0.017173):0.0213715,((((201747:0.117597,(203417:0.0310618,202318:0.0428337):0.0729345):0.014682,((255981:0.0793596,(237518:0.00750384,757482:0.0376554):0.0627365):0.0201308,((((817079:0.0754963,4483736:0.0331851):0.0452632,(4323164:0.0561439,ACTAGGAATTATGTGCAATGGGCGAAAGCCTGACACTGCGACATCGCGTGGAGGATGAAGGTCTTAGGATCGTAAACTCCTTTTATTTGGGAGCAAGTTCTGAGAGTACCAAATGAATAAGTGCCTGCCAACCACGTGCCAGAAGCATCGGTAATACGTGGGACACAAGCGTTATCCGGATTTACTGGGCGTAAAGAGATGCGTAGGTGACTTAATAAGTTCTGTGTTAAAGCCTAATGCTCACCATTAG:0.0858557):0.0345049):0.0100815,(1120568:0.0566442,236658:0.071085):0.0134644):0.012036,2053916:0.0724964):0.0127828):0.0688595):0.0133087,(4329302:0.0967364,((779373:0.0850312,ATTAGGAATTTTGCGCAATGGACGAAAGTCTGACGCAGCGACGCCGCGTGAAGGATGAAGGCCTTCGGGTTGTAAACTTCTTTTATATGGGAGCAAGTTCTGAGAGTACCATATGAATAAGGTGCTGCAAACTACGTGCCAGAAGCATCGGTGATACGTAGGCACCAAACATTATCCGGAATTACTGGGCGTAAAGAGACGCGTAGGCGTCTTGATAAGTCTGGTGTGAAAGCCCATGGCTTAACCATGG:0.0774768):0.0395556,(831548:0.0261571,822796:0.0600222):0.0358072):0.0196934):0.0160949)'c__B142':0.0434997,(((202302:0.141874,((254839:0.00485189,200370:0.00470112):0.12078,(203137:0.116592,(202979:0.0259653,4475735:0.0335446):0.115381):0.0507173):0.0409562):0.0583528,(((693002:0.038923,663310:0.0429754):0.044513,(4340959:0.027142,2811009:0.110535):0.043692):0.0284722,((((((((774899:0.0219501,4376278:0.00341535):0.00660493,644544:0.00532223):0.00621401,((3123910:0.00641142,4349618:0.0457977):0.00588164,((202078:0.0134186,4397252:0.000752985):0.0146354,(260329:0.00991906,202711:0.0059067)0.396:0.00179156)'o__A-2AF':0.00895885):0.00748625):0.0213855,(695080:0.00571557,(242874:0.00930171,(316970:0.00953082,256579:0.00861858):0.00134475)'o__MAT-CR-H2-G03':0.0114579):0.0434914):0.0161499,((245347:0.0225218,4282536:0.0291344):0.0295506,((4376276:0.0145309,(((203106:0.0116987,(1136313:0.0264302,778304:0.00616966):0.00329634):0.000825294,4376275:0.000768398):0.00151544,(4376277:0.00743256,(201574:0.0504746,(4376279:0.015297,4467250:0.0037121):0.0084761):0.013279):0.01381):0.0143713):0.0144922,(((815159:0.0102752,263809:0.0170912):0.00788179,(4415325:0.0116026,(200961:0.00495332,(4412077:0.0254833,4307289:0.00218929):0.00584608):0.0155479):0.0266091):0.0130186,((697792:0.0109952,4425878:0.00479536):0.0144709,(590013:0.00773886,202846:0.00681429):0.0162906):0.0179412):0.0039216)'o__WCHB1-15':0.00912135):0.0127213):0.0164306,578639:0.0715492):0.00873978,(534156:0.0516504,658040:0.0670298):0.0204932):0.011539,(203188:0.118466,(235668:0.0774138,4467085:0.0738496):0.0151526):0.00829079):0.0400531)'c__SC72':0.0221107):0.0221311,(548702:0.0923256,658952:0.116295):0.0141176):0.020714)'p__WS6':0.0374256):0.029932,((((((239967:0.0512588,749636:0.0464547):0.0289095,812594:0.081673):0.0112864,4389302:0.0382991):0.0134869,897461:0.0479361):0.0691334,(((4432468:0.0762715,((589987:0.070655,(273071:0.0571409,2055428:0.056961):0.0147074):0.0148783,((325783:0.0358027,102116:0.0595754):0.0174989,216234:0.122414):0.0399858):0.0475665):0.0267525,TGGGGAATCTTGCACAATGGACGAAAGTCTGATGCAGCAATTTCGCGTGAAGGATGAAGCATTACGGTGTGTAAACTTCTTTTTTGGCAGAAGACGAATGACGGTATGTCAAGAATAAGAGACGGCTAACTACGTGCCAGCAGCCGCGGTAATACGTAGGTCTCAAGCGTTATCCGGATTTACTGGGCGTAAAGTGTCCGTAGTCTGAATTGTAAGTCTGTTTTCAAATCCTACGACTCAATCGTAGAAA:0.239947):0.00656419,TGGGGAATCTTGCACAATGGGCGAAAGCCTGATGCAGCGATTCCGCGTGGAGGATGACGCATTACGGTGTGTAAACTCCTTTTTTGGTGGAAGACGAATGACGGTACACCAAGAATAAGGGACGGCTAACTACGTGCCAGCAGCCGCGGTAATACGTAGGTCCCAAGCGTTATCCGGATTTACTGGGCGTAAAGTGTCCGTAGCCGGATATACAAGTCTGTTTTCAAATACCACGACTCAATCGTGGAAA:0.230806):0.0298425):0.0251613,((((33606:0.0624217,((91082:0.00897134,3046945:0.00230981):0.0111562,TGAGGAATTTTCCACAATGGGCGAAAGCCTGATGGAGCGACGCCGCGTGAAGGATGAAGCTTTTCGGAGTGTAAACTTCTTTTATGTGGGAAGATTATGACGGTACCACATGAATAAGGACCGGCTAACTACGTGCCAGCAGCCGCGGTAATACGTAGGGTCCAAGCGTTATCCGGAATTACTGGGCGTAAAGAGTTCGTAGGCGGATTTTTAAGTCGGATGTTAAATATGCAGGCTCAACTTGTATGCT:0.0116108):0.0321845):0.0482034,(54146:0.104512,((2751331:0.0519473,TGAGGAATTTTCCGCAATGGGCGAAAGCCTGACGGAGCAATACCGCGTGGGGGATGAATGTCTTCGGATTGTAAACCCCTTTTATATTTGAAGATTATGACGGTAAAATATGAATAAGCATCGGCTAACTACGTGCCAGCAGCCGCGGTAATACGTAGGATGCAAGCGTTATCCGGAATTATTGGGCGTAAAGAGTGTGTAGGTGGTTTGTTAAGTTAAATGTTAAATCTTCAGGCTCAACTTGAAGGCC:0.090926):0.0216696,TGAGGAATTTTCCACAATTGGCGAAAGCCTGATGGAGCAATACCGCGTGAAGGATGAAGGCCCTCGGGTCGTAAACTTCTTTTATATGTGAAGATTATGACGGTAACATATGAATAAGCATCGGCTAACTACGTGCCAGCAGCCGCGGTAATACGTAGGATTCAAGCGTTATCCGTAATTATTGGGCGTAAAGAGTGTGTAGGTGGCGTGTTAAGTTAAATGTTAAATCTCAGGGCTCAACCCAGAGGCT:0.113984):0.00966779):0.0558465)'p__WS5':0.0353248,((((1116749:0.0490753,((683406:0.0720508,225943:0.0465533):0.0147319,(212739:0.0626194,(511571:0.0287756,4431351:0.0329317):0.019292):0.0186829):0.0111629)'c__MJK10':0.0317317,((((((((((((((((1127936:0.024319,((1118337:0.0200998,TAGGGAATTTTCCACAATGGGCGAAAGCCTGATGGAGCAATGCCGCGTGCAGGATGAATGCCTTCGGGTTGTAAACTGCTTTTATGTGCGAAGAATTTGACGGTAACACATGAATAAGGGTCGGCTAACTACGTGCCAGCAGCCGCGGTCATACGTAGGACCCAAGCGTTATCCGGAATTACTGGGCGTAAAGAGTTGCGTAGGTGGTCTGTTAAGTGGAGCGTGAAAGCGTGCGGCTCAACCGCATTAT:0.0129942):0.00386452,TAGGGAATTTTCCACAATGGGCGAAAGCCTGATGGAGCAATGCCGCGTGCAGGATGAATGCCTTCGGGTTGTAAACTGCTTTTATGTGCGAAGAATTTGACGGTAACACATGAATAAGGATCGGCTAACTACGTGCCAGCAGCCGCGGTCATACGTAGGATCCAAGCGTTATCCGGAATTACTGGGCGTAAAGAGTTGCGTAGGTGGCATTATAAGTGGAGCGTGAAAGCGTGCGGCTCAACCGCATTAT:0.00668298):0.00950726):0.0108698,(120505:0.0321317,((169157:0.00689667,TAGGGAATTTTCCACAATGGGCGAAAGCCTGATGGAGCAATACCGCGTGCAGGATGAAGGCCTTCGGGTCGTAAACTGCTTTTATGTGAGAAGAATTTGACGGTAACACATGAATAAGGGTCGGCTAACTACGTGCCAGCAGCCGCGGTCATACGTAGGACCCAAGCGTTATCCGGAATTACTGGGCGTAAAGAGTTGCGTAGGTGGCATTATAAGTGGAGCGTGAAAGCGTGCGGCTCAACCGCATTAT:0.00973039):0.00668237,168985:0.0160134):0.000890021):0.00998422):0.00802751,(834742:0.00768576,((349489:8.34333e-06,TAGGGAATTTTCCACAATGGGCGAAAGCCTGATGGAGCAACGCCGCGTGCAGGATGAAGGCCTTCGGGTCGTAAACTGCTTTTATGTGCGAAGAATATGACGGTAACACATGAATAAGGGTCGGCTAACTACGTGCCAGCAGCCGCGGTCATACGTAGGACCCAAGCGTTATCCGGAATTACTGGGCGTAAAGAGTTGCGTAGGTGGCATAATAAGTGTAGCGTGAAAGCGTGTGGCTCAACCATACAGC:0.00502727):0.0,TAGGGAATTTTCCACAATGGGCGAAAGCCTGATGGAGCAACGCCGCGTGCAGGATGAAGGCCTTCGGGTCGTAAACTGCTTTTATGTGCGAAGAATATGACGGTAACACATGAATAAGGGTCGGCTAACTACGTGCCAGCAGCCGCGGTCATACGTAGGACCCAAGCGTTATCCGGAATTACTGGGCGTAAAGAGTTGCGTAGGTGGCATAATAAGTGGAGCGTGAAAGCGTGTGGCTCAACCATACAGC:6.11352e-06):0.00212755):0.0185853):0.0326148,(((((((65694:0.0361155,((4323981:0.01536,TAGGGAATTTTCCACAATGGGGGCAACCCTGATGGAGCAACGCCGCGTGCAGGATGAAGGCCCTCGGGTCGTAAACTGCTTTTTTCTGTGATGAATATGACAGTAGCAGACGAATAAGGATCGGCTAACTCCGTGCCAGCAGCCGCGGTCATACGGAGGATCCAAGCGTTATCCGGAATTACTGGGCGTAAAGAGTTGCGTAGGCGGTCTTGTAAGCAGGGCATGAAATAGTGTGGCTCAACCATACTGC:0.0267721):0.00107857,TAGGGAATTTTCCACAATGGGGGCAACCCTGATGGAGCAACGCCGCGTGCAGGATGAAGGCTTTCGGGTCGTAAACTGCTTTTCTCTGTGACGAAAACTGACAGTAGCAGAGGAATAAGGATCGGCTAACTCCGTGCCAGCAGCCGCGGTCATACGGAGGATCCAAGCGTTATCCGGAATTACTGGGCGTAAAGAGTTGCGTAGGCGGTCTAGTAAGCAGGGCATGAAATCGTGTGGCTCAACCATACGG:0.0129645):0.0422956):0.00502859,TAGGGAATTTTCCACAATGGACGAAAGTCTGATGGAGCAACGCCGCGTGCAGGATGAAGGCTTTCGGGTCGTAAACTGCTTTTATCTGTGATGAATTTGACAGTAGCAGAAGAATAAGGATCGGCTAACTACGTGCCAGCAGCCGCGGTCATACGTAGGATCCAAGCATTATCCGGAATTACTGGGCGTAAAGAGTTGCGTAGGTGGCATTGTAAGCGGGGCATGAAATCGTGTGGCTCAACCATACGGC:0.0289281):8.166e-07,TAGGGAATTTTCCACAATGGACGAAAGTCTGATGGAGCAACGCCGCGTGCAGGATGAAGGCTTTCGGGTCGTAACTGCTTTTATCTGTGATGAATTTGACAGTAGCAGAAGAATAAGGATCGGCTAACTACGTGCCAGCAGCCGCGGTCATACGTAGGATCCAAGCATTATCCGGAATTACTGGGCGTAAAGAGTTGCGTAGGTGGCATTGTAAGCGGGGCATGAAATCGTGTGGCTCAACCATACGGCT:0.0289572):0.000186514,TAGGGAATTTTCCACAATGGACGAAAGTCTGATGGAGCAACGCCGCGTGCAGGATGAAGGCTTTCGGGTCGTAAGCTGCTTTTATCTGTGATGAATTTGACAGTAGCAGAAGAATAAGGATCGGCTAACTACGTGCCAGCAGCCGCGGTCATACGTAGGATCCAAGCATTATCCGGAATTACTGGGCGTAAAGAGTTGCGTAGGTGGCATTGTAAGCGGGGCATGAAATCGTGTGGCTCAACCATACGGC:0.0360615):9.87e-08,TAGGGAATTTTCCACAATGGACGAAAGTCTGATGGAGCAACGCCGCTTGCAGGATGAAGGCTTTCGGGTCGTAAACTGCTTTTATCTGTGATGAATTTGACAGTAGCAGAAGAATAAGGATCGGCTAACTACGTGCCAGCAGCCGCGGTCATACGTAGGATCCAAGCATTATCCGGAATTACTGGGCGTAAAGAGTTGCGTAGGTGGCATTGTAAGCGGGGCATGAAATCGTGTGGCTCAACCATACGGC:0.0360708):4.7693e-06,TAGGGAATTTTCCACAATGGACGAAAGTCTGATGGAGCAACGCCGCGTGCAGGATGAAGGCTCTCGGGTCGTAAACTGCTTTTATCTGTGATGAATTTGACAGTAGCAGAAGAATAAGGATCGGCTAACTACGTGCCAGCAGCCGCGGTCATACGTAGGATCCAAGCATTATCCGGAATTACTGGGCGTAAAGAGTTGCGTAGGTGGCATTGTAAGCGGGGCATGAAATCGTGTGGCTCAACCATACGGC:0.0361067):0.0156649,((((((815248:0.0236573,(811541:0.0302017,(((827219:0.00304175,821278:0.00625685):8.89194e-05,TAGGGAATTTTCCACAATGGGCGAAAGCCTGATGGAGCAACGCCGCGTGCAGGATGAAGGCTCTAGGGTCGTAAACTGCTTTTATAGGTGAAGAATATGACGGTAACCTATGAATAAGGATCGGCTAACTACGTGCCAGCAGCCGCGGTCATACGTAGGATCCAAGCGTTATCCGGAATTACTGGGTGTAAAGAGTTGCGTAGGTGGCAGAGTAAGTAGGGAGTGAAAGCGTTCGGCTCAACCGAATAGA:0.03688):0.000336156,TAGGGAATTTTCCACAATGGGCGAAAGCCTGATGGAGCAACGCCGCGTGCAGGATGAAGGCTTTCGGGTCGTAAACTGCTTTTATAGGTGAAGATTATGACGGTAACCTATGAATAAGGATCGGCTAATTACGTGCCAGCAGCCGCGGTCATACGTAAGATCCAAGCGTTATCCGGAATTACTGGGTGTAAAGAGTTGCGTAGGTGGCATAGTAAGTAGGGAGTGAAAGCGTTCGGCTCAACCGAATAAA:0.0415677):0.0153471):0.0166505):0.0211917,(((789663:0.0332605,((222592:0.0188978,TAGGGAATTTTCCACAATGGGGGCAACCCTGATGGAGCAACGCCGCGTGCAGGATGAAGGCTTTCGGGTCGTAAACTGCTTTTATATGTGAAGAATATGACGGTAACATATGAATAAGGGTCGGCTAACTACGTGCCAGCAGCCGCGGTCATACGTAGGACCCAAGCGTTATTCGGAATTACTG
[truncated: 13,644,479 more chars]
